# Supplementary material for: Enhanced Thermodynamic Stability of UO2 2+ Complex Through Structure Preorganization of N3O2‐Pentadentate Planar Ligand for Uranium Harvesting from Seawater
Source: Adv Sci (Weinh). 2026 Jan 18;13(17):e22146. doi: 10.1002/advs.202522146 (PMC13042446; doi:10.1002/advs.202522146)
Supplement: Supplementary file 2 — Supporting File 2: advs73779‐sup‐0002‐Data.zip. [file ADVS-13-e22146-s002.zip]

Archive with 3 entries (2 files):
- advs73779-sup-0002-Data/
- advs73779-sup-0002-Data/2498008.cif
- advs73779-sup-0002-Data/2498009.cif
