# Supplementary material for: Enhanced Thermodynamic Stability of UO2 2+ Complex Through Structure Preorganization of N3O2‐Pentadentate Planar Ligand for Uranium Harvesting from Seawater
Source: Adv Sci (Weinh). 2026 Jan 18;13(17):e22146. doi: 10.1002/advs.202522146 (PMC13042446; doi:10.1002/advs.202522146)
Supplement: Supplementary file 2 — Supporting File 2: advs73779‐sup‐0002‐Data.zip. [file ADVS-13-e22146-s002.zip › advs73779-sup-0002-Data/2498008.cif]

####################################################################### 
# 
# This file contains crystal structure data downloaded from the 
# Cambridge Structural Database (CSD) hosted by the Cambridge 
# Crystallographic Data Centre (CCDC).
# 
# Full information about CCDC data access policies and citation 
# guidelines are available at http://www.ccdc.cam.ac.uk/access/V1 
# 
# Audit and citation data items may have been added by the CCDC. 
# Please retain this information to preserve the provenance of 
# this file and to allow appropriate attribution of the data. 
# 
#######################################################################

data_240125_uo2saldamp_xa_
_database_code_depnum_ccdc_archive 'CCDC 2498008'
loop_
_audit_author_name
_audit_author_address
'Koichiro Takao'
;Institute of Science Tokyo
Japan
;
_audit_update_record             
;
2025-10-27 deposited with the CCDC.	2025-10-30 downloaded from the CCDC.
;
_audit_creation_date             2024-07-09
_audit_creation_method           
;
Olex2 1.5
(compiled 2024.02.16 svn.r378c4104 for OlexSys, GUI svn.r6928)
;
_shelx_SHELXL_version_number     2018/3
_audit_contact_author_address    ?
_audit_contact_author_email      ?
_audit_contact_author_phone      ?
_publ_contact_author_id_orcid    ?
_publ_section_references         
;
Dolomanov, O.V., Bourhis, L.J., Gildea, R.J, Howard, J.A.K. & Puschmann, H.
 (2009), J. Appl. Cryst. 42, 339-341.

Sheldrick, G.M. (2015). Acta Cryst. A71, 3-8.

Sheldrick, G.M. (2015). Acta Cryst. C71, 3-8.
;
_chemical_name_common            ?
_chemical_name_systematic        ?
_chemical_formula_moiety         'C21 H21 N3 O4 U'
_chemical_formula_sum            'C21 H21 N3 O4 U'
_chemical_formula_weight         617.44
_chemical_melting_point          ?
_chemical_oxdiff_formula         'C21 H21 N3 O4 U1'
_chemical_oxdiff_usercomment     240125_UO2saldamp_xa_
loop_
_atom_type_symbol
_atom_type_description
_atom_type_scat_dispersion_real
_atom_type_scat_dispersion_imag
_atom_type_scat_source
C C 0.0033 0.0016 'International Tables Vol C Tables 4.2.6.8 and 6.1.1.4'
H H 0.0000 0.0000 'International Tables Vol C Tables 4.2.6.8 and 6.1.1.4'
N N 0.0061 0.0033 'International Tables Vol C Tables 4.2.6.8 and 6.1.1.4'
O O 0.0106 0.0060 'International Tables Vol C Tables 4.2.6.8 and 6.1.1.4'
U U -9.6767 9.6646 'International Tables Vol C Tables 4.2.6.8 and 6.1.1.4'

_shelx_space_group_comment       
;
The symmetry employed for this shelxl refinement is uniquely defined
by the following loop, which should always be used as a source of
symmetry information in preference to the above space-group names.
They are only intended as comments.
;
_space_group_crystal_system      monoclinic
_space_group_IT_number           15
_space_group_name_H-M_alt        'C 1 2/c 1'
_space_group_name_Hall           '-C 2yc'
loop_
_space_group_symop_operation_xyz
'x, y, z'
'-x, y, -z+1/2'
'x+1/2, y+1/2, z'
'-x+1/2, y+1/2, -z+1/2'
'-x, -y, -z'
'x, -y, z-1/2'
'-x+1/2, -y+1/2, -z'
'x+1/2, -y+1/2, z-1/2'

_cell_length_a                   11.2909(3)
_cell_length_b                   9.98911(18)
_cell_length_c                   17.7066(3)
_cell_angle_alpha                90
_cell_angle_beta                 90.339(2)
_cell_angle_gamma                90
_cell_volume                     1997.01(7)
_cell_formula_units_Z            4
_cell_measurement_reflns_used    4064
_cell_measurement_temperature    293(2)
_cell_measurement_theta_max      30.4880
_cell_measurement_theta_min      2.2910
_shelx_estimated_absorpt_T_max   0.599
_shelx_estimated_absorpt_T_min   0.527
_exptl_absorpt_coefficient_mu    8.161
_exptl_absorpt_correction_T_max  1.00000
_exptl_absorpt_correction_T_min  0.70322
_exptl_absorpt_correction_type   multi-scan
_exptl_absorpt_process_details   
;
CrysAlisPro 1.171.40.60a (Rigaku Oxford Diffraction, 2019)
Empirical absorption correction using spherical harmonics,
 implemented in SCALE3 ABSPACK scaling algorithm.
;
_exptl_absorpt_special_details   ?
_exptl_crystal_colour            orange
_exptl_crystal_colour_primary    orange
_exptl_crystal_density_diffrn    2.054
_exptl_crystal_density_meas      ?
_exptl_crystal_density_method    ?
_exptl_crystal_description       block
_exptl_crystal_F_000             1168
loop_
_exptl_crystal_face_index_h
_exptl_crystal_face_index_k
_exptl_crystal_face_index_l
_exptl_crystal_face_perp_dist
-2 13 -11 0.0701
12 -9 2 0.0506
-9 -9 13 0.0438
-15 2 6 0.0495
5 13 7 0.0465
2 11 -15 0.0804
-3 -2 -24 0.0735
-5 -13 -4 0.0358
-2 -11 16 0.0372
4 6 21 0.0504
15 2 8 0.0478
3 -13 -6 0.0337
7 -2 -22 0.0849

_exptl_crystal_size_max          0.09
_exptl_crystal_size_mid          0.09
_exptl_crystal_size_min          0.07
loop_
_exptl_oxdiff_crystal_face_indexfrac_h
_exptl_oxdiff_crystal_face_indexfrac_k
_exptl_oxdiff_crystal_face_indexfrac_l
_exptl_oxdiff_crystal_face_x
_exptl_oxdiff_crystal_face_y
_exptl_oxdiff_crystal_face_z
-1.5346 12.6528 -10.6709 -0.2833 0.0000 0.9590
12.4372 -8.7361 1.6123 0.9062 -0.0000 -0.4229
-8.8937 -9.2020 12.8240 -0.4191 0.0000 -0.9080
-15.3128 2.1397 5.8101 -0.9880 0.0000 -0.1544
5.0859 12.7409 6.9680 -0.0000 -0.7234 0.6905
2.1585 10.9236 -15.4033 0.0000 0.1521 0.9884
-3.0283 -1.5212 -24.3373 0.0000 0.9355 0.3534
-4.9485 -13.1616 -4.2346 0.0000 0.6402 -0.7682
-2.0997 -10.8239 15.6427 -0.0000 -0.1644 -0.9864
4.3129 6.1593 21.3707 -0.0000 -1.0000 0.0000
14.9571 1.8842 7.7077 0.8024 -0.5830 0.1280
3.4912 -13.2487 -6.4874 0.5165 0.5737 -0.6357
7.4339 -1.9325 -21.8858 0.6144 0.6824 0.3961

_exptl_transmission_factor_max   ?
_exptl_transmission_factor_min   ?
_diffrn_reflns_av_R_equivalents  0.0237
_diffrn_reflns_av_unetI/netI     0.0313
_diffrn_reflns_Laue_measured_fraction_full 0.964
_diffrn_reflns_Laue_measured_fraction_max 0.891
_diffrn_reflns_limit_h_max       16
_diffrn_reflns_limit_h_min       -11
_diffrn_reflns_limit_k_max       10
_diffrn_reflns_limit_k_min       -14
_diffrn_reflns_limit_l_max       16
_diffrn_reflns_limit_l_min       -25
_diffrn_reflns_number            6011
_diffrn_reflns_point_group_measured_fraction_full 0.964
_diffrn_reflns_point_group_measured_fraction_max 0.891
_diffrn_reflns_theta_full        25.242
_diffrn_reflns_theta_max         30.798
_diffrn_reflns_theta_min         2.300
_diffrn_ambient_temperature      293(2)
_diffrn_detector                 'Hybrid Pixel Array Detector'
_diffrn_detector_area_resol_mean 10.0000
_diffrn_measured_fraction_theta_full 0.964
_diffrn_measured_fraction_theta_max 0.891
_diffrn_measurement_details      
;
List of Runs (angles in degrees, time in seconds):

  # Type    Start    End  Width  t~exp~   \w     \q     \k     \f   Frames
#--------------------------------------------------------------------------
  1  \w     53.00  79.00   0.50   79.27    --   20.00  54.00-120.00   52
  2  \w    -22.00 110.00   0.50   79.27    --   20.00  54.00-180.00  264
  3  \w    -73.00 -24.00   0.50   79.27    --   20.00  54.00 -90.00   98
  4  \w    -20.00  35.00   0.50   79.27    --   20.00  54.00 -90.00  110
  5  \w     82.00 107.00   0.50   79.27    --   20.00  54.00 -90.00   50
  6  \w     19.00  44.00   0.50   79.27    --   20.00  54.00-150.00   50
  7  \w    -46.00 -21.00   0.50   79.27    --   20.00  54.00-120.00   50
;
_diffrn_measurement_device       'two-circle diffractometer'
_diffrn_measurement_device_type  'XtaLAB Mini II'
_diffrn_measurement_method       '\w scans'
_diffrn_orient_matrix_type       
'CrysAlisPro convention (1999,Acta A55,543-557)'
_diffrn_orient_matrix_UB_11      0.0593586000
_diffrn_orient_matrix_UB_12      -0.0203508000
_diffrn_orient_matrix_UB_13      -0.0061141000
_diffrn_orient_matrix_UB_21      -0.0173683000
_diffrn_orient_matrix_UB_22      -0.0310633000
_diffrn_orient_matrix_UB_23      -0.0343350000
_diffrn_orient_matrix_UB_31      0.0110727000
_diffrn_orient_matrix_UB_32      0.0605381000
_diffrn_orient_matrix_UB_33      -0.0196826000
_diffrn_oxdiff_digest_frames     
;
01a91ecb72139f1ac2ac0a82686a8d00ff006747f4c
;
_diffrn_oxdiff_digest_hkl        
;
017d224bac48351395906ebd06ce90ad302863
;
_diffrn_radiation_monochromator  graphite
_diffrn_radiation_probe          x-ray
_diffrn_radiation_type           'Mo K\a'
_diffrn_radiation_wavelength     0.71073
_diffrn_source                   'fine-focus sealed X-ray tube'
_diffrn_source_type              'Rigaku (Mo) X-ray Source'
_reflns_Friedel_coverage         0.000
_reflns_Friedel_fraction_full    .
_reflns_Friedel_fraction_max     .
_reflns_number_gt                2553
_reflns_number_total             2788
_reflns_odcompleteness_completeness 92.40
_reflns_odcompleteness_iscentric 1
_reflns_odcompleteness_theta     29.51
_reflns_special_details          
;
 Reflections were merged by SHELXL according to the crystal
 class for the calculation of statistics and refinement.
 
 _reflns_Friedel_fraction is defined as the number of unique
 Friedel pairs measured divided by the number that would be
 possible theoretically, ignoring centric projections and
 systematic absences.
;
_reflns_threshold_expression     'I > 2\s(I)'
_computing_cell_refinement       'CrysAlisPro 1.171.40.60a (Rigaku OD, 2019)'
_computing_data_collection       'CrysAlisPro 1.171.40.60a (Rigaku OD, 2019)'
_computing_data_reduction        'CrysAlisPro 1.171.40.60a (Rigaku OD, 2019)'
_computing_molecular_graphics    'Olex2 1.5 (Dolomanov et al., 2009)'
_computing_publication_material  'Olex2 1.5 (Dolomanov et al., 2009)'
_computing_structure_refinement  'ShelXL (Sheldrick, 2015)'
_computing_structure_solution    'ShelXT (Sheldrick, 2015)'
_refine_diff_density_max         1.013
_refine_diff_density_min         -0.892
_refine_diff_density_rms         0.142
_refine_ls_extinction_coef       .
_refine_ls_extinction_method     none
_refine_ls_goodness_of_fit_ref   1.031
_refine_ls_hydrogen_treatment    constr
_refine_ls_matrix_type           full
_refine_ls_number_parameters     133
_refine_ls_number_reflns         2788
_refine_ls_number_restraints     0
_refine_ls_R_factor_all          0.0268
_refine_ls_R_factor_gt           0.0216
_refine_ls_restrained_S_all      1.031
_refine_ls_shift/su_max          0.001
_refine_ls_shift/su_mean         0.000
_refine_ls_structure_factor_coef Fsqd
_refine_ls_weighting_details     
'w=1/[\s^2^(Fo^2^)+(0.0234P)^2^] where P=(Fo^2^+2Fc^2^)/3'
_refine_ls_weighting_scheme      calc
_refine_ls_wR_factor_gt          0.0450
_refine_ls_wR_factor_ref         0.0460
_refine_special_details          ?
_olex2_refinement_description    
;
1.a Ternary CH refined with riding coordinates:
 N1(H1)
1.b Secondary CH2 refined with riding coordinates:
 C6(H6A,H6B), C7(H7A,H7B)
1.c Aromatic/amide H refined with riding coordinates:
 C4(H4), C3(H3), C5(H5), C10(H10), C2(H2), C9(H9)
;
_atom_sites_solution_hydrogens   geom
_atom_sites_solution_primary     dual
_atom_sites_solution_secondary   ?
loop_
_atom_site_label
_atom_site_type_symbol
_atom_site_fract_x
_atom_site_fract_y
_atom_site_fract_z
_atom_site_U_iso_or_equiv
_atom_site_adp_type
_atom_site_occupancy
_atom_site_site_symmetry_order
_atom_site_calc_flag
_atom_site_refinement_flags_posn
_atom_site_refinement_flags_adp
_atom_site_refinement_flags_occupancy
_atom_site_disorder_assembly
_atom_site_disorder_group
U1 U 0.500000 0.53632(2) 0.250000 0.02493(5) Uani 1 2 d S T P . .
O2 O 0.5795(2) 0.6958(2) 0.32188(11) 0.0386(5) Uani 1 1 d . . . . .
O1 O 0.6264(2) 0.5278(2) 0.18996(13) 0.0370(5) Uani 1 1 d . . . . .
N1 N 0.6242(2) 0.4139(2) 0.35436(14) 0.0290(5) Uani 1 1 d . . . . .
H1 H 0.566956 0.382918 0.391907 0.035 Uiso 1 1 calc R . . . .
N2 N 0.500000 0.2769(3) 0.250000 0.0262(7) Uani 1 2 d S T P . .
C6 C 0.7101(3) 0.4994(3) 0.3963(2) 0.0349(7) Uani 1 1 d . . . . .
H6A H 0.765653 0.538632 0.360994 0.042 Uiso 1 1 calc R . . . .
H6B H 0.754634 0.444710 0.431696 0.042 Uiso 1 1 calc R . . . .
C007 C 0.6473(3) 0.6090(3) 0.43837(15) 0.0307(6) Uani 1 1 d . . . . .
C4 C 0.5993(3) 0.7223(3) 0.55444(17) 0.0433(8) Uani 1 1 d . . . . .
H4 H 0.606933 0.730155 0.606579 0.052 Uiso 1 1 calc R . . . .
C1 C 0.5831(3) 0.7036(3) 0.39768(16) 0.0317(6) Uani 1 1 d . . . . .
C3 C 0.5338(3) 0.8145(4) 0.51434(19) 0.0474(8) Uani 1 1 d . . . . .
H3 H 0.495046 0.882994 0.539813 0.057 Uiso 1 1 calc R . . . .
C5 C 0.6534(3) 0.6183(3) 0.51695(17) 0.0385(7) Uani 1 1 d . . . . .
H5 H 0.694430 0.553503 0.544301 0.046 Uiso 1 1 calc R . . . .
C10 C 0.500000 -0.0009(4) 0.250000 0.0382(11) Uani 1 2 d S T P . .
H10 H 0.499999 -0.094051 0.250001 0.046 Uiso 1 2 calc RS T P . .
C8 C 0.5867(2) 0.2078(3) 0.28534(15) 0.0281(6) Uani 1 1 d . . . . .
C2 C 0.5250(3) 0.8065(3) 0.43596(19) 0.0424(7) Uani 1 1 d . . . . .
H2 H 0.480622 0.869237 0.409258 0.051 Uiso 1 1 calc R . . . .
C9 C 0.5886(3) 0.0696(3) 0.28687(19) 0.0345(7) Uani 1 1 d . . . . .
H9 H 0.648685 0.024473 0.312391 0.041 Uiso 1 1 calc R . . . .
C7 C 0.6799(3) 0.2919(3) 0.32353(18) 0.0368(7) Uani 1 1 d . . . . .
H7A H 0.716982 0.241325 0.364015 0.044 Uiso 1 1 calc R . . . .
H7B H 0.740549 0.316311 0.287497 0.044 Uiso 1 1 calc R . . . .

loop_
_atom_site_aniso_label
_atom_site_aniso_U_11
_atom_site_aniso_U_22
_atom_site_aniso_U_33
_atom_site_aniso_U_23
_atom_site_aniso_U_13
_atom_site_aniso_U_12
U1 0.03038(8) 0.01974(7) 0.02465(7) 0.000 -0.00134(5) 0.000
O2 0.0611(15) 0.0260(10) 0.0285(10) -0.0021(9) -0.0105(10) -0.0022(10)
O1 0.0357(12) 0.0373(12) 0.0382(12) -0.0036(9) 0.0068(10) -0.0056(9)
N1 0.0289(12) 0.0259(11) 0.0321(12) -0.0017(10) -0.0034(10) -0.0003(9)
N2 0.0312(17) 0.0205(14) 0.0268(15) 0.000 -0.0010(13) 0.000
C6 0.0302(16) 0.0348(14) 0.0397(17) -0.0045(13) -0.0086(14) -0.0014(12)
C007 0.0325(14) 0.0288(13) 0.0307(13) -0.0028(12) -0.0030(11) -0.0053(12)
C4 0.054(2) 0.0494(19) 0.0268(14) -0.0069(14) 0.0080(15) -0.0195(16)
C1 0.0359(16) 0.0280(13) 0.0310(14) -0.0046(11) -0.0016(12) -0.0072(12)
C3 0.057(2) 0.0395(16) 0.0461(18) -0.0156(15) 0.0150(16) -0.0089(16)
C5 0.0435(17) 0.0397(16) 0.0323(14) 0.0042(13) -0.0026(13) -0.0123(14)
C10 0.048(3) 0.0194(16) 0.047(3) 0.000 0.005(2) 0.000
C8 0.0287(14) 0.0253(13) 0.0302(13) -0.0026(11) 0.0021(11) 0.0030(11)
C2 0.0489(19) 0.0301(15) 0.0483(19) -0.0052(14) -0.0011(16) 0.0009(14)
C9 0.0362(16) 0.0266(13) 0.0408(16) 0.0012(12) -0.0010(13) 0.0075(11)
C7 0.0339(16) 0.0280(14) 0.0482(18) -0.0026(13) -0.0062(14) 0.0052(12)

_geom_special_details            
;
 All esds (except the esd in the dihedral angle between two l.s. planes)
 are estimated using the full covariance matrix.  The cell esds are taken
 into account individually in the estimation of esds in distances, angles
 and torsion angles; correlations between esds in cell parameters are only
 used when they are defined by crystal symmetry.  An approximate (isotropic)
 treatment of cell esds is used for estimating esds involving l.s. planes.
;
loop_
_geom_bond_atom_site_label_1
_geom_bond_atom_site_label_2
_geom_bond_distance
_geom_bond_site_symmetry_2
_geom_bond_publ_flag
U1 O2 2.225(2) . ?
U1 O2 2.225(2) 2_655 ?
U1 O1 1.787(2) . ?
U1 O1 1.787(2) 2_655 ?
U1 N1 2.616(2) 2_655 ?
U1 N1 2.616(2) . ?
U1 N2 2.591(3) . ?
O2 C1 1.345(3) . ?
N1 C6 1.488(4) . ?
N1 C7 1.477(4) . ?
N2 C8 1.349(3) . ?
N2 C8 1.349(3) 2_655 ?
C6 C007 1.505(4) . ?
C007 C1 1.389(4) . ?
C007 C5 1.396(4) . ?
C4 C3 1.376(5) . ?
C4 C5 1.378(5) . ?
C1 C2 1.397(4) . ?
C3 C2 1.393(4) . ?
C10 C9 1.384(4) . ?
C10 C9 1.384(4) 2_655 ?
C8 C9 1.381(4) . ?
C8 C7 1.504(4) . ?

loop_
_geom_angle_atom_site_label_1
_geom_angle_atom_site_label_2
_geom_angle_atom_site_label_3
_geom_angle
_geom_angle_site_symmetry_1
_geom_angle_site_symmetry_3
_geom_angle_publ_flag
O2 U1 O2 88.54(11) 2_655 . ?
O2 U1 N1 162.06(8) 2_655 . ?
O2 U1 N1 73.62(7) . . ?
O2 U1 N1 73.62(7) 2_655 2_655 ?
O2 U1 N1 162.06(8) . 2_655 ?
O2 U1 N2 135.73(6) 2_655 . ?
O2 U1 N2 135.73(6) . . ?
O1 U1 O2 93.08(9) . . ?
O1 U1 O2 90.84(9) . 2_655 ?
O1 U1 O2 93.08(9) 2_655 2_655 ?
O1 U1 O2 90.84(9) 2_655 . ?
O1 U1 O1 174.53(13) . 2_655 ?
O1 U1 N1 88.36(9) 2_655 2_655 ?
O1 U1 N1 89.08(9) 2_655 . ?
O1 U1 N1 89.08(9) . 2_655 ?
O1 U1 N1 88.36(9) . . ?
O1 U1 N2 87.26(6) . . ?
O1 U1 N2 87.26(6) 2_655 . ?
N1 U1 N1 124.27(11) . 2_655 ?
N2 U1 N1 62.14(5) . 2_655 ?
N2 U1 N1 62.14(5) . . ?
C1 O2 U1 128.48(18) . . ?
C6 N1 U1 115.42(18) . . ?
C7 N1 U1 110.61(18) . . ?
C7 N1 C6 112.3(2) . . ?
C8 N2 U1 120.78(16) . . ?
C8 N2 U1 120.78(16) 2_655 . ?
C8 N2 C8 118.4(3) . 2_655 ?
N1 C6 C007 110.9(2) . . ?
C1 C007 C6 118.9(3) . . ?
C1 C007 C5 119.6(3) . . ?
C5 C007 C6 121.4(3) . . ?
C3 C4 C5 119.7(3) . . ?
O2 C1 C007 119.4(3) . . ?
O2 C1 C2 121.0(3) . . ?
C007 C1 C2 119.6(3) . . ?
C4 C3 C2 120.7(3) . . ?
C4 C5 C007 120.7(3) . . ?
C9 C10 C9 118.7(4) . 2_655 ?
N2 C8 C9 122.1(3) . . ?
N2 C8 C7 115.3(2) . . ?
C9 C8 C7 122.6(3) . . ?
C3 C2 C1 119.7(3) . . ?
C8 C9 C10 119.3(3) . . ?
N1 C7 C8 109.2(2) . . ?

_shelx_res_file                  
;
TITL 240125_uo2saldamp_xa__a.res in C2/c
    240125_uo2saldamp_xa_.res
    created by SHELXL-2018/3 at 11:05:05 on 26-Jan-2024
REM Old TITL 240125_UO2saldamp_xa_ in Cc #9
REM SHELXT solution in C2/c: R1 0.058, Rweak 0.009, Alpha 0.016
REM <I/s> 0.762 for 110 systematic absences, Orientation as input
REM Formula found by SHELXT: C21 N3 O4 U
CELL 0.71073 11.290866 9.989106 17.706584 90 90.3389 90
ZERR 4 0.000267 0.000177 0.000338 0 0.002 0
LATT 7
SYMM -X,+Y,0.5-Z
SFAC C H N O U
UNIT 84 84 12 16 4

L.S. 10
PLAN  20
SIZE 0.07 0.09 0.09
BOND
list 4
fmap 2
acta
REM <olex2.extras>
REM <HklSrc "%.\\240125_UO2saldamp_xa_.hkl">
REM </olex2.extras>

WGHT    0.023400
FVAR       0.15061
U1    5    0.500000    0.536323    0.250000    10.50000    0.03038    0.01974 =
         0.02465    0.00000   -0.00134    0.00000
O2    4    0.579492    0.695799    0.321876    11.00000    0.06107    0.02597 =
         0.02850   -0.00207   -0.01045   -0.00217
O1    4    0.626383    0.527785    0.189960    11.00000    0.03569    0.03732 =
         0.03816   -0.00363    0.00681   -0.00563
N1    3    0.624189    0.413904    0.354364    11.00000    0.02893    0.02589 =
         0.03214   -0.00170   -0.00343   -0.00027
AFIX  13
H1    2    0.566956    0.382918    0.391907    11.00000   -1.20000
AFIX   0
N2    3    0.500000    0.276921    0.250000    10.50000    0.03119    0.02049 =
         0.02683    0.00000   -0.00102    0.00000
C6    1    0.710140    0.499398    0.396255    11.00000    0.03020    0.03483 =
         0.03966   -0.00450   -0.00863   -0.00139
AFIX  23
H6A   2    0.765653    0.538632    0.360994    11.00000   -1.20000
H6B   2    0.754634    0.444710    0.431696    11.00000   -1.20000
AFIX   0
C007  1    0.647308    0.609048    0.438370    11.00000    0.03251    0.02880 =
         0.03066   -0.00277   -0.00301   -0.00532
C4    1    0.599261    0.722320    0.554442    11.00000    0.05369    0.04943 =
         0.02681   -0.00691    0.00795   -0.01949
AFIX  43
H4    2    0.606933    0.730155    0.606579    11.00000   -1.20000
AFIX   0
C1    1    0.583111    0.703600    0.397679    11.00000    0.03594    0.02800 =
         0.03104   -0.00455   -0.00157   -0.00725
C3    1    0.533807    0.814544    0.514335    11.00000    0.05664    0.03950 =
         0.04613   -0.01563    0.01504   -0.00891
AFIX  43
H3    2    0.495046    0.882994    0.539813    11.00000   -1.20000
AFIX   0
C5    1    0.653404    0.618261    0.516951    11.00000    0.04346    0.03966 =
         0.03227    0.00418   -0.00261   -0.01231
AFIX  43
H5    2    0.694430    0.553503    0.544301    11.00000   -1.20000
AFIX   0
C10   1    0.500000   -0.000950    0.250000    10.50000    0.04792    0.01939 =
         0.04722    0.00000    0.00458    0.00000
AFIX  43
H10   2    0.499999   -0.094051    0.250001    10.50000   -1.20000
AFIX   0
C8    1    0.586696    0.207840    0.285338    11.00000    0.02871    0.02529 =
         0.03022   -0.00255    0.00208    0.00304
C2    1    0.524988    0.806461    0.435961    11.00000    0.04887    0.03007 =
         0.04830   -0.00524   -0.00113    0.00091
AFIX  43
H2    2    0.480622    0.869237    0.409258    11.00000   -1.20000
AFIX   0
C9    1    0.588564    0.069630    0.286865    11.00000    0.03616    0.02659 =
         0.04084    0.00122   -0.00101    0.00747
AFIX  43
H9    2    0.648685    0.024473    0.312391    11.00000   -1.20000
AFIX   0
C7    1    0.679888    0.291900    0.323533    11.00000    0.03393    0.02802 =
         0.04825   -0.00262   -0.00619    0.00516
AFIX  23
H7A   2    0.716982    0.241325    0.364015    11.00000   -1.20000
H7B   2    0.740549    0.316311    0.287497    11.00000   -1.20000
AFIX   0
HKLF 4


REM  240125_uo2saldamp_xa__a.res in C2/c
REM wR2 = 0.0460, GooF = S = 1.031, Restrained GooF = 1.031 for all data
REM R1 = 0.0216 for 2553 Fo > 4sig(Fo) and 0.0268 for all 2788 data
REM 133 parameters refined using 0 restraints

END

WGHT      0.0238      0.0000

REM Highest difference peak  1.013,  deepest hole -0.892,  1-sigma level  0.142
Q1    1   0.5740  0.5262  0.2560  11.00000  0.05    1.01
Q2    1   0.4687  0.5240  0.2939  11.00000  0.05    0.62
Q3    1   0.5843  0.6918  0.3590  11.00000  0.05    0.53
Q4    1   0.6747  0.6207  0.4713  11.00000  0.05    0.51
Q5    1   0.5541  0.8347  0.4737  11.00000  0.05    0.49
Q6    1   0.4519  0.8915  0.5210  11.00000  0.05    0.46
Q7    1   0.6903  0.2961  0.4996  11.00000  0.05    0.45
Q8    1   0.4553  0.8189  0.4906  11.00000  0.05    0.44
Q9    1   0.7722  0.2894  0.4961  11.00000  0.05    0.42
Q10   1   0.4729  0.9773  0.5178  11.00000  0.05    0.41
Q11   1   0.5758  0.4329  0.3008  11.00000  0.05    0.40
Q12   1   0.5173  0.7919  0.4621  11.00000  0.05    0.40
Q13   1   0.5000  0.4544  0.2500  10.50000  0.05    0.40
Q14   1   0.6283  0.6758  0.4436  11.00000  0.05    0.38
Q15   1   0.5821  0.7664  0.5149  11.00000  0.05    0.38
Q16   1   0.6617  0.4582  0.3809  11.00000  0.05    0.38
Q17   1   0.7725  0.5413  0.5400  11.00000  0.05    0.38
Q18   1   0.6794  0.6854  0.5273  11.00000  0.05    0.37
Q19   1   0.5381  0.7224  0.4192  11.00000  0.05    0.36
Q20   1   0.5812  0.7770  0.4420  11.00000  0.05    0.36
;
_shelx_res_checksum              66250
_shelx_hkl_file                  
;
 -11   5 -16 14.1236 4.33338   5
 -11   5 -15 43.9614 4.91505   5
 -11   5 -14 24.4869 4.22820   5
 -11   5 -13 74.2721 5.24754   5
 -11   5 -12 26.7060 4.08073   5
 -11   5 -11 109.844 5.63985   5
 -11   5 -10 24.8035 3.71991   5
 -11   7 -13 62.0789 5.25308   5
 -11   7 -12-1.10197 3.81348   5
 -11   7 -11 68.0083 5.25772   5
 -11   7 -10 1.92460 3.79727   5
 -11   7  -9 92.7914 5.62191   5
 -11   7  -8 3.30802 3.60771   5
 -10   4 -10 64.6827 4.29688   5
 -10   4  -9 119.431 5.40033   5
 -10   4  -8 71.6604 4.26203   5
 -10   4  -7 108.890 4.85328   5
 -10   4  -6 144.156 5.58251   5
 -10   6 -16 8.41345 4.26553   5
 -10   6 -15 82.7130 5.70889   5
 -10   6 -14 15.4194 4.18753   5
 -10   6 -13 65.2493 5.04013   5
 -10   6 -12 18.7254 3.94410   5
 -10   6 -11 106.834 5.78958   5
 -10   6 -10 4.19289 3.43814   5
 -10   6  -9 129.069 6.00573   5
 -10   6  -8-0.75146 3.02519   5
 -10   6  -7 241.243 8.01552   5
 -10   6  -6 7.50321 3.20287   5
 -10   6  -5 194.856 6.87675   5
 -10   8 -13 60.5908 5.43717   5
 -10   8 -12-1.72990 4.04225   5
 -10   8 -11 100.233 6.03062   5
 -10   8 -10 9.32107 4.05136   5
 -10   8  -9 99.9880 6.08633   5
 -10   8  -8 3.34783 3.60359   5
  -9   3  -6 190.061 6.02014   5
  -9   3  -5 211.844 6.34421   5
  -9   3  -4 185.829 5.69384   5
  -9   3  -3 231.306 6.54275   5
  -9   5 -13 137.971 6.31665   5
  -9   5 -12 20.7155 3.79294   5
  -9   5 -11 143.409 6.21220   5
  -9   5 -10 3.17704 2.99905   5
  -9   5  -9 130.910 5.69173   5
  -9   5  -8 55.7000 3.93149   5
  -9   5  -7 177.020 6.33018   5
  -9   5  -6 70.5969 4.12899   5
  -9   5  -5 204.129 6.65165   5
  -9   5  -4 88.1306 4.36333   5
  -9   5  -3 224.734 6.89130   5
  -9   5  -2 119.137 4.80627   5
  -9   7 -16 8.12856 4.35581   5
  -9   7 -15 114.415 6.57599   5
  -9   7 -14-5.72334 4.12536   5
  -9   7 -13 82.4042 5.52254   5
  -9   7 -12 4.65042 3.81331   5
  -9   7 -11 124.188 6.28729   5
  -9   7 -10-3.34861 3.41667   5
  -9   7  -9 162.040 6.75790   5
  -9   7  -8 2.38188 3.22930   5
  -9   7  -7 184.960 7.01081   5
  -9   7  -6 0.90390 3.11118   5
  -9   7  -5 211.656 7.45107   5
  -9   9 -13 44.8393 5.28041   5
  -9   9 -12 49.5753 5.14963   5
  -9   9 -11 91.0684 6.04674   5
  -9   9 -10 20.6440 4.40931   5
  -9   9  -9 101.621 6.12086   5
  -8   2  -3 188.454 5.32048   5
  -8   2  -2 635.567 13.6807   5
  -8   2  -1 81.4897 3.08680   5
  -8  -4 -12 87.6352 4.54590   4
  -8  -4 -11 168.594 6.00300   4
  -8  -4 -10 94.0906 4.44804   4
  -8  -4  -9 184.436 6.09028   4
  -8   4  -8 187.706 6.25205   5
  -8  -4  -8 189.782 5.95931   4
  -8   4  -7 203.067 6.46825   5
  -8   4  -6 142.619 5.12893   5
  -8   4  -5 342.078 8.95881   5
  -8   4  -4 239.141 6.91867   5
  -8   4  -3 284.981 7.69376   5
  -8   4  -2 290.016 7.71894   5
  -8   4  -1 179.765 5.55213   5
  -8  -6 -18 6.95470 4.23133   4
  -8   6 -18 7.80761 4.35748   5
  -8   6 -17 134.454 6.74203   5
  -8  -6 -17 128.590 6.60635   4
  -8  -6 -16 13.6612 4.15463   4
  -8   6 -16 22.3283 4.34990   5
  -8  -6 -15 104.257 5.93326   4
  -8   6 -15 126.841 6.30188   5
  -8  -6 -14 9.78162 3.59532   4
  -8   6 -14 8.32542 3.63999   5
  -8   6 -13 173.155 7.00689   5
  -8  -6 -13 163.332 6.61977   4
  -8   6 -12 7.41540 3.48549   5
  -8  -6 -12 1.14162 3.19093   4
  -8   6 -11 184.085 7.04623   5
  -8   6 -10 1.36424 3.08249   5
  -8   6  -9 218.750 7.60867   5
  -8   6  -8 3.82622 2.96221   5
  -8   6  -7 276.130 8.46049   5
  -8   6  -6 13.7082 2.95775   5
  -8   6  -5 294.730 8.60309   5
  -8   6  -4 19.8934 3.14292   5
  -8   6  -3 381.421 10.1948   5
  -8   8 -16 6.10665 4.47523   5
  -8   8 -15 85.3128 6.03778   5
  -8   8 -14 4.85561 4.17440   5
  -8   8 -13 122.495 6.53005   5
  -8   8 -12 6.43489 4.14591   5
  -8   8 -11 131.872 6.52753   5
  -8   8 -10 23.6962 4.22166   5
  -8   8  -9 166.183 7.05762   5
  -8   8  -8 25.0042 3.98868   5
  -8   8  -7 150.016 6.49594   5
  -8  10 -12 87.2731 6.16114   5
  -7   1  -1 11.5298 1.41093   5
  -7   1   0 950.034 19.0114   5
  -7   1   1 36.2331 1.75535   5
  -7  -3 -11 151.349 5.56458   4
  -7  -3 -10 222.049 6.71469   4
  -7  -3  -9 139.945 4.99281   4
  -7  -3  -8 122.974 4.42875   4
  -7  -3  -7 240.139 6.60136   4
  -7  -3  -6 224.878 6.13026   4
  -7  -3  -5 226.506 5.95946   4
  -7  -3  -4 268.593 6.70832   4
  -7   3  -4 287.716 7.26461   5
  -7   3  -3 184.156 5.36519   5
  -7   3  -2 394.004 9.30309   5
  -7   3  -1 233.374 6.13828   5
  -7   3   0 402.592 9.35260   5
  -7  -5 -18 27.6523 4.37740   4
  -7  -5 -17 119.026 6.18682   4
  -7  -5 -16 31.9282 4.20298   4
  -7  -5 -15 131.300 6.08647   4
  -7  -5 -14 12.4996 3.39336   4
  -7  -5 -13 178.847 6.73908   4
  -7  -5 -12 29.8682 3.50572   4
  -7  -5 -11 170.781 6.22452   4
  -7   5 -10 42.2080 3.63964   5
  -7  -5 -10 41.4295 3.49564   4
  -7  -5  -9 245.317 7.29559   4
  -7   5  -9 239.604 7.62579   5
  -7  -5  -8 120.701 4.85551   4
  -7   5  -8 120.861 5.06693   5
  -7   5  -7 232.809 7.20838   5
  -7  -5  -7 238.188 6.92645   4
  -7   5  -6 53.9714 3.59178   5
  -7  -5  -6 56.2898 3.24953   4
  -7   5  -5 365.231 9.49136   5
  -7   5  -4 104.692 4.35284   5
  -7   5  -3 337.115 8.79346   5
  -7   5  -2 113.695 4.47688   5
  -7  -7 -19 83.5975 6.09639   4
  -7  -7 -18 0.19540 4.09619   4
  -7   7 -18 0.19630 4.23480   5
  -7   7 -17 114.238 6.56890   5
  -7  -7 -17 111.713 6.50063   4
  -7  -7 -16 2.51210 3.95877   4
  -7   7 -16-1.87289 3.97560   5
  -7   7 -15 109.824 6.15451   5
  -7  -7 -15 109.682 6.03594   4
  -7   7 -14 7.82810 3.83918   5
  -7  -7 -14 1.69604 3.67092   4
  -7   7 -13 181.044 7.28729   5
  -7  -7 -13 172.466 7.19882   4
  -7   7 -12 3.05735 3.56075   5
  -7  -7 -12-0.63886 3.51700   4
  -7  -7 -11 184.056 7.00450   4
  -7   7 -11 183.318 7.16615   5
  -7   7 -10-1.42479 3.19749   5
  -7  -7 -10 2.41272 3.08615   4
  -7  -7  -9 281.478 8.51069   4
  -7   7  -9 277.434 8.80850   5
  -7   7  -8 6.64481 3.13047   5
  -7   7  -7 250.762 8.11484   5
  -7   7  -6 0.55877 2.76967   5
  -7   7  -5 299.289 8.86796   5
  -7  -9 -16 21.5865 4.93477   4
  -7   9 -15 71.0696 5.75780   5
  -7  -9 -15 73.2179 5.95632   4
  -7  -9 -14 31.3899 5.01107   4
  -7   9 -14 34.9691 4.87239   5
  -7   9 -13 163.934 7.60110   5
  -7   9 -12 31.9428 4.68453   5
  -7   9 -11 175.603 7.62805   5
  -7   9 -10 11.5164 3.96523   5
  -7   9  -9 145.228 6.81218   5
  -6   0 -23 1.34376 4.03279   1
  -6   0 -22 120.272 6.40556   1
  -6   0 -21 1.94622 3.86628   1
  -6   0 -20 128.737 6.32657   1
  -6   0 -19 0.15936 3.40004   1
  -6   0 -18 224.919 7.69638   1
  -6   0 -17 2.81081 3.05049   1
  -6   0 -16 270.961 8.35054   1
  -6   0 -15 0.86227 2.54115   1
  -6   0 -14 393.863 10.2488   1
  -6   0 -13 0.85791 2.25760   1
  -6   0 -12 903.803 19.4753   1
  -6   0 -11 1.27610 1.97245   1
  -6   0 -10 905.156 19.2963   1
  -6   0   1 0.28999 0.75857   5
  -6  -2 -15 56.3258 3.59722   1
  -6  -2 -14 259.080 7.44119   1
  -6  -2 -13 27.5323 2.65338   1
  -6  -2 -12 473.128 11.0798   1
  -6  -2 -11 127.200 4.32849   1
  -6  -2 -10 300.782 7.46807   1
  -6  -2  -9 131.620 4.57642   4
  -6  -2  -9 129.389 3.97973   1
  -6  -2  -8 308.812 7.30456   1
  -6  -2  -8 312.576 7.86830   4
  -6  -2  -7 235.066 6.28704   4
  -6  -2  -7 239.717 5.74014   1
  -6  -2  -6 574.872 12.4484   4
  -6  -2  -6 564.736 11.7754   1
  -6  -2  -5 204.454 5.35829   4
  -6  -2  -4 497.539 10.7262   4
  -6  -2  -3 11.1739 1.37123   4
  -6  -2  -2 703.932 14.8420   2
  -6   2  -2 720.289 14.8692   5
  -6   2  -1 105.521 3.36831   5
  -6  -2  -1 100.839 3.36441   2
  -6  -2   0 1041.24 20.7689   2
  -6   2   0 1015.42 20.6326   5
  -6  -2   1 11.4465 1.75472   2
  -6   2   1 9.49583 1.40397   5
  -6  -4 -17 95.7494 5.42479   4
  -6  -4 -16 66.4591 4.64893   4
  -6  -4 -15 235.012 7.88695   4
  -6  -4 -14 150.364 6.09676   4
  -6  -4 -13 246.924 7.77251   4
  -6  -4 -12 156.334 5.84725   4
  -6  -4 -11 278.171 8.02400   4
  -6  -4 -10 224.700 6.86904   4
  -6  -4  -9 254.858 7.30877   4
  -6  -4  -8 206.200 6.25603   4
  -6  -4  -7 334.152 8.52600   4
  -6  -4  -6 240.743 6.58517   4
  -6   4  -6 249.514 6.92856   5
  -6   4  -5 268.234 7.13399   5
  -6  -4  -5 255.324 6.71141   4
  -6  -4  -4 251.993 6.48018   4
  -6   4  -4 256.760 6.91962   5
  -6  -4  -3 326.887 7.70994   4
  -6   4  -3 329.585 8.27406   5
  -6  -4  -2 234.098 5.84235   4
  -6   4  -2 242.465 6.46904   5
  -6   4  -1 463.735 10.6932   5
  -6  -4  -1 462.863 9.92898   4
  -6  -6 -20 2.97306 4.15102   4
  -6  -6 -19 95.6583 6.19389   4
  -6  -6 -18 8.17418 4.01879   4
  -6  -6 -17 145.763 6.73982   4
  -6  -6 -16 2.70000 3.60875   4
  -6   6 -16 6.31164 3.69207   5
  -6  -6 -15 139.320 6.32279   4
  -6   6 -15 132.251 6.20545   5
  -6   6 -14 5.66151 3.43879   5
  -6  -6 -14 5.58408 3.49461   4
  -6   6 -13 239.627 8.14526   5
  -6  -6 -13 234.651 8.11995   4
  -6  -6 -12 0.58643 3.14416   4
  -6   6 -12 3.90217 3.15647   5
  -6   6 -11 296.848 8.97683   5
  -6  -6 -11 301.433 8.94902   4
  -6   6 -10 19.5147 3.17791   5
  -6  -6 -10 14.4614 3.06097   4
  -6  -6  -9 447.784 11.4856   4
  -6   6  -9 443.472 11.5986   5
  -6  -6  -8 13.6317 2.87946   4
  -6   6  -8 15.1873 2.96075   5
  -6  -6  -7 407.102 10.3632   4
  -6   6  -7 400.728 10.5851   5
  -6   6  -6 29.1951 3.07084   5
  -6  -6  -6 33.0483 2.95392   4
  -6  -6  -5 449.426 10.7170   4
  -6   6  -5 424.804 11.0441   5
  -6   6  -4 20.8443 2.75356   5
  -6  -6  -4 25.9837 2.55227   4
  -6   6  -3 381.417 9.85202   5
  -6   8 -18 6.93280 4.30731   5
  -6  -8 -18 4.37987 4.34732   4
  -6  -8 -17 68.2627 5.77920   4
  -6   8 -17 66.6904 5.55842   5
  -6  -8 -16 8.69424 4.45190   4
  -6   8 -16 5.98450 4.10431   5
  -6   8 -15 139.281 6.72573   5
  -6  -8 -15 130.774 6.74716   4
  -6   8 -14 18.5125 4.25853   5
  -6  -8 -14 15.2449 4.27794   4
  -6   8 -13 257.889 8.90415   5
  -6  -8 -13 250.062 8.92837   4
  -6  -8 -12 11.7520 3.84451   4
  -6   8 -12 2.42106 3.51088   5
  -6   8 -11 181.685 7.17846   5
  -6  -8 -11 167.770 6.93841   4
  -6   8 -10 59.3771 4.72297   5
  -6  -8 -10 57.2232 4.54849   4
  -6   8  -9 240.788 8.23606   5
  -6  -8  -9 238.003 8.02754   4
  -6   8  -8 17.8226 3.43135   5
  -6  -8  -8 16.7647 3.52982   4
  -6   8  -7 180.104 6.92245   5
  -6  -8  -7 191.464 6.90143   4
  -6   8  -6 8.39743 3.14086   5
  -6  10 -15 49.3635 5.35500   5
  -6 -10 -15 49.8847 5.54695   4
  -6  10 -14 51.1435 5.42390   5
  -6 -10 -14 45.2560 5.28888   4
  -6 -10 -13 49.0321 5.47533   4
  -6  10 -13 45.8927 5.17867   5
  -6  10 -12 40.9206 4.92377   5
  -6 -10 -12 29.8590 4.85576   4
  -5  -1 -24 70.4833 5.75685   1
  -5   1 -23 9.73642 4.24264   1
  -5  -1 -23 10.2430 4.19052   1
  -5  -1 -22 102.314 5.95789   1
  -5   1 -22 101.501 6.05832   1
  -5   1 -21 3.04018 3.88208   1
  -5  -1 -21 6.13398 3.70247   1
  -5   1 -20 120.700 6.15819   1
  -5  -1 -20 131.431 6.10808   1
  -5   1 -19 5.17980 3.28214   1
  -5  -1 -19 5.99541 3.35425   1
  -5  -1 -18 127.810 5.63570   1
  -5   1 -18 130.099 5.93849   1
  -5   1 -17 4.03420 2.98933   1
  -5  -1 -17 4.14107 2.78065   1
  -5  -1 -16 193.353 6.52543   1
  -5   1 -16 193.199 6.77624   1
  -5   1 -15 1.14032 2.53878   1
  -5  -1 -15 1.85590 2.39300   1
  -5   1 -14 309.087 8.69175   1
  -5  -1 -14 307.970 8.39399   1
  -5   1 -13 10.1441 2.51422   1
  -5  -1 -13 8.92348 2.26217   1
  -5  -1 -12 679.418 15.0689   1
  -5   1 -12 688.256 15.4276   1
  -5   1 -11 68.2468 3.48737   1
  -5  -1 -11 71.3711 3.23879   1
  -5  -1 -10 420.827 9.73088   1
  -5  -1  -9 88.2705 3.20912   1
  -5  -1  -8 808.712 16.7060   1
  -5  -1  -7 98.7624 3.13366   1
  -5  -1  -6 1043.94 20.7558   1
  -5  -1  -5 115.450 3.27598   1
  -5  -1  -1 4.27047 1.46391   2
  -5   1   0 860.744 17.4011   2
  -5  -1   0 838.146 17.1807   2
  -5   1   0 840.638 16.7544   5
  -5  -1   1 78.1753 2.80236   2
  -5   1   1 80.8376 2.99072   2
  -5   1   1 78.2860 2.35168   5
  -5  -1   2 1178.43 23.2279   2
  -5   1   2 1146.12 23.3427   2
  -5   1   3 110.679 3.55561   2
  -5  -1   3 104.017 3.43110   2
  -5   1   3 107.398 3.17535   7
  -5  -1   3 106.779 2.68508   7
  -5   1   4 1378.03 27.2632   7
  -5  -1   4 1397.06 27.5874   2
  -5   1   5 197.812 5.00538   7
  -5   1   6 1283.24 25.4975   7
  -5  -3 -19 83.5386 4.92956   1
  -5  -3 -18 80.7410 4.91000   1
  -5  -3 -17 135.470 5.90924   1
  -5  -3 -16 119.067 5.67480   4
  -5  -3 -16 152.474 6.08251   1
  -5  -3 -15 140.156 5.68349   1
  -5  -3 -15 117.808 5.46390   4
  -5  -3 -14 354.391 9.47942   1
  -5  -3 -14 313.261 9.23062   4
  -5  -3 -13 222.374 7.09201   1
  -5  -3 -13 225.882 7.14939   4
  -5  -3 -12 178.573 5.96906   1
  -5  -3 -12 195.289 6.26097   4
  -5  -3 -11 155.566 5.37411   4
  -5  -3 -10 364.217 9.21816   4
  -5  -3  -9 264.581 7.18862   4
  -5  -3  -8 321.913 8.17165   4
  -5  -3  -7 533.333 12.0382   4
  -5  -3  -6 507.392 11.3650   4
  -5  -3  -5 200.604 5.41137   4
  -5   3  -4 273.587 6.94927   5
  -5  -3  -4 285.191 6.72790   4
  -5  -3  -3 293.048 5.17214   4
  -5   3  -3 290.260 5.62136   5
  -5  -3  -2 154.493 3.87475   4
  -5  -3  -2 153.479 3.83089   2
  -5  -3  -2 133.362 2.94778   1
  -5   3  -2 154.313 4.36140   5
  -5   3  -1 1077.71 21.6244   5
  -5  -3  -1 1070.76 21.0293   4
  -5  -3  -1 1057.97 21.1452   2
  -5  -3   0 852.333 16.9876   4
  -5  -3   0 870.292 17.3481   2
  -5   3   0 867.260 17.7221   5
  -5  -3   1 401.636 8.23037   4
  -5  -3   1 401.554 8.75720   2
  -5  -3   2 360.518 7.26484   4
  -5  -3   2 339.601 7.94186   2
  -5  -3   3 811.578 16.6524   2
  -5  -3   4 385.431 8.81544   2
  -5  -3   5 168.382 4.39717   6
  -5   3   5 169.434 4.53404   3
  -5  -3   6 685.580 14.2575   6
  -5  -5 -21 75.0123 5.68675   4
  -5  -5 -20 12.2031 4.25717   4
  -5  -5 -19 82.4122 5.67080   4
  -5  -5 -18 25.6684 4.11226   4
  -5  -5 -17 105.950 5.75061   4
  -5  -5 -16 11.3156 3.50337   4
  -5  -5 -15 167.814 6.64994   4
  -5  -5 -14 45.0780 4.00594   4
  -5  -5 -13 215.454 7.45128   4
  -5  -5 -12 65.8009 4.24190   4
  -5  -5 -11 315.754 9.00357   4
  -5  -5 -10 111.926 4.85346   4
  -5  -5  -9 462.658 11.4938   4
  -5   5  -9 469.019 11.5921   5
  -5  -5  -8 193.363 6.13455   4
  -5   5  -8 194.202 6.22979   5
  -5  -5  -7 470.933 11.4447   4
  -5   5  -7 494.012 11.6793   5
  -5   5  -6 118.349 4.47056   5
  -5  -5  -6 111.404 4.33702   4
  -5  -5  -5 560.031 12.6504   4
  -5   5  -5 549.924 12.8308   5
  -5   5  -4 64.7442 3.30600   5
  -5  -5  -4 70.2929 3.26614   4
  -5   5  -3 498.501 11.7235   5
  -5  -5  -3 510.647 11.4449   4
  -5  -5  -2 82.2016 3.22010   4
  -5   5  -2 75.8918 3.48164   5
  -5  -5  -1 549.254 11.9286   4
  -5  -5   0 79.8692 2.94822   4
  -5  -5   1 779.330 16.0392   4
  -5  -7 -20 0.60229 4.41670   4
  -5   7 -20 2.12653 4.27734   5
  -5  -7 -19 71.1759 5.70053   4
  -5   7 -19 81.5666 5.58417   5
  -5  -7 -18 0.19067 4.04755   4
  -5   7 -18 3.67932 3.99263   5
  -5  -7 -17 97.8488 6.12641   4
  -5   7 -17 116.260 6.18909   5
  -5   7 -16 1.39231 3.56675   5
  -5  -7 -16-3.55587 4.05362   4
  -5   7 -15 176.983 7.20924   5
  -5  -7 -15 179.310 7.50855   4
  -5  -7 -14 4.21821 3.68336   4
  -5   7 -14-2.13146 3.22385   5
  -5   7 -13 202.635 7.42971   5
  -5  -7 -13 198.804 7.64864   4
  -5  -7 -12 1.39849 3.27476   4
  -5   7 -12 2.18643 3.20782   5
  -5  -7 -11 382.951 10.9054   4
  -5   7 -11 407.595 11.1170   5
  -5   7 -10 4.64046 3.12288   5
  -5  -7 -10 2.13127 2.99802   4
  -5  -7  -9 445.584 11.6845   4
  -5   7  -9 439.896 11.7042   5
  -5  -7  -8 2.38131 2.97400   4
  -5   7  -8 1.35110 2.63444   5
  -5  -7  -7 527.456 12.8248   4
  -5   7  -7 467.634 12.3405   5
  -5  -7  -6 4.87447 2.88739   4
  -5   7  -6 5.24165 2.65620   5
  -5   7  -5 486.309 12.2552   5
  -5  -7  -5 494.627 12.0721   4
  -5  -7  -4 77.7072 4.11445   4
  -5  -7  -3 583.241 13.4509   4
  -5  -7  -2 73.2831 3.65420   4
  -5   9 -17 79.1446 5.81079   5
  -5  -9 -17 70.8992 6.17912   4
  -5  -9 -16 25.5293 4.88392   4
  -5   9 -16 24.1489 4.61788   5
  -5   9 -15 149.029 7.10375   5
  -5  -9 -15 151.155 7.37386   4
  -5   9 -14 38.2957 4.66806   5
  -5  -9 -14 35.6385 4.91664   4
  -5   9 -13 233.267 8.56358   5
  -5  -9 -13 225.198 8.65559   4
  -5   9 -12 14.9153 3.93572   5
  -5  -9 -12 10.0781 4.04855   4
  -5   9 -11 130.742 6.31401   5
  -5  -9 -11 130.167 6.36563   4
  -5  -9 -10 91.9702 5.64833   4
  -5   9 -10 88.3939 5.34252   5
  -5   9  -9 151.208 6.70030   5
  -5  -9  -9 169.957 7.06964   4
  -5  -9  -8 62.5667 5.13913   4
  -5  -9  -7 161.765 6.61893   4
  -5  -9  -6 64.0707 4.47563   4
  -5  -9  -5 194.620 6.97741   4
  -5 -11 -14 55.1509 5.77597   4
  -5 -11 -13 31.2594 5.27931   4
  -5 -11 -12 63.6193 5.75254   4
  -5 -11 -11 69.3634 5.69986   4
  -5 -11 -10 126.072 6.79322   4
  -5 -11  -9 69.4793 6.28410   4
  -4   0 -24 124.820 6.73997   1
  -4   0 -23 5.07202 4.03761   1
  -4   0 -22 170.352 7.36354   1
  -4   0 -21 0.51327 3.49078   1
  -4   0 -20 168.530 6.90430   1
  -4   0 -19-0.46227 3.16134   1
  -4   0 -18 276.963 8.66702   1
  -4   0 -17 2.84735 2.81577   1
  -4   0 -16 372.581 10.0160   1
  -4   0 -15 2.69217 2.53074   1
  -4   0 -14 489.402 11.8389   1
  -4   0 -13 1.30032 2.12118   1
  -4   0 -12 812.685 17.5563   1
  -4   0 -11 0.25148 1.73676   1
  -4   0 -10 785.411 16.6527   1
  -4   0  -9 1.80957 1.53296   1
  -4   0  -8 1352.83 26.9469   1
  -4   0  -7 0.65625 1.26383   1
  -4   0  -6 1612.84 31.5163   1
  -4   0  -5 0.17130 1.12627   1
  -4   0  -1 0.53961 1.29683   2
  -4   0   0 491.348 10.3730   2
  -4   0   1 0.60185 0.56969   5
  -4   0   1 1.97735 1.26445   2
  -4   0   2 1355.86 25.9050   7
  -4   0   2 1318.04 26.3652   2
  -4   0   3 0.52761 1.32185   2
  -4   0   3 1.38749 0.94223   7
  -4   0   4 2500.78 47.3573   3
  -4   0   4 2509.56 48.3220   2
  -4   0   5 0.10181 0.66087   3
  -4   0   5 1.14208 1.37754   2
  -4   0   6 2473.51 47.4530   2
  -4   0   6 2433.96 46.5262   3
  -4   0   7 1.08952 0.80656   3
  -4  -2 -24 61.2131 5.40394   1
  -4  -2 -23 30.5235 4.43502   1
  -4  -2 -22 86.7079 5.60795   1
  -4   2 -22 94.6854 5.93577   1
  -4   2 -21 28.4247 4.34116   1
  -4  -2 -21 24.7498 4.07035   1
  -4  -2 -20 125.336 5.99328   1
  -4   2 -20 128.159 6.24317   1
  -4   2 -19 51.1902 4.46014   1
  -4  -2 -19 55.2546 4.37655   1
  -4  -2 -18 99.9171 5.28263   1
  -4   2 -18 105.951 5.34702   1
  -4  -2 -17 61.0384 4.26192   1
  -4   2 -17 60.0090 4.36972   1
  -4  -2 -16 276.594 8.46221   1
  -4   2 -16 249.298 8.11375   1
  -4   2 -15 16.0604 2.91664   1
  -4  -2 -15 14.4180 2.95139   4
  -4  -2 -15 13.7811 3.10747   1
  -4  -2 -14 411.059 10.9019   4
  -4   2 -14 440.007 11.1569   1
  -4  -2 -14 449.792 11.4238   1
  -4  -2 -13 149.740 5.45938   4
  -4   2 -13 160.919 5.61508   1
  -4  -2 -13 145.793 5.76208   1
  -4  -2 -12 343.889 9.05053   4
  -4   2 -12 345.968 9.12000   1
  -4  -2 -12 345.398 9.10757   1
  -4  -2 -11 119.753 4.46865   4
  -4  -2 -10 466.639 10.9530   4
  -4  -2  -9 377.137 9.08427   4
  -4  -2  -8 1064.57 21.8973   4
  -4  -2  -7 90.4287 3.35768   4
  -4  -2  -6 961.460 19.6646   4
  -4  -2  -5 37.0896 2.05721   4
  -4  -2  -4 765.422 15.6462   4
  -4  -2  -3 6.65412 1.28138   4
  -4  -2  -3 3.77040 0.83712   1
  -4  -2  -2 1164.07 21.9017   2
  -4  -2  -2 1203.97 21.8883   4
  -4   2  -2 1200.11 22.1867   5
  -4  -2  -2 1047.29 21.2460   1
  -4  -2  -1 169.841 3.95240   4
  -4   2  -1 170.386 4.33481   5
  -4  -2  -1 169.387 4.15079   2
  -4  -2   0 874.283 17.5297   2
  -4   2   0 904.388 17.6792   5
  -4  -2   0 875.943 17.1372   4
  -4  -2   1 65.9853 2.21576   2
  -4  -2   1 57.6258 1.57840   4
  -4  -2   2 615.337 11.8801   4
  -4  -2   2 626.318 12.7248   2
  -4  -2   3 691.701 13.9733   2
  -4   2   3 658.160 14.0041   2
  -4   2   3 679.043 14.0547   7
  -4  -2   4 828.801 16.9008   2
  -4   2   4 820.471 16.5928   3
  -4   2   4 834.516 16.9308   7
  -4  -2   4 837.165 16.5740   6
  -4   2   4 820.161 16.9030   2
  -4  -2   5 143.469 3.74781   6
  -4  -2   5 133.903 2.85663   4
  -4   2   5 143.418 4.00329   2
  -4  -2   5 139.119 4.05070   2
  -4   2   5 135.691 3.92305   7
  -4   2   5 136.953 3.70091   3
  -4   2   6 1395.96 26.9349   3
  -4   2   6 1406.79 27.2234   2
  -4   2   6 1410.56 27.2534   7
  -4  -2   6 1414.64 27.0376   6
  -4  -2   6 1328.81 26.0892   4
  -4   2   7 262.305 6.24637   3
  -4  -2   7 267.064 6.39206   6
  -4   2   8 527.362 11.2578   3
  -4  -4 -22 65.8250 5.67289   1
  -4  -4 -21 83.1370 6.17916   1
  -4  -4 -20 52.5844 4.95731   4
  -4  -4 -20 60.1381 5.44426   1
  -4  -4 -19 110.353 5.92476   4
  -4  -4 -18 76.1353 5.04033   4
  -4  -4 -17 165.044 6.65681   4
  -4  -4 -16 98.5241 5.09224   4
  -4  -4 -15 208.261 7.17534   4
  -4  -4 -14 132.670 5.58172   4
  -4  -4 -13 201.399 6.85891   4
  -4  -4 -12 158.398 5.82242   4
  -4  -4 -11 287.679 8.13773   4
  -4  -4 -10 375.159 9.67726   4
  -4  -4  -9 392.355 9.78050   4
  -4  -4  -8 428.088 10.3465   4
  -4  -4  -7 687.723 15.0830   4
  -4  -4  -6 410.902 9.62761   4
  -4   4  -6 402.212 9.70142   5
  -4  -4  -5 515.572 11.4835   4
  -4   4  -5 501.250 11.4991   5
  -4  -4  -4 417.777 9.24123   4
  -4   4  -4 348.007 8.88453   5
  -4  -4  -3 1071.47 21.2792   4
  -4   4  -3 1018.14 21.4607   5
  -4  -4  -2 366.791 8.28324   4
  -4   4  -2 362.121 8.59480   5
  -4   4  -1 1034.37 21.2750   5
  -4  -4  -1 1050.31 20.8096   4
  -4  -4  -1 1032.53 20.2447   2
  -4  -4   0 576.817 11.6719   2
  -4  -4   0 570.019 11.9912   4
  -4  -4   1 631.611 12.5176   7
  -4  -4   1 638.433 12.9367   2
  -4  -4   2 236.322 5.50290   2
  -4  -4   2 226.344 5.25276   5
  -4  -4   2 232.211 5.39929   3
  -4  -4   3 269.269 6.24475   2
  -4   4   3 257.562 6.39282   2
  -4  -4   3 262.512 5.94742   3
  -4  -4   4 445.821 9.40780   6
  -4  -4   4 455.496 9.83336   2
  -4   4   4 439.589 9.81368   2
  -4  -4   4 447.401 9.42048   3
  -4  -4   5 387.951 8.61167   6
  -4  -4   5 404.935 8.48599   3
  -4  -4   6 476.880 10.2557   6
  -4  -6 -21 95.7745 6.25933   4
  -4  -6 -20 2.84882 4.19842   4
  -4  -6 -19 118.082 6.39261   4
  -4  -6 -18-3.39354 3.76837   4
  -4  -6 -17 125.029 6.34017   4
  -4  -6 -16 6.21820 3.73931   4
  -4  -6 -15 196.524 7.50105   4
  -4  -6 -14 2.80102 3.22111   4
  -4   6 -14 3.34196 3.05940   5
  -4  -6 -13 251.405 8.41784   4
  -4   6 -13 273.217 8.34937   5
  -4   6 -12 4.38814 2.81489   5
  -4  -6 -12 5.53853 3.13450   4
  -4  -6 -11 518.186 13.4017   4
  -4   6 -11 563.973 13.4404   5
  -4   6 -10 86.1038 4.33492   5
  -4  -6 -10 80.2723 4.55825   4
  -4  -6  -9 524.059 13.0117   4
  -4   6  -9 537.771 12.9190   5
  -4   6  -8 67.8020 3.80515   5
  -4  -6  -8 69.5174 4.03870   4
  -4  -6  -7 508.673 12.3304   4
  -4   6  -7 490.236 12.0551   5
  -4  -6  -6 24.0445 2.76137   4
  -4   6  -6 24.2637 2.67781   5
  -4   6  -5 478.021 11.5886   5
  -4  -6  -5 485.749 11.5252   4
  -4  -6  -4 27.4683 2.61159   4
  -4   6  -4 22.3699 2.48033   5
  -4   6  -3 279.083 7.69237   5
  -4  -6  -3 282.627 7.48331   4
  -4  -6  -2 9.21312 2.05257   4
  -4  -6   0 134.733 4.34477   3
  -4  -6   1 647.534 14.0244   3
  -4  -6   2 10.6301 1.75139   3
  -4  -6   3 811.743 17.0271   3
  -4   8 -20 6.36428 4.03616   5
  -4   8 -19 71.5780 5.59794   5
  -4  -8 -19 66.5487 6.03285   4
  -4  -8 -18 15.4473 4.84993   4
  -4   8 -18 14.9550 4.13827   5
  -4  -8 -17 113.582 6.65259   4
  -4   8 -17 125.416 6.44801   5
  -4   8 -16 7.67131 3.90582   5
  -4  -8 -16 10.9017 4.42690   4
  -4   8 -15 193.411 7.60069   5
  -4  -8 -15 181.204 7.71047   4
  -4  -8 -14 9.17258 3.89018   4
  -4   8 -14 5.57164 3.52327   5
  -4  -8 -13 184.838 7.53376   4
  -4   8 -13 191.877 7.32885   5
  -4   8 -12 9.84709 3.50410   5
  -4  -8 -12 13.6298 3.80944   4
  -4   8 -11 227.935 7.75326   5
  -4  -8 -11 209.311 7.83835   4
  -4  -8 -10 36.2333 4.19899   4
  -4   8 -10 39.2651 3.91022   5
  -4  -8  -9 338.895 10.2540   4
  -4   8  -9 312.381 9.47511   5
  -4  -8  -8 5.32766 3.16748   4
  -4   8  -8 0.14217 2.82590   5
  -4   8  -7 491.293 12.7954   5
  -4  -8  -7 516.897 12.9665   4
  -4  -8  -6 14.3086 3.08398   4
  -4  -8  -5 605.931 14.5214   4
  -4  -8  -4 45.6020 3.59107   4
  -4  -8  -3 648.142 15.1728   4
  -4  -8   0 22.9296 2.60015   3
  -4  10 -17 36.4746 5.01558   5
  -4  10 -16 35.9776 4.72810   5
  -4 -10 -16 44.0437 5.59155   4
  -4 -10 -15 60.3540 5.70384   4
  -4  10 -15 50.6524 5.19674   5
  -4 -10 -14 45.8827 5.29242   4
  -4  10 -14 45.6269 5.01624   5
  -4 -10 -13 73.9460 5.91062   4
  -4  10 -13 71.3725 5.45468   5
  -4 -10 -12 64.9376 5.58301   4
  -4  10 -12 57.6122 5.07087   5
  -4 -10 -11 94.8936 6.13414   4
  -4 -10 -10 93.7780 6.36069   4
  -4 -10  -9 113.595 6.26657   4
  -4 -10  -8 83.9429 5.31397   4
  -4 -10  -7 125.961 6.15357   4
  -4 -10  -6 85.6151 5.26100   4
  -4 -10  -5 184.582 7.13490   4
  -4 -10  -4 103.330 5.44919   4
  -4 -10  -3 150.219 6.23378   4
  -4 -12 -12 87.7553 6.56708   4
  -4 -12 -11 21.2077 5.54432   4
  -4 -12 -10 112.109 6.97168   4
  -4 -12  -9 40.1083 5.16764   4
  -4 -12  -8 93.2227 6.20446   4
  -3   1 -24 115.053 6.63043   1
  -3  -1 -24 111.156 6.47363   1
  -3   1 -23 2.62970 3.99548   1
  -3  -1 -23 0.18311 3.81845   1
  -3   1 -22 93.8793 5.82776   1
  -3  -1 -22 104.952 5.97439   1
  -3  -1 -21-0.50240 3.48465   1
  -3   1 -21 1.20253 3.48940   1
  -3   1 -20 135.069 6.17077   1
  -3  -1 -20 126.305 5.96245   1
  -3   1 -19 0.15460 3.08774   1
  -3  -1 -19 8.83765 3.35299   1
  -3   1 -18 197.061 7.17768   1
  -3  -1 -18 209.000 7.22537   1
  -3   1 -17 2.74616 2.75792   1
  -3  -1 -17 2.52519 2.89128   1
  -3  -1 -16 302.995 8.66436   1
  -3   1 -16 259.819 8.12318   1
  -3  -1 -15 9.22185 2.86280   1
  -3   1 -15 4.21029 2.56159   1
  -3  -1 -14 416.532 10.6748   1
  -3   1 -14 379.768 10.0443   1
  -3  -1 -13 48.0756 3.43823   1
  -3   1 -13 44.2144 2.98390   1
  -3  -1 -12 482.173 11.1915   1
  -3  -1 -12 445.735 10.9225   4
  -3   1 -12 447.559 10.8750   1
  -3   1 -11 142.518 4.72772   1
  -3  -1 -11 156.373 5.04829   1
  -3  -1 -11 142.951 4.81685   4
  -3  -1 -10 851.532 18.4288   4
  -3  -1 -10 892.161 18.7213   1
  -3   1 -10 877.625 18.3791   1
  -3  -1  -9 139.765 4.38263   4
  -3   1  -9 132.778 4.18210   1
  -3   1  -8 1655.16 32.2084   1
  -3  -1  -8 1599.47 32.2699   4
  -3  -1  -7 9.68123 1.60760   4
  -3   1  -7 7.44767 1.39354   1
  -3   1  -6 1911.54 37.3317   1
  -3  -1  -6 1916.59 37.2921   4
  -3  -1  -5 29.0691 1.86960   1
  -3  -1  -5 39.8066 1.90726   4
  -3  -1  -4 1667.70 31.4530   4
  -3  -1  -4 1576.34 31.3561   1
  -3  -1  -3 43.0795 1.48043   1
  -3  -1  -3 47.3233 1.77375   4
  -3  -1  -2 2266.27 42.2227   4
  -3  -1  -2 2182.26 41.9211   1
  -3  -1  -1 3.26120 0.74013   4
  -3  -1  -1 2.85622 1.01314   2
  -3  -1   0 198.316 4.49607   2
  -3  -1   0 193.382 4.01258   4
  -3   1   0 196.731 4.33406   5
  -3   1   0 186.898 4.66057   2
  -3   1   1 955.279 18.5761   5
  -3  -1   1 957.254 18.7917   2
  -3  -1   2 1688.00 32.8765   2
  -3   1   2 1715.48 32.8172   7
  -3  -1   3 3.12438 1.16006   2
  -3   1   3 3.28650 0.82057   3
  -3   1   3 4.25482 1.09232   7
  -3  -1   4 1074.75 22.4201   6
  -3   1   4 1099.06 22.2327   3
  -3  -1   4 1099.81 22.6252   2
  -3  -1   4 1198.74 21.8012   4
  -3  -1   5 2.86785 0.61471   4
  -3  -1   5 1.41291 1.17625   6
  -3   1   5-0.22955 1.24009   2
  -3   1   5 2.66779 0.91264   3
  -3  -1   5 2.81282 1.34437   2
  -3  -1   6 859.706 16.6430   4
  -3   1   6 863.955 17.4230   2
  -3  -1   6 844.726 17.3054   6
  -3  -1   6 859.821 17.5096   2
  -3   1   6 858.275 17.0010   3
  -3  -1   7 8.93086 0.98904   4
  -3   1   7 9.74933 1.42673   2
  -3   1   7 8.31189 1.15364   3
  -3  -1   7 8.44810 1.49250   2
  -3  -1   7 10.4531 1.49452   6
  -3  -1   8 699.860 13.9658   4
  -3   1   8 700.692 14.2210   3
  -3  -3 -24 34.9985 4.75964   1
  -3  -3 -23 50.1534 5.15537   1
  -3  -3 -22 104.612 6.37483   1
  -3  -3 -21 99.2737 6.39807   1
  -3  -3 -20 92.4732 5.88698   1
  -3  -3 -19 89.1908 5.17022   4
  -3  -3 -18 110.304 5.51057   4
  -3  -3 -17 139.319 5.93691   4
  -3  -3 -16 234.221 7.59079   4
  -3  -3 -15 76.7663 4.25187   4
  -3  -3 -14 175.985 6.10983   4
  -3  -3 -13 210.695 6.68054   4
  -3  -3 -12 164.256 5.68653   4
  -3  -3 -11 194.949 6.06854   4
  -3  -3 -10 388.792 9.60137   4
  -3  -3  -9 509.621 11.7482   4
  -3  -3  -8 449.190 10.4394   4
  -3  -3  -7 588.797 12.9072   4
  -3  -3  -6 352.487 8.32173   4
  -3  -3  -5 495.348 10.8939   4
  -3  -3  -4 1361.52 27.1478   4
  -3  -3  -3 1434.73 27.9220   4
  -3   3  -3 1401.20 28.0460   5
  -3  -3  -2 744.115 14.5442   4
  -3   3  -2 716.590 14.7615   5
  -3  -3  -2 697.853 13.8894   2
  -3  -3  -1 1158.61 22.3683   2
  -3   3  -1 1149.00 23.1160   5
  -3  -3  -1 1174.97 22.8173   4
  -3  -3   0 1153.01 21.9850   6
  -3  -3   0 1168.06 22.3913   2
  -3  -3   0 1152.81 22.1785   7
  -3  -3   1 151.063 3.76111   3
  -3  -3   1 152.821 3.41178   6
  -3  -3   1 169.676 3.80803   2
  -3  -3   2 61.4526 1.80079   6
  -3  -3   2 62.0129 2.10849   2
  -3  -3   2 58.3120 1.84547   5
  -3  -3   2 59.4352 1.60135   1
  -3   3   2 59.2327 2.34298   2
  -3  -3   2 61.7036 1.95744   3
  -3  -3   3 313.806 6.23919   5
  -3  -3   3 316.222 6.40551   3
  -3  -3   3 225.768 6.26891   1
  -3   3   3 309.840 6.78174   2
  -3   3   3 321.843 7.11240   7
  -3   3   3 323.026 6.91285   3
  -3  -3   3 312.176 6.75137   2
  -3  -3   4 636.647 13.2817   2
  -3  -3   4 631.366 12.7475   3
  -3   3   4 655.101 13.3535   3
  -3   3   4 634.107 13.1551   2
  -3   3   4 646.049 13.4973   7
  -3  -3   5 360.128 8.19872   2
  -3   3   5 357.793 8.29217   7
  -3   3   5 363.224 7.99776   2
  -3   3   5 364.535 8.16707   3
  -3   3   6 614.070 12.8292   3
  -3   3   6 596.528 12.6302   2
  -3  -3   6 606.768 12.8964   2
  -3  -3   7 622.111 13.0605   6
  -3   3   7 624.245 13.0647   2
  -3   3   7 625.794 13.2392   3
  -3   3   8 420.641 9.30055   2
  -3  -5 -23 61.3363 6.08768   1
  -3  -5 -23 48.6916 5.32335   4
  -3  -5 -22 29.1651 4.77786   4
  -3  -5 -21 87.9192 5.79734   4
  -3  -5 -20 18.5825 4.12232   4
  -3  -5 -19 128.143 6.28421   4
  -3  -5 -18 26.0255 3.96982   4
  -3  -5 -17 117.932 5.84294   4
  -3  -5 -16 21.5699 3.81813   4
  -3  -5 -15 190.098 7.08235   4
  -3  -5 -14 11.1740 3.04648   4
  -3  -5 -13 271.111 8.30134   4
  -3  -5 -12 163.338 6.05113   4
  -3  -5 -11 412.474 10.7371   4
  -3  -5 -10 192.828 6.35040   4
  -3  -5  -9 625.776 14.3143   4
  -3   5  -9 604.862 14.0466   5
  -3   5  -8 238.790 6.88026   5
  -3  -5  -8 249.706 7.19252   4
  -3  -5  -7 698.608 15.2972   4
  -3   5  -7 658.360 14.9819   5
  -3   5  -6 176.326 5.37174   5
  -3  -5  -6 167.373 5.40397   4
  -3   5  -5 1010.15 20.9423   5
  -3  -5  -5 986.131 20.8575   4
  -3  -5  -4 123.810 4.28073   4
  -3   5  -4 126.636 4.30324   5
  -3  -5  -3 919.865 19.1877   4
  -3   5  -3 918.361 19.2911   5
  -3  -5  -1 891.512 18.4801   3
  -3  -5   0 108.235 3.17416   7
  -3  -5   0 108.672 3.64994   3
  -3  -5   1 721.150 14.6175   7
  -3  -5   1 706.833 14.9987   3
  -3  -5   2 66.5594 2.49406   5
  -3  -5   2 68.4800 2.66134   3
  -3  -5   3 445.690 9.60000   5
  -3  -5   3 445.731 9.92513   3
  -3  -5   3 450.241 9.64919   2
  -3   5   4 217.243 5.45625   2
  -3  -5   4 218.733 5.56481   3
  -3  -5   4 221.929 5.50055   2
  -3  -5   5 370.465 8.40460   3
  -3  -5   6 105.888 3.38192   3
  -3  -7 -21 70.2007 5.80207   4
  -3   7 -20 2.13476 3.84936   5
  -3  -7 -20-0.59446 4.22352   4
  -3  -7 -19 100.789 6.41157   4
  -3   7 -19 100.131 5.90341   5
  -3  -7 -18 6.34633 4.13741   4
  -3   7 -18 3.36913 3.67845   5
  -3   7 -17 133.537 6.14473   5
  -3  -7 -17 133.892 6.62881   4
  -3  -7 -16 2.85168 3.75629   4
  -3   7 -16 2.53954 3.23518   5
  -3   7 -15 245.305 8.21677   5
  -3  -7 -15 234.283 8.41464   4
  -3   7 -14 1.04259 3.07612   5
  -3  -7 -14 3.81454 3.60662   4
  -3   7 -13 191.679 6.96339   5
  -3  -7 -13 192.635 7.34130   4
  -3   7 -12 29.3616 3.49615   5
  -3  -7 -12 29.6923 3.83371   4
  -3  -7 -11 588.930 14.6182   4
  -3   7 -11 573.027 14.1662   5
  -3  -7 -10 3.34022 3.31001   4
  -3   7 -10 1.96314 2.63778   5
  -3   7  -9 393.906 10.4409   5
  -3  -7  -9 401.550 10.8534   4
  -3   7  -8 35.2479 3.22317   5
  -3  -7  -8 34.6669 3.54703   4
  -3   7  -7 670.111 15.4777   5
  -3  -7  -7 665.299 15.6307   4
  -3  -7  -6 86.9763 4.34901   4
  -3   7  -6 88.8223 4.16651   5
  -3  -7  -5 778.497 17.3585   4
  -3   7  -5 766.538 17.3107   5
  -3  -7  -4 11.8834 2.53365   4
  -3  -7  -2 3.68130 2.11978   3
  -3  -7  -1 566.852 13.0718   3
  -3  -7   0 0.19371 1.85587   3
  -3  -7   1 745.554 16.3485   3
  -3  -7   2 24.5319 2.43908   3
  -3  -7   3 603.671 13.6023   3
  -3  -7   4 12.2295 1.86113   3
  -3  -7   5 681.556 14.9576   3
  -3  -9 -18 15.1636 4.94080   4
  -3   9 -18 19.1603 4.19577   5
  -3  -9 -17 113.824 6.96468   4
  -3   9 -17 137.079 6.55992   5
  -3   9 -16 26.4622 4.46781   5
  -3  -9 -16 27.0086 4.83506   4
  -3   9 -15 117.005 6.09343   5
  -3  -9 -15 107.502 6.52547   4
  -3  -9 -14 38.3543 4.73532   4
  -3   9 -14 37.0399 4.30306   5
  -3  -9 -13 115.330 6.44499   4
  -3   9 -13 128.284 6.11796   5
  -3   9 -12 45.7546 4.37663   5
  -3  -9 -12 48.4799 4.97162   4
  -3  -9 -11 79.9862 5.82467   4
  -3   9 -11 73.0264 4.89599   5
  -3   9 -10 57.6221 4.46742   5
  -3  -9 -10 57.0232 4.88147   4
  -3   9  -9 213.707 7.58539   5
  -3  -9  -9 215.072 7.94494   4
  -3  -9  -8 51.7729 4.44121   4
  -3  -9  -7 317.689 9.58963   4
  -3  -9  -6 67.9510 4.61648   4
  -3  -9  -5 331.144 9.66825   4
  -3  -9  -2 68.6177 4.09707   3
  -3  -9  -1 281.176 8.30739   3
  -3  -9   0 164.957 5.99947   3
  -3  -9   1 174.059 6.13091   3
  -3  -9   2 67.4661 3.95635   3
  -3 -11 -15 24.2938 5.39307   4
  -3 -11 -14 72.4492 6.22402   4
  -3 -11 -13 57.7304 5.77312   4
  -3 -11 -12 119.216 7.45267   4
  -3 -11 -11 72.8634 5.85769   4
  -3 -11 -10 110.005 6.57450   4
  -3 -11  -9 71.1497 5.53657   4
  -3 -11  -8 114.166 6.16947   4
  -3 -11  -7 61.8061 5.06815   4
  -3 -11  -6 197.446 7.74607   4
  -3 -11  -5 78.8582 5.32690   4
  -3 -11  -4 196.402 7.62931   4
  -3 -11  -1 56.1043 4.44807   3
  -3 -13  -9 8.55412 4.84495   4
  -3 -13  -8 106.606 6.71256   4
  -3 -13  -7 7.96043 4.58139   4
  -3 -13  -6 110.968 6.47321   4
  -2   0 -24 117.506 6.54374   1
  -2   0 -23 3.47538 3.83506   1
  -2   0 -22 173.789 7.24011   1
  -2   0 -21-0.50205 3.41065   1
  -2   0 -20 252.025 8.43209   1
  -2   0 -19 3.30260 3.12761   1
  -2   0 -18 354.980 10.0622   1
  -2   0 -17 4.58770 2.85075   1
  -2   0 -16 348.045 9.55905   1
  -2   0 -15 3.15350 2.50004   1
  -2   0 -14 497.716 12.1338   1
  -2   0 -13 0.79319 2.30423   1
  -2   0 -12 631.363 14.4939   1
  -2   0 -11 2.36661 1.95121   1
  -2   0 -10 1434.25 29.0740   1
  -2   0  -9-0.22703 1.60808   1
  -2   0  -8 951.002 19.5276   1
  -2   0  -7 0.29270 1.40807   1
  -2   0  -6 2600.23 50.0997   1
  -2   0  -5 0.63750 1.10594   1
  -2   0  -4 1884.30 36.1250   1
  -2   0  -3 0.94866 0.80008   1
  -2   0  -2 686.364 13.3729   1
  -2   0   0 4258.95 80.5385   2
  -2   0   1 0.72168 0.58515   7
  -2   0   1 1.43424 0.87084   2
  -2   0   2 5217.90 98.6540   2
  -2   0   3-0.12370 0.76690   2
  -2   0   3 1.29911 0.52239   3
  -2   0   4 4602.89 87.1523   6
  -2   0   4 4593.21 86.7221   4
  -2   0   5 1.18331 1.16464   6
  -2   0   5 0.31259 0.75193   4
  -2   0   6 1607.63 30.6482   4
  -2   0   6 1572.18 31.0483   6
  -2   0   7 0.26895 0.95881   4
  -2   0   7 2.32084 1.26746   6
  -2   0   8 1711.38 34.4939   6
  -2   0   8 1806.64 34.1755   4
  -2   0   9 1.15786 1.18775   4
  -2   0  10 911.708 18.3945   4
  -2  -2 -24 84.0803 5.79949   1
  -2   2 -24 77.8215 5.85667   1
  -2   2 -23 15.8632 4.26313   1
  -2  -2 -23 21.2574 4.32711   1
  -2   2 -22 73.2691 5.38914   1
  -2  -2 -22 82.6652 5.81822   1
  -2   2 -21 44.8398 4.48884   1
  -2  -2 -21 46.8699 5.11798   1
  -2   2 -20 159.070 6.77381   1
  -2  -2 -20 173.779 7.46505   1
  -2   2 -19 49.6690 4.27337   1
  -2  -2 -19 56.7883 4.83406   1
  -2   2 -18 309.360 9.24882   1
  -2  -2 -18 289.944 8.86475   4
  -2   2 -17 34.0027 3.55995   1
  -2  -2 -17 28.6991 3.47093   4
  -2  -2 -16 311.182 8.84861   4
  -2   2 -16 307.710 8.87777   1
  -2   2 -15 56.2578 3.65909   1
  -2  -2 -15 53.1982 3.68107   4
  -2  -2 -14 339.541 8.98500   4
  -2   2 -14 335.569 9.07762   1
  -2  -2 -13 184.768 5.94808   4
  -2   2 -13 191.344 5.97083   1
  -2  -2 -12 206.429 6.43082   4
  -2   2 -12 253.905 6.73276   1
  -2   2 -11 68.1016 3.32118   1
  -2  -2 -11 64.4299 3.21016   4
  -2  -2 -10 512.034 11.7817   4
  -2   2 -10 515.877 11.6853   1
  -2  -2  -9 136.588 4.42922   4
  -2   2  -9 134.788 4.26931   1
  -2  -2  -8 1058.78 22.1476   4
  -2   2  -8 1118.68 22.2063   1
  -2   2  -7 4.59216 1.51935   1
  -2  -2  -7 9.50317 1.68686   4
  -2  -2  -6 1145.59 22.9389   4
  -2  -2  -5 118.934 3.50248   4
  -2  -2  -4 2965.82 56.8103   4
  -2  -2  -3 881.104 17.5707   4
  -2  -2  -2 2930.74 55.1558   4
  -2   2  -2 2852.20 55.2590   5
  -2   2  -1 228.601 5.22442   5
  -2  -2  -1 230.129 4.72134   2
  -2  -2  -1 234.036 5.07695   4
  -2  -2   0 423.993 8.50680   3
  -2  -2   0 425.647 8.38088   2
  -2  -2   0 415.744 8.24042   7
  -2   2   0 418.303 8.77966   5
  -2  -2   1 1104.14 21.2645   2
  -2  -2   1 1088.70 21.2046   3
  -2   2   1 1112.36 21.5089   2
  -2  -2   2 1716.50 32.5092   2
  -2   2   2 1698.89 32.6087   3
  -2   2   2 1704.68 32.7400   7
  -2  -2   2 1706.19 32.0947   1
  -2   2   2 1653.49 32.5328   2
  -2  -2   2 1681.21 32.1629   5
  -2  -2   2 1670.31 32.2374   3
  -2  -2   3 255.446 5.76368   2
  -2   2   3 263.051 5.81062   3
  -2   2   3 258.269 5.91007   7
  -2   2   3 257.249 5.70406   2
  -2   2   4 464.816 9.68814   2
  -2   2   4 468.979 9.80563   3
  -2   2   4 468.660 9.88647   7
  -2  -2   4 467.523 9.83572   2
  -2   2   5 324.205 7.18430   3
  -2   2   5 326.283 7.14125   2
  -2  -2   5 333.655 7.36903   2
  -2   2   6 556.089 11.6446   3
  -2   2   6 572.968 11.6025   2
  -2  -2   6 547.547 11.8176   2
  -2   2   7 372.494 8.21429   3
  -2  -2   7 373.504 8.46659   2
  -2   2   7 381.905 8.19216   2
  -2  -2   7 369.579 7.82584   4
  -2   2   8 785.994 15.9758   3
  -2  -2   8 776.823 15.5660   4
  -2   2   8 783.684 15.9634   2
  -2  -2   9 237.845 5.55478   4
  -2   2   9 241.934 5.90160   3
  -2   2   9 245.776 5.90491   2
  -2  -2  10 1125.03 22.3247   4
  -2  -4 -24 33.4354 5.60247   1
  -2  -4 -23 66.8391 6.29275   1
  -2  -4 -22 63.5409 5.13756   4
  -2  -4 -21 126.841 6.39365   4
  -2  -4 -20 69.0990 5.08891   4
  -2  -4 -19 127.514 6.04478   4
  -2  -4 -18 93.2393 5.17179   4
  -2  -4 -17 162.940 6.40185   4
  -2  -4 -16 130.847 5.71412   4
  -2  -4 -15 249.572 7.98071   4
  -2  -4 -14 69.6765 4.20615   4
  -2  -4 -13 147.425 5.59693   4
  -2  -4 -12 359.363 9.51639   4
  -2  -4 -11 439.209 10.8968   4
  -2  -4 -10 293.005 7.92019   4
  -2  -4  -9 494.426 11.6225   4
  -2  -4  -8 301.292 7.94973   4
  -2  -4  -7 774.433 16.7151   4
  -2   4  -6 641.107 13.9469   5
  -2  -4  -6 655.931 14.1370   4
  -2   4  -5 1086.74 22.4850   5
  -2  -4  -5 1114.93 21.5359   6
  -2  -4  -5 1108.44 22.5965   4
  -2  -4  -4 790.145 15.4875   6
  -2   4  -4 783.675 16.5302   5
  -2  -4  -4 803.551 16.5804   4
  -2   4  -3 1425.70 28.3835   5
  -2  -4  -2 782.390 16.2181   3
  -2   4  -2 782.824 16.3073   5
  -2  -4  -1 936.898 18.5804   7
  -2  -4  -1 925.964 18.9595   3
  -2  -4  -1 934.316 17.9069   2
  -2  -4   0 637.543 13.4296   3
  -2  -4   0 648.937 12.6918   2
  -2  -4   0 640.587 13.1153   7
  -2  -4   1 444.894 9.72488   3
  -2  -4   1 448.765 9.16745   2
  -2  -4   2 455.221 9.31073   2
  -2  -4   2 433.849 9.37616   5
  -2   4   2 447.921 9.83320   3
  -2  -4   2 442.616 9.57996   3
  -2   4   3 242.107 5.74313   3
  -2  -4   3 237.486 5.19415   5
  -2   4   3 229.700 5.24565   2
  -2  -4   3 237.207 5.40285   3
  -2   4   3 150.266 5.26798   7
  -2  -4   3 236.547 5.28395   2
  -2   4   4 852.728 17.9748   7
  -2  -4   4 834.464 17.2976   1
  -2  -4   4 875.531 17.6248   3
  -2  -4   4 879.098 17.6780   2
  -2   4   4 917.959 18.0538   3
  -2   4   4 902.568 17.4374   2
  -2   4   5 1133.81 22.3016   2
  -2  -4   5 1121.08 22.6630   2
  -2   4   5 1156.45 22.8815   3
  -2  -4   5 1124.69 22.2318   1
  -2  -4   6 403.376 8.48822   1
  -2  -4   6 383.072 8.84555   2
  -2   4   6 385.660 8.39535   2
  -2  -4   7 898.344 17.5832   1
  -2   4   7 825.003 17.1520   2
  -2  -6 -22 8.11407 4.19958   4
  -2  -6 -21 72.8982 5.56604   4
  -2  -6 -20 2.20587 3.98957   4
  -2  -6 -19 164.669 7.41260   4
  -2  -6 -18 4.11653 3.75281   4
  -2  -6 -17 162.864 7.01214   4
  -2  -6 -16 5.73083 3.50936   4
  -2  -6 -15 200.686 7.39346   4
  -2  -6 -14 7.85376 3.33737   4
  -2   6 -14 4.98117 2.88056   5
  -2  -6 -13 397.990 11.0818   4
  -2   6 -13 416.565 10.8395   5
  -2  -6 -12 68.1328 4.30738   4
  -2   6 -12 75.1714 4.03319   5
  -2   6 -11 282.536 8.02380   5
  -2  -6 -11 281.580 8.57624   4
  -2  -6 -10 54.4494 4.03016   4
  -2   6 -10 54.0580 3.42494   5
  -2  -6  -9 335.380 9.29116   4
  -2   6  -9 344.285 9.03570   5
  -2  -6  -8 15.4956 2.66095   4
  -2   6  -8 16.0631 2.32512   5
  -2  -6  -7 450.442 11.0329   4
  -2   6  -7 437.755 10.7500   5
  -2  -6  -6 18.6879 2.43543   4
  -2   6  -6 21.1768 2.31686   5
  -2   6  -5 721.646 15.8496   5
  -2  -6  -5 719.356 16.0356   4
  -2   6  -4 136.948 4.72121   5
  -2  -6  -3 659.184 14.6654   3
  -2  -6  -2 40.7715 2.63396   3
  -2  -6  -1 1189.19 24.5874   3
  -2  -6  -1 1194.58 24.1232   7
  -2  -6   0 51.5463 2.55733   7
  -2  -6   0 51.7444 2.78387   3
  -2  -6   1 1023.34 21.7401   3
  -2  -6   1 1068.40 21.4201   7
  -2  -6   2 3.41433 1.69277   3
  -2  -6   3 1102.70 22.7080   3
  -2  -6   4 19.4042 1.90791   3
  -2  -6   5 460.227 10.5390   3
  -2  -6   6 6.93897 1.52100   3
  -2  -8 -20 4.43736 4.77227   4
  -2  -8 -19 89.5729 6.29682   4
  -2  -8 -18 4.77179 4.34126   4
  -2  -8 -17 165.838 7.65861   4
  -2   8 -17 185.478 7.20265   5
  -2   8 -16 10.4527 3.59506   5
  -2  -8 -16 6.02659 4.04178   4
  -2  -8 -15 178.804 7.59235   4
  -2   8 -15 187.483 7.04447   5
  -2  -8 -14 5.53870 3.72108   4
  -2   8 -14 10.8122 3.38577   5
  -2   8 -13 157.005 6.36977   5
  -2  -8 -13 177.365 7.25245   4
  -2   8 -12 30.2304 3.56965   5
  -2  -8 -12 34.3818 4.53392   4
  -2   8 -11 327.857 9.53867   5
  -2  -8 -11 345.520 10.3848   4
  -2   8 -10 7.56059 2.94794   5
  -2  -8 -10 7.83534 3.33638   4
  -2   8  -9 434.653 11.4089   5
  -2  -8  -9 448.740 11.9109   4
  -2  -8  -8 16.2927 3.26189   4
  -2   8  -8 19.8292 3.06813   5
  -2  -8  -7 694.397 16.4818   4
  -2  -8  -6 9.10095 2.90320   4
  -2  -8  -3 479.668 12.0211   3
  -2  -8  -2 3.23811 2.46127   3
  -2  -8  -1 644.903 14.9291   3
  -2  -8  -1 633.444 14.3643   7
  -2  -8   0 123.623 4.86428   3
  -2  -8   0 121.363 4.56549   7
  -2  -8   1 366.531 9.19161   7
  -2  -8   1 365.739 9.56015   3
  -2  -8   2 52.6194 3.29697   3
  -2  -8   2 47.8075 3.02739   7
  -2  -8   3 504.222 11.8419   7
  -2  -8   3 504.829 12.2009   3
  -2  -8   4 91.9461 4.12361   3
  -2  -8   5 487.548 11.7357   3
  -2  -8   6 48.5150 3.18093   3
  -2  -8   7 276.456 7.74048   3
  -2 -10 -17 53.9360 5.82270   4
  -2 -10 -16 61.9484 5.78443   4
  -2 -10 -15 74.5246 6.07214   4
  -2 -10 -14 57.3798 5.55284   4
  -2  10 -14 55.3997 4.94616   5
  -2 -10 -13 72.8386 6.27589   4
  -2  10 -13 61.6871 4.93743   5
  -2 -10 -12 63.0959 5.46388   4
  -2 -10 -11 75.0286 5.49385   4
  -2 -10 -10 51.7902 4.82045   4
  -2 -10  -9 114.227 6.07137   4
  -2 -10  -8 118.008 5.99020   4
  -2 -10  -7 182.778 7.37189   4
  -2 -10  -6 111.250 5.77571   4
  -2 -10  -3 229.944 7.80352   3
  -2 -10  -2 273.941 8.57229   3
  -2 -10  -1 125.401 5.55424   3
  -2 -10   0 108.030 5.20198   3
  -2 -10   1 247.293 7.90217   3
  -2 -10   2 45.1718 3.74622   3
  -2 -10   3 104.999 5.03252   3
  -2 -10   4 89.5639 4.71876   3
  -2 -12 -13 40.6242 6.47313   4
  -2 -12 -12 98.4969 6.72652   4
  -2 -12 -11 20.3174 5.06393   4
  -2 -12 -10 111.688 6.67088   4
  -2 -12  -9 44.7337 5.22405   4
  -2 -12  -8 90.8240 6.13061   4
  -2 -12  -7 27.5677 4.54485   4
  -2 -12  -6 153.879 7.26986   4
  -2 -12  -5 37.8710 4.78192   4
  -2 -12  -2 155.521 6.86088   3
  -2 -12  -1 40.2080 4.32333   3
  -2 -12   0 189.600 7.31517   3
  -2 -14  -5 6.49135 4.53216   4
  -1  -1 -24 54.6335 5.23510   1
  -1   1 -24 65.6170 5.36520   1
  -1  -1 -23 3.51119 3.93088   1
  -1   1 -23-0.92077 3.86462   1
  -1  -1 -22 100.042 5.79183   1
  -1   1 -22 97.0760 5.76436   1
  -1  -1 -21 4.82499 3.87051   1
  -1   1 -21 3.64460 3.29325   1
  -1   1 -20 199.120 7.55911   1
  -1  -1 -20 241.764 8.53595   1
  -1  -1 -19 13.6037 3.79760   1
  -1   1 -19 14.6635 3.34306   1
  -1  -1 -18 360.657 10.3868   1
  -1   1 -18 321.493 9.59788   1
  -1   1 -17 7.13085 2.64661   1
  -1   1 -17 0.96088 3.08084   2
  -1  -1 -17 1.28752 2.78991   2
  -1   1 -16 360.592 9.75719   1
  -1   1 -16 351.502 10.3522   2
  -1  -1 -16 381.177 10.2105   2
  -1   1 -15 67.7878 3.82808   1
  -1  -1 -15 72.1190 4.13891   2
  -1   1 -15 71.3767 4.23557   2
  -1  -1 -15 68.4814 3.73930   4
  -1   1 -14 561.056 13.1357   1
  -1   1 -14 567.582 13.6811   2
  -1  -1 -14 578.587 13.5085   2
  -1  -1 -14 531.157 12.8969   4
  -1   1 -13 69.2221 3.88142   2
  -1  -1 -13 68.2579 3.42776   4
  -1  -1 -13 75.3904 3.74625   2
  -1   1 -13 70.4349 3.50907   1
  -1  -1 -12 612.863 13.6134   2
  -1   1 -12 595.410 13.5045   1
  -1  -1 -12 588.726 13.3615   4
  -1   1 -12 595.137 13.9729   2
  -1   1 -11 127.227 4.33167   1
  -1   1 -11 126.264 4.66633   2
  -1  -1 -11 127.907 4.34990   2
  -1  -1 -11 121.949 4.18982   4
  -1   1 -10 1045.08 21.0215   1
  -1  -1 -10 971.506 20.7800   4
  -1   1 -10 1030.05 21.3865   2
  -1  -1 -10 1013.79 20.9232   2
  -1   1  -9 1.89828 1.66751   2
  -1  -1  -9 1.78472 1.48917   2
  -1   1  -9 2.09391 1.53691   1
  -1  -1  -9 3.13833 1.53878   4
  -1  -1  -8 923.690 19.1050   2
  -1   1  -8 960.636 19.5574   2
  -1  -1  -8 928.746 19.2016   4
  -1   1  -8 950.859 19.1445   1
  -1   1  -7 56.6251 2.30869   1
  -1  -1  -7 56.3422 2.30932   2
  -1   1  -7 59.7608 2.63330   2
  -1  -1  -7 56.7180 2.41307   4
  -1  -1  -6 1794.12 34.6278   2
  -1   1  -6 1759.71 34.7320   1
  -1  -1  -6 1801.44 34.7880   4
  -1   1  -6 1806.45 35.0504   2
  -1  -1  -5 62.3165 2.03798   2
  -1   1  -5 60.2418 2.17343   1
  -1  -1  -5 60.3883 2.22587   4
  -1   1  -5 63.2641 2.42818   2
  -1  -1  -4 1598.28 30.1234   2
  -1   1  -4 1549.95 30.2604   1
  -1  -1  -4 1551.14 30.3190   4
  -1   1  -3 206.701 4.56759   1
  -1  -1  -3 204.192 4.59281   4
  -1  -1  -2 1220.51 23.5208   4
  -1  -1  -1 20.3598 0.89345   4
  -1   1   0 3147.86 59.4926   5
  -1  -1   0 3145.98 59.3730   3
  -1   1   1 275.170 5.60167   7
  -1   1   1 263.263 5.48821   2
  -1   1   1 269.316 5.53840   3
  -1  -1   1 271.460 5.45682   2
  -1   1   2 2732.21 52.0268   2
  -1   1   2 2742.06 52.0782   3
  -1  -1   2 2765.62 52.0937   2
  -1   1   3 268.660 5.62911   3
  -1  -1   3 265.766 5.75436   2
  -1   1   3 269.982 5.62960   2
  -1  -1   4 492.507 10.1149   2
  -1   1   4 492.711 9.96110   2
  -1   1   5 14.6478 1.22532   2
  -1  -1   5 13.5310 1.27697   2
  -1   1   5 12.0050 1.18817   4
  -1  -1   5 13.9200 0.96201   4
  -1  -1   6 348.253 4.19205   4
  -1   1   6 355.023 4.50713   4
  -1   1   6 361.452 4.58692   2
  -1  -1   7 91.5065 2.66164   4
  -1   1   7 90.4242 2.78971   2
  -1   1   7 90.1073 2.75094   4
  -1  -1   8 875.986 17.2970   4
  -1   1   8 852.352 17.4359   2
  -1   1   8 864.619 17.4033   4
  -1   1   9 28.9943 1.81346   4
  -1  -1   9 26.4591 1.69961   4
  -1   1   9 25.5933 1.68720   2
  -1  -1  10 802.349 16.3225   4
  -1  -3 -24 61.3193 6.11876   1
  -1   3 -24 51.5533 5.33491   1
  -1  -3 -23 59.1380 5.73607   1
  -1   3 -23 44.9715 4.97506   1
  -1   3 -22 90.5763 5.81467   1
  -1   3 -21 96.0778 5.72337   1
  -1  -3 -21 92.1988 5.39544   4
  -1   3 -20 130.678 6.11153   1
  -1  -3 -20 119.457 5.78414   4
  -1   3 -19 73.9488 4.81191   1
  -1  -3 -19 73.0508 4.68545   4
  -1   3 -18 205.602 7.24423   1
  -1  -3 -18 193.324 6.99244   4
  -1   3 -17 116.195 5.26967   1
  -1  -3 -17 103.525 4.98483   4
  -1   3 -16 208.927 6.91918   1
  -1  -3 -16 193.676 6.64835   4
  -1   3 -15 234.365 7.22958   1
  -1  -3 -15 220.769 7.13474   4
  -1   3 -14 124.868 4.94636   1
  -1  -3 -14 129.061 5.14661   4
  -1   3 -13 179.288 5.89842   1
  -1  -3 -13 181.288 5.93869   4
  -1  -3 -12 202.782 6.22058   4
  -1   3 -12 209.383 6.24450   1
  -1  -3 -11 377.093 8.84976   2
  -1   3 -11 390.438 9.44811   1
  -1  -3 -11 373.082 9.38343   4
  -1  -3 -10 183.037 5.55025   4
  -1   3 -10 190.490 5.57730   1
  -1  -3 -10 184.947 5.01127   2
  -1  -3  -9 366.868 9.03550   4
  -1  -3  -9 377.341 8.36174   2
  -1   3  -9 376.848 9.02839   1
  -1  -3  -8 495.668 10.2975   2
  -1  -3  -8 474.217 11.0597   4
  -1  -3  -7 502.843 10.5746   2
  -1  -3  -7 549.560 11.7621   4
  -1  -3  -6 1016.79 21.1652   4
  -1  -3  -6 1053.04 20.2258   2
  -1  -3  -6 1035.54 20.5766   6
  -1  -3  -5 954.969 18.7930   6
  -1  -3  -5 957.913 18.4047   2
  -1  -3  -5 943.732 19.4100   4
  -1   3  -4 2003.15 39.3332   5
  -1  -3  -4 2042.56 38.8335   6
  -1  -3  -4 2035.78 39.4719   4
  -1   3  -3 1442.94 28.2728   5
  -1  -3  -2 914.063 18.3315   3
  -1   3  -2 912.498 18.2662   5
  -1  -3  -1 672.606 13.5574   7
  -1  -3  -1 675.556 13.7800   3
  -1  -3   0 869.598 17.7849   3
  -1  -3   0 901.544 17.6263   7
  -1  -3   0 895.580 17.1846   2
  -1  -3   1 591.064 12.2472   3
  -1   3   1 600.290 12.3485   3
  -1  -3   1 593.058 12.1246   5
  -1  -3   1 607.952 11.8859   2
  -1   3   2 462.092 9.68559   3
  -1  -3   2 451.536 9.34429   5
  -1   3   2 450.028 9.22324   2
  -1  -3   2 446.959 9.45332   3
  -1  -3   2 457.460 9.31730   2
  -1  -3   3 464.090 9.69250   2
  -1   3   3 474.999 9.98115   3
  -1  -3   3 461.393 9.53773   5
  -1   3   3 464.825 9.39693   2
  -1   3   4 522.896 10.8368   3
  -1   3   4 502.737 10.2542   2
  -1  -3   4 504.822 10.4238   1
  -1  -3   4 514.928 10.7000   2
  -1   3   5 1137.85 22.3665   2
  -1   3   5 1155.82 22.9090   3
  -1  -3   5 1164.87 22.5514   1
  -1  -3   5 1151.59 22.8950   2
  -1   3   6 458.799 10.1101   3
  -1   3   6 459.365 9.61677   2
  -1  -3   6 495.714 10.0354   1
  -1  -3   6 460.004 10.1790   2
  -1   3   7 468.616 10.1378   3
  -1   3   7 466.608 9.67412   2
  -1  -3   7 452.856 10.2280   2
  -1   3   8 684.367 13.9064   2
  -1   3   9 369.348 8.10851   2
  -1  -5 -23 65.1647 5.42070   4
  -1  -5 -22 6.58678 4.11091   4
  -1  -5 -21 82.9601 5.43055   4
  -1  -5 -20 25.7401 4.13078   4
  -1  -5 -19 141.718 6.46040   4
  -1  -5 -18 24.7298 4.04894   4
  -1  -5 -17 207.859 7.57205   4
  -1  -5 -16 35.1397 3.85547   4
  -1  -5 -15 244.490 7.91899   4
  -1  -5 -14 121.866 5.39832   4
  -1  -5 -13 442.797 11.4984   4
  -1  -5 -12 301.894 8.64874   4
  -1  -5 -11 319.244 8.85551   4
  -1  -5 -10 46.5010 3.60279   4
  -1   5 -10 40.0102 2.73036   5
  -1  -5  -9 570.417 12.5068   6
  -1   5  -9 563.159 13.0344   5
  -1  -5  -9 602.385 13.6126   4
  -1  -5  -8 44.9710 3.06894   4
  -1   5  -8 47.3802 2.72193   5
  -1  -5  -8 44.5109 2.32232   6
  -1   5  -7 668.397 14.5296   5
  -1  -5  -7 671.351 13.9321   6
  -1  -5  -7 654.549 14.8347   4
  -1  -5  -6 202.910 6.03502   4
  -1  -5  -6 208.757 5.15536   6
  -1   5  -6 206.494 5.75711   5
  -1   5  -5 986.433 20.4111   5
  -1  -5  -4 49.9450 2.71107   3
  -1   5  -4 50.8703 2.58235   5
  -1  -5  -3 1163.97 23.8684   3
  -1  -5  -2 439.211 10.2293   3
  -1  -5  -2 439.582 8.66429   2
  -1  -5  -2 445.569 8.66871   2
  -1  -5  -2 438.514 9.91712   7
  -1  -5  -1 910.321 19.4469   3
  -1  -5  -1 948.348 18.1908   2
  -1  -5  -1 935.633 19.2187   7
  -1  -5   0 243.286 6.15881   7
  -1  -5   0 247.325 5.37282   2
  -1  -5   0 243.762 6.38760   3
  -1  -5   1 516.642 11.2376   5
  -1  -5   1 530.669 10.7652   2
  -1  -5   1 518.706 11.5800   3
  -1  -5   2 540.818 12.1587   3
  -1  -5   2 566.926 11.5854   2
  -1  -5   2 561.365 11.8623   5
  -1  -5   3 670.247 14.0154   5
  -1  -5   3 673.454 14.3468   3
  -1  -5   3 681.841 13.9353   2
  -1  -5   4 110.804 3.66263   3
  -1  -5   4 116.796 3.48301   2
  -1  -5   5 470.377 10.1596   2
  -1  -5   5 449.544 9.96079   1
  -1  -7 -21 79.2473 6.01435   4
  -1  -7 -20-3.57866 4.44903   4
  -1  -7 -19 146.559 7.12251   4
  -1  -7 -18 1.66257 3.92542   4
  -1  -7 -17 198.681 7.85926   4
  -1  -7 -16 9.02768 3.85617   4
  -1   7 -16 9.78004 3.01090   5
  -1   7 -15 260.257 8.16832   5
  -1  -7 -15 251.755 8.69572   4
  -1  -7 -14 13.9237 3.70253   4
  -1   7 -14 10.6692 3.10084   5
  -1  -7 -13 327.880 10.1054   4
  -1   7 -13 343.124 9.48129   5
  -1  -7 -12 42.3384 4.38151   4
  -1   7 -12 34.6663 3.35538   5
  -1  -7 -11 399.395 11.2099   4
  -1   7 -11 421.424 10.6836   5
  -1   7 -10 38.5897 3.19457   5
  -1  -7 -10 36.3152 3.66473   4
  -1   7  -9 410.873 10.4806   5
  -1  -7  -9 420.817 11.0633   4
  -1   7  -8 37.7332 3.00866   5
  -1  -7  -8 37.1863 3.41399   4
  -1   7  -7 622.789 14.2531   5
  -1  -7  -7 614.978 14.6612   4
  -1   7  -6 0.62916 2.08154   5
  -1  -7  -4 41.2871 3.12580   3
  -1  -7  -3 615.640 14.2574   3
  -1  -7  -2 2.46926 1.99425   3
  -1  -7  -2 2.07300 1.86383   7
  -1  -7  -1 1161.35 24.6384   3
  -1  -7  -1 1183.06 24.2947   7
  -1  -7   0 11.0653 2.15243   3
  -1  -7   0 10.1196 1.98431   7
  -1  -7   1 958.145 20.5614   3
  -1  -7   1 960.728 20.2626   7
  -1  -7   2 12.1390 2.21181   3
  -1  -7   3 755.350 16.6431   3
  -1  -7   4 0.19272 1.84400   3
  -1  -7   5 453.781 10.8397   3
  -1  -7   6 1.52683 1.82870   3
  -1  -7   7 371.093 9.33497   3
  -1  -9 -19 85.2291 6.44188   4
  -1  -9 -18 30.2977 5.11425   4
  -1  -9 -17 115.614 6.82615   4
  -1  -9 -16 32.9364 4.87892   4
  -1  -9 -15 91.6735 6.05999   4
  -1  -9 -14 35.3482 4.75480   4
  -1  -9 -13 108.424 6.29124   4
  -1   9 -13 90.1987 5.17103   5
  -1   9 -12 44.4109 4.02172   5
  -1  -9 -12 33.9382 4.43420   4
  -1   9 -11 110.994 5.43333   5
  -1  -9 -11 112.632 6.06028   4
  -1  -9 -10 46.0361 4.42319   4
  -1  -9  -9 255.506 8.59221   4
  -1  -9  -8 94.2452 5.29462   4
  -1  -9  -7 280.583 8.95715   4
  -1  -9  -4 89.2599 4.69966   3
  -1  -9  -3 453.674 11.8650   3
  -1  -9  -2 204.011 6.63474   7
  -1  -9  -2 197.245 6.86748   3
  -1  -9  -1 426.964 11.1539   3
  -1  -9  -1 416.008 10.6819   7
  -1  -9   0 29.7690 3.09490   7
  -1  -9   0 30.2253 3.19653   3
  -1  -9   1 399.549 10.6453   3
  -1  -9   1 405.313 10.3644   7
  -1  -9   2 95.7184 4.56813   3
  -1  -9   2 85.8643 4.26857   7
  -1  -9   3 486.022 12.0837   7
  -1  -9   3 490.564 12.3234   3
  -1  -9   4 92.9820 4.55174   3
  -1  -9   5 308.527 8.75225   3
  -1  -9   6 100.942 4.66933   3
  -1  -9   7 219.714 7.02489   3
  -1  -9   8 59.0489 3.75684   3
  -1 -11 -15 62.8194 6.12804   4
  -1 -11 -14 98.1594 7.37786   4
  -1 -11 -13 33.4689 5.26500   4
  -1 -11 -12 113.405 6.74433   4
  -1 -11 -11 46.2510 5.16310   4
  -1 -11 -10 128.611 6.82613   4
  -1 -11  -9 35.7011 4.73802   4
  -1 -11  -8 147.596 7.02934   4
  -1 -11  -7 63.2310 5.22632   4
  -1 -11  -4 246.579 8.57922   3
  -1 -11  -3 89.2018 5.24066   3
  -1 -11  -2 203.502 7.55953   3
  -1 -11  -1 104.178 5.44710   3
  -1 -11   0 203.184 7.55105   3
  -1 -11   1 172.252 6.80863   3
  -1 -11   2 102.907 5.34717   3
  -1 -11   3 44.4914 4.08036   3
  -1 -11   4 237.082 8.08650   3
  -1 -11   5 68.0448 4.54338   3
  -1 -13 -10 90.6569 6.47116   4
  -1 -13  -9 0.21056 4.51987   4
  -1 -13  -8 105.457 6.69237   4
  -1 -13  -7 1.22545 4.56579   4
  -1 -13  -6 95.3863 6.33473   4
  -1 -13  -3 14.7574 4.22130   3
  -1 -13  -2 157.991 7.13068   3
  -1 -13  -1 12.0882 3.97034   3
  -1 -13   0 167.316 7.29711   3
  -1 -13   1 13.3777 3.91006   3
   0   0 -25 5.41685 4.23263   1
   0   0 -24 46.9345 4.94975   1
   0   0 -23 1.98602 3.76505   1
   0   0 -22 158.683 6.93604   1
   0   0 -21 0.50671 3.34500   1
   0   0 -21 3.05943 3.78236   2
   0   0 -20 256.478 8.57744   1
   0   0 -20 243.442 8.84154   2
   0   0 -19 9.56085 3.70327   1
   0   0 -19 2.84836 3.49800   2
   0   0 -18 232.912 8.31847   2
   0   0 -18 263.354 8.52317   1
   0   0 -17 2.40525 2.97030   2
   0   0 -17 2.25271 3.08824   1
   0   0 -16 606.735 14.4428   1
   0   0 -16 550.048 14.1127   2
   0   0 -15 3.53161 2.46568   2
   0   0 -14 644.062 15.1646   2
   0   0 -13 4.03198 2.27107   2
   0   0 -12 878.037 19.0513   2
   0   0 -11 1.14622 1.58521   4
   0   0 -11 1.48293 1.86146   2
   0   0 -10 815.751 17.1449   2
   0   0 -10 788.634 16.6539   4
   0   0  -9 1.57039 1.41283   4
   0   0  -9 2.41511 1.59182   2
   0   0  -8 609.109 12.9323   2
   0   0  -8 600.456 12.6583   4
   0   0  -7 0.24936 1.21770   2
   0   0  -7 0.35591 1.16453   4
   0   0  -6 1309.55 26.3322   2
   0   0  -6 1380.30 26.2733   4
   0   0  -5-0.24898 0.97592   2
   0   0  -5-0.33858 0.95809   4
   0   0  -4 2411.27 46.1729   2
   0   0  -4 2426.69 46.0706   4
   0   0  -3-0.32931 0.68497   4
   0   0  -3 0.30353 0.72887   2
   0   0  -2 853.570 3.52676   2
   0   0  -2 1.47130 0.46367   4
   0   0   2 3063.82 57.8275   4
   0   0   3 0.79509 0.67104   4
   0   0   4 2489.21 46.9920   4
   0   0   4 2449.21 47.0508   2
   0   0   5 0.92488 0.96373   4
   0   0   5 0.45095 0.94540   2
   0   0   6 1403.88 27.8312   2
   0   0   6 1454.64 27.7537   4
   0   0   7 0.27639 1.10976   4
   0   0   7 0.86998 1.14020   2
   0   0   8 607.466 12.9242   2
   0   0   8 638.341 12.8803   4
   0   0   9-0.58726 1.14139   2
   0   0   9 0.88681 1.35677   4
   0   2 -24 67.6451 5.55275   1
   0  -2 -24 67.6749 6.18785   1
   0  -2 -23 21.0064 4.93335   1
   0   2 -23 22.6140 4.32809   1
   0   2 -22 109.334 6.06033   1
   0  -2 -22 127.561 7.01479   1
   0   2 -21 25.2838 3.98092   1
   0   2 -20 188.235 7.96875   2
   0   2 -20 198.609 7.32763   1
   0  -2 -19 24.6204 3.33862   4
   0   2 -19 33.9793 4.40288   2
   0   2 -19 27.1410 3.59506   1
   0   2 -18 319.796 9.99824   2
   0   2 -18 317.655 9.22824   1
   0  -2 -18 300.208 8.90063   4
   0   2 -17 42.1849 3.57183   1
   0   2 -17 41.4545 4.17445   2
   0  -2 -17 39.6775 3.43706   4
   0   2 -16 285.738 8.92244   2
   0  -2 -16 268.119 8.17683   2
   0  -2 -16 269.255 7.83577   4
   0   2 -16 274.865 8.06892   1
   0  -2 -15 114.086 4.86901   2
   0   2 -15 113.700 5.27011   2
   0  -2 -15 112.353 4.55286   4
   0   2 -15 115.336 4.74713   1
   0  -2 -14 364.907 9.33893   2
   0   2 -14 364.270 9.89682   2
   0  -2 -14 338.785 9.04884   4
   0   2 -14 354.084 9.21246   1
   0  -2 -13 107.333 4.29531   4
   0  -2 -13 107.721 4.30197   2
   0   2 -13 101.075 4.55422   2
   0   2 -13 111.414 4.27107   1
   0   2 -12 421.660 10.8745   2
   0  -2 -12 453.939 10.5397   4
   0   2 -12 436.827 10.4466   1
   0  -2 -12 437.615 10.4291   2
   0   2 -11 75.7836 3.57568   2
   0   2 -11 70.3663 3.18872   1
   0  -2 -11 71.9930 3.02791   2
   0  -2 -11 67.5211 3.18742   4
   0  -2 -10 571.503 12.8927   2
   0   2 -10 624.225 13.7389   2
   0  -2 -10 603.867 13.2661   4
   0   2 -10 628.981 13.2753   1
   0  -2  -9 30.2615 2.19762   4
   0   2  -9 31.7778 2.46635   2
   0   2  -9 33.0168 2.17855   1
   0  -2  -9 29.9730 1.96338   2
   0   2  -8 1187.78 24.7354   2
   0  -2  -8 1229.12 24.1258   2
   0   2  -8 1211.57 24.3161   1
   0  -2  -8 1217.08 24.3997   4
   0  -2  -7 174.338 4.77828   4
   0   2  -7 182.965 5.01196   2
   0  -2  -7 178.620 4.47463   2
   0  -2  -7 176.768 4.64327   6
   0   2  -7 172.737 4.63722   1
   0   2  -6 1184.07 24.3745   2
   0  -2  -6 1311.58 24.4211   4
   0  -2  -6 1219.09 23.8132   2
   0   2  -6 1210.72 24.1049   1
   0  -2  -6 1186.95 24.0109   6
   0   2  -5 416.068 8.80434   1
   0  -2  -5 420.513 8.70789   6
   0   2  -5 404.486 9.00517   2
   0  -2  -5 412.209 8.48919   2
   0  -2  -5 402.645 8.90240   4
   0  -2  -4 1156.94 22.4743   6
   0   2  -4 1136.81 22.7334   2
   0  -2  -4 1158.59 22.2037   2
   0  -2  -4 1157.61 22.7130   4
   0   2  -3 718.054 14.3689   2
   0  -2  -3 715.640 13.8306   2
   0  -2  -2 2310.67 43.7284   3
   0   2  -2 2292.72 43.5807   2
   0  -2  -2 2265.42 43.1124   2
   0   2  -2 2296.88 43.5410   5
   0  -2  -1 703.865 13.3924   2
   0  -2  -1 695.240 13.9099   3
   0  -2  -1 681.862 13.8309   7
   0   2  -1 699.939 13.7993   5
   0  -2   0 846.827 16.6493   3
   0  -2   1 715.984 13.9811   2
   0  -2   1 708.798 14.0557   5
   0   2   1 721.328 14.1323   7
   0   2   2 2340.33 21.4244   7
   0  -2   2 2338.38 21.4144   2
   0   2   2 2308.09 20.4501   2
   0   2   3 737.508 14.4956   3
   0  -2   3 726.441 14.3434   1
   0   2   3 721.851 13.9607   2
   0  -2   3 722.653 14.4799   2
   0   2   4 1155.43 22.0222   3
   0  -2   4 1033.76 21.9017   2
   0  -2   4 1143.20 21.8555   1
   0   2   4 1141.79 21.5337   2
   0  -2   5 401.978 8.39855   1
   0  -2   5 385.944 8.55686   2
   0   2   5 400.688 8.08643   2
   0   2   6 1195.27 23.5979   2
   0  -2   6 1188.84 24.1102   2
   0  -2   6 1283.86 24.1452   1
   0   2   6 1220.63 24.0010   4
   0   2   7 170.898 4.33298   6
   0  -2   7 176.564 4.67675   2
   0   2   7 170.259 4.11088   2
   0   2   7 171.523 4.47125   4
   0   2   8 1226.02 24.1182   6
   0   2   8 1194.20 23.8786   2
   0   2   8 1224.64 24.2377   4
   0  -2   8 1220.98 24.4351   2
   0  -2   8 1236.33 24.0430   4
   0   2   9 31.0120 1.61056   2
   0  -2   9 35.2699 1.88180   4
   0   2   9 29.7644 1.83028   6
   0   2  10 592.789 12.3785   2
   0  -4 -23 67.6972 5.17872   4
   0  -4 -22 27.8613 4.23485   4
   0   4 -21 102.396 5.78158   1
   0  -4 -21 88.3094 5.44081   4
   0   4 -20 98.4491 5.55954   1
   0  -4 -20 80.4254 5.09095   4
   0   4 -19 123.970 5.90451   1
   0  -4 -19 102.050 5.36728   4
   0   4 -18 83.6021 4.88093   1
   0  -4 -18 67.4168 4.71049   4
   0   4 -17 209.201 7.31878   1
   0  -4 -17 201.412 7.28395   4
   0   4 -16 139.721 6.33895   2
   0   4 -16 161.821 6.10705   1
   0  -4 -16 146.122 5.89799   4
   0   4 -15 366.049 9.90534   1
   0   4 -15 352.141 10.4631   2
   0  -4 -15 357.760 9.82223   4
   0   4 -14 356.760 9.41586   1
   0   4 -14 345.297 9.87303   2
   0  -4 -14 323.781 9.25455   4
   0   4 -13 184.175 6.51946   2
   0  -4 -13 174.169 6.00785   4
   0   4 -12 224.697 7.15109   2
   0  -4 -12 223.792 6.80258   4
   0   4 -11 588.415 13.3459   2
   0  -4 -11 519.600 12.8192   4
   0  -4 -10 193.445 5.59458   6
   0  -4 -10 219.514 6.45161   4
   0   4 -10 188.387 6.09293   2
   0  -4  -9 370.943 9.05838   4
   0  -4  -9 354.956 8.46133   6
   0   4  -9 349.149 9.05627   2
   0  -4  -8 251.793 6.38304   6
   0  -4  -8 258.470 5.86365   2
   0   4  -8 247.591 6.87922   2
   0  -4  -8 260.077 6.90701   4
   0  -4  -7 559.160 11.2714   2
   0   4  -7 558.434 12.3699   2
   0   4  -7 532.079 11.9537   5
   0  -4  -7 563.143 11.9075   6
   0  -4  -7 538.991 12.3394   4
   0   4  -6 624.301 13.5150   2
   0   4  -6 619.335 13.2268   5
   0  -4  -6 621.346 12.4465   2
   0  -4  -6 633.597 13.6686   4
   0  -4  -6 626.122 13.0787   6
   0  -4  -5 1342.89 25.8830   2
   0   4  -5 1360.13 26.7783   5
   0  -4  -4 418.517 9.67496   3
   0   4  -4 421.198 9.31962   5
   0  -4  -4 425.454 8.44750   2
   0  -4  -3 1058.64 21.3357   3
   0  -4  -3 1037.83 20.0547   2
   0   4  -3 1052.14 20.9822   5
   0  -4  -2 1342.30 26.9444   3
   0  -4  -2 1334.32 26.8088   7
   0  -4  -2 1358.41 25.8737   2
   0  -4  -1 990.327 20.0888   7
   0  -4  -1 998.281 20.2550   3
   0  -4   0 1349.94 27.2271   3
   0  -4   0 1388.15 26.5427   2
   0  -4   0 1362.95 27.1624   7
   0  -4   1 986.530 19.7655   5
   0  -4   1 980.303 19.4453   2
   0  -4   1 1001.49 20.0225   3
   0  -4   2 1370.83 26.6194   2
   0  -4   2 1341.72 26.9357   3
   0   4   2 1363.55 26.8168   7
   0  -4   2 1361.33 26.7409   5
   0   4   3 1088.00 7.46934   7
   0  -4   3 1083.02 7.15899   2
   0  -4   3 1067.79 7.03041   5
   0   4   4 429.776 8.67098   2
   0  -4   4 430.005 9.47168   2
   0   4   4 451.015 9.56516   7
   0   4   4 445.176 9.65559   3
   0   4   5 1385.45 26.9068   3
   0  -4   5 1247.91 26.5626   2
   0   4   5 1374.86 26.7861   7
   0   4   5 1368.56 25.8551   2
   0  -4   5 1356.40 26.6688   1
   0  -4   6 622.346 12.9488   1
   0   4   6 622.438 13.1249   7
   0  -4   6 603.086 13.1492   2
   0   4   6 624.030 12.2443   2
   0  -6 -23 58.7125 5.38555   4
   0  -6 -22 4.43328 4.05285   4
   0  -6 -21 87.6755 5.77702   4
   0  -6 -20 4.22935 4.07313   4
   0  -6 -19 138.299 6.67118   4
   0  -6 -18 3.22039 3.63885   4
   0  -6 -17 195.370 7.51949   4
   0  -6 -16 19.9100 3.74250   4
   0   6 -15 180.602 6.22125   5
   0  -6 -15 163.694 6.61489   4
   0   6 -14 56.5345 3.68318   5
   0  -6 -14 51.0735 4.23367   4
   0  -6 -13 508.388 13.1197   4
   0   6 -13 514.743 12.3432   5
   0   6 -12 50.1485 3.34912   5
   0  -6 -12 58.9684 4.38522   4
   0   6 -11 167.315 5.44596   5
   0  -6 -11 153.861 5.99564   4
   0  -6 -10-0.24886 2.41125   4
   0   6 -10 2.15745 2.05807   5
   0  -6  -9 489.759 12.1089   4
   0  -6  -9 495.434 11.3113   6
   0   6  -9 485.490 11.4940   5
   0  -6  -8 16.3207 2.68592   4
   0  -6  -8 23.1083 2.18587   6
   0   6  -8 18.5159 2.25100   5
   0  -6  -7 638.212 14.5205   4
   0   6  -7 609.531 13.8211   5
   0   6  -6 29.4505 2.41212   5
   0  -6  -5 488.323 11.6726   3
   0  -6  -4 40.7444 2.84482   3
   0  -6  -3 1204.89 25.1485   3
   0  -6  -3 1214.41 24.9091   7
   0  -6  -2 37.4964 2.69806   3
   0  -6  -2 37.3236 2.50419   7
   0  -6  -1 1375.45 27.8867   3
   0  -6  -1 1329.96 26.5285   2
   0  -6  -1 1408.70 27.6874   7
   0  -6   0 55.0038 2.98445   3
   0  -6   0 52.8010 2.83370   7
   0  -6   1 1399.15 28.7552   3
   0  -6   1 1429.31 28.6442   7
   0  -6   2 33.1792 2.40549   3
   0  -6   3 1219.76 25.0423   3
   0  -6   4 40.0629 2.51150   3
   0  -6   4 39.5333 2.04715   2
   0  -8 -20 2.02285 4.40744   4
   0  -8 -19 124.989 7.03154   4
   0  -8 -18 5.23352 4.11146   4
   0  -8 -17 184.210 7.80393   4
   0  -8 -16 10.3641 4.19136   4
   0  -8 -15 226.947 8.49084   4
   0  -8 -14 11.2396 4.27956   4
   0  -8 -13 271.242 9.31000   4
   0  -8 -12 18.7823 3.88885   4
   0   8 -12 17.3811 3.05540   5
   0   8 -11 398.484 10.4410   5
   0  -8 -11 385.653 11.1956   4
   0  -8 -10 10.0012 3.25523   4
   0   8 -10 10.8839 2.79915   5
   0   8  -9 440.431 11.2369   5
   0  -8  -9 445.556 11.9118   4
   0  -8  -8 2.04816 2.98848   4
   0  -8  -5 400.999 10.6805   3
   0  -8  -4 26.8974 2.98079   3
   0  -8  -3 556.648 13.5641   3
   0  -8  -2 81.6000 4.19654   3
   0  -8  -2 79.9952 3.96330   7
   0  -8  -1 701.720 16.3727   3
   0  -8  -1 722.990 16.1712   7
   0  -8   0 116.434 4.85134   3
   0  -8   0 114.648 4.67484   7
   0  -8   1 709.920 16.2005   3
   0  -8   1 698.813 15.9951   7
   0  -8   2 78.6653 3.97661   3
   0  -8   2 78.5109 3.89317   7
   0  -8   3 564.170 13.4263   3
   0  -8   4 27.8431 2.89338   3
   0  -8   5 423.408 10.7229   3
   0  -8   6 8.54195 2.36323   3
   0  -8   7 335.571 9.12433   3
   0  -8   8 5.40939 2.33925   3
   0 -10 -17 61.7965 5.94659   4
   0 -10 -16 42.1106 5.36405   4
   0 -10 -15 74.4491 6.24774   4
   0 -10 -14 58.4061 5.78808   4
   0 -10 -13 71.9585 5.67403   4
   0 -10 -12 59.0284 5.21622   4
   0 -10 -11 121.113 6.48131   4
   0 -10 -10 102.089 5.90740   4
   0 -10  -9 100.194 5.79289   4
   0 -10  -8 138.309 6.50426   4
   0 -10  -5 122.968 5.84382   3
   0 -10  -4 175.960 6.82103   3
   0 -10  -3 171.706 6.72498   3
   0 -10  -2 166.695 6.44907   3
   0 -10  -2 147.083 6.00431   7
   0 -10  -1 227.404 7.32131   7
   0 -10  -1 206.689 7.41998   3
   0 -10   0 11.9111 2.96530   7
   0 -10   0 14.9346 3.18886   3
   0 -10   1 201.102 7.21610   3
   0 -10   1 208.254 7.06658   7
   0 -10   2 146.092 6.08537   3
   0 -10   2 157.902 6.12086   7
   0 -10   3 167.405 6.45259   7
   0 -10   3 175.370 6.61913   3
   0 -10   4 174.676 6.43964   7
   0 -10   4 173.111 6.55960   3
   0 -10   5 116.098 5.42917   3
   0 -10   6 117.643 5.47244   3
   0 -10   7 165.396 6.35383   3
   0 -10   8 140.016 6.02083   3
   0 -10   9 116.610 5.45152   3
   0 -10  10 99.5881 5.01521   3
   0 -12 -13 23.9881 5.20147   4
   0 -12 -12 105.286 6.84053   4
   0 -12 -11 30.5066 5.11403   4
   0 -12 -10 86.9543 6.14311   4
   0 -12  -9 16.5505 4.49329   4
   0 -12  -8 80.7374 5.95423   4
   0 -12  -7 11.0800 4.34933   4
   0 -12  -5 32.4486 4.41969   3
   0 -12  -4 187.968 7.64253   3
   0 -12  -3 30.6924 4.17876   3
   0 -12  -2 166.580 7.16628   3
   0 -12  -1 49.0443 4.68160   3
   0 -12   0 239.849 8.61346   3
   0 -12   1 45.6449 4.39378   3
   0 -12   2 160.380 6.94677   3
   0 -12   3 18.8221 3.75395   3
   0 -12   4 184.605 7.42977   3
   0 -12   5 25.9105 3.98317   3
   0 -12   6 135.275 6.44625   3
   0 -14  -3-0.20341 4.04723   3
   0 -14  -2 69.8572 5.50588   3
   0 -14  -1 8.76701 4.14482   3
   0 -14   0 69.6226 5.56120   3
   0 -14   1 8.49273 4.25964   3
   0 -14   2 56.5008 5.19215   3
   1   1 -25 2.30722 4.08151   1
   1   1 -24 59.6315 5.80806   2
   1   1 -24 57.9847 5.11056   1
   1  -1 -24 60.3804 5.59519   1
   1  -1 -23 15.3926 4.62272   1
   1   1 -23 4.36690 4.27421   2
   1   1 -23 19.1669 4.27888   1
   1   1 -22 124.172 6.85765   2
   1  -1 -22 139.554 7.03920   1
   1   1 -22 122.338 6.22893   1
   1   1 -21-0.16251 3.30886   1
   1  -1 -21 5.33972 4.02762   1
   1   1 -21 5.35428 3.92134   2
   1   1 -20 175.940 6.92287   1
   1   1 -20 186.768 7.65729   2
   1   1 -19 12.6308 3.30701   1
   1   1 -19 7.24285 3.60252   2
   1  -1 -19 13.9210 3.66941   2
   1   1 -18 261.283 8.25704   1
   1  -1 -18 246.420 8.34620   2
   1   1 -18 264.713 8.77187   2
   1   1 -17 35.2995 3.87316   2
   1   1 -17 34.7615 3.60234   1
   1  -1 -17 33.4761 3.65581   2
   1  -1 -17 31.2976 3.03664   4
   1   1 -16 510.590 13.3667   2
   1  -1 -16 524.649 13.1686   2
   1  -1 -16 485.963 12.2486   4
   1   1 -16 591.087 13.6113   1
   1   1 -15 72.9244 4.36524   2
   1  -1 -15 80.9787 4.28436   2
   1  -1 -15 85.3968 3.89251   4
   1   1 -15 87.7233 4.55572   1
   1  -1 -14 627.924 15.2513   2
   1   1 -14 755.173 15.9866   1
   1   1 -14 694.815 15.9627   2
   1  -1 -14 652.974 14.9276   4
   1  -1 -13 44.8729 2.95603   2
   1   1 -13 63.0999 3.49727   1
   1   1 -13 47.9792 3.42160   2
   1  -1 -13 46.4895 2.78262   4
   1  -1 -12 852.584 18.3219   4
   1  -1 -12 886.566 18.8430   2
   1   1 -12 891.581 19.1518   2
   1  -1 -11 70.7493 3.25011   2
   1   1 -11 66.3416 3.16022   2
   1  -1 -11 69.9314 2.97961   4
   1  -1 -10 794.645 16.3142   4
   1   1 -10 722.703 16.5286   2
   1  -1 -10 817.607 16.6801   2
   1   1  -9 24.4638 2.09925   2
   1  -1  -9 25.4831 1.97591   2
   1  -1  -9 26.5002 1.89943   4
   1  -1  -8 892.537 17.8460   2
   1   1  -8 837.578 17.9619   2
   1  -1  -8 861.961 17.5641   4
   1  -1  -7 88.5084 2.87737   4
   1   1  -7 93.4959 3.24356   2
   1  -1  -7 93.8480 3.04668   2
   1  -1  -6 364.125 8.01571   6
   1   1  -6 355.653 8.11983   2
   1  -1  -6 355.559 7.80907   4
   1  -1  -6 367.419 7.92689   2
   1  -1  -5 15.3704 1.38356   4
   1   1  -5 14.6093 1.52607   2
   1  -1  -5 14.5377 1.39162   6
   1  -1  -5 15.2367 1.31110   2
   1  -1  -4 499.044 10.2325   6
   1  -1  -4 494.025 10.1369   2
   1  -1  -4 501.668 10.0830   4
   1   1  -4 493.755 10.3007   2
   1  -1  -3 262.332 5.67298   4
   1  -1  -3 272.356 5.81320   6
   1   1  -3 281.175 5.73968   1
   1   1  -3 263.102 5.81480   2
   1  -1  -3 265.513 5.69630   2
   1  -1  -2 2782.16 53.3365   3
   1  -1  -2 2784.05 53.3116   2
   1   1  -2 2816.38 53.3741   2
   1   1  -2 2852.32 53.1627   1
   1  -1  -1 257.452 5.39652   3
   1  -1  -1 260.817 5.46531   7
   1  -1  -1 264.156 5.37812   2
   1   1  -1 263.919 5.31065   2
   1   1   0 3193.06 60.2771   3
   1  -1   0 3198.85 60.4660   2
   1   1   1 21.1734 0.87929   4
   1   1   2 1111.73 21.1067   6
   1   1   3 199.082 4.15206   2
   1   1   4 234.527 10.9282   4
   1   1   4 1344.26 11.5396   2
   1   1   5 63.0244 2.22284   4
   1   1   5 59.8738 1.86219   2
   1   1   6 1801.55 35.5337   2
   1  -1   6 1844.22 35.7022   4
   1   1   6 1925.91 35.8682   4
   1  -1   7 57.4921 2.18073   4
   1   1   7 54.3659 2.08445   6
   1   1   7 53.7354 2.01369   2
   1   1   7 61.9546 2.36530   4
   1  -1   8 910.183 18.8594   2
   1   1   8 935.702 18.6848   6
   1   1   8 914.356 18.6146   2
   1  -1   8 931.725 18.7372   4
   1   1   8 984.468 18.9605   4
   1   1   9 2.00632 1.12745   2
   1   1   9 2.46214 1.19366   6
   1   1  10 994.193 20.0155   2
   1   3 -24 52.4937 5.09857   1
   1   3 -23 53.9632 4.95862   1
   1   3 -22 78.7939 6.13413   2
   1   3 -22 92.0614 5.57501   1
   1   3 -21 45.6567 4.44318   1
   1   3 -21 39.8188 5.10961   2
   1   3 -20 74.9105 5.61966   2
   1  -3 -20 68.5932 4.65475   4
   1   3 -20 84.5102 4.98523   1
   1   3 -19 85.3203 5.78017   2
   1   3 -19 86.5225 4.98350   1
   1  -3 -19 84.1894 4.60672   4
   1  -3 -18 118.698 5.27135   4
   1   3 -18 123.692 5.54705   1
   1   3 -18 128.792 6.34903   2
   1   3 -17 160.732 6.73705   2
   1  -3 -17 154.434 5.85832   4
   1   3 -17 160.661 6.13620   1
   1  -3 -16 165.735 6.06560   4
   1   3 -16 172.043 6.73421   2
   1   3 -16 181.190 6.22902   1
   1   3 -15 250.548 7.42108   1
   1  -3 -15 240.526 7.29885   4
   1   3 -15 242.459 7.96504   2
   1   3 -14 198.357 6.87449   2
   1   3 -14 201.099 6.24720   1
   1  -3 -14 189.843 6.20918   4
   1   3 -13 237.346 6.78982   1
   1   3 -13 235.210 7.40348   2
   1  -3 -13 231.554 6.60390   2
   1  -3 -13 219.975 6.64504   4
   1   3 -12 355.155 8.85838   1
   1   3 -12 355.861 9.43172   2
   1  -3 -12 344.713 8.64254   2
   1  -3 -12 337.997 8.80919   4
   1   3 -11 349.408 9.19455   2
   1   3 -11 360.973 8.69413   1
   1  -3 -11 338.970 8.43965   2
   1  -3 -11 347.207 8.74877   4
   1   3 -10 581.412 13.5162   2
   1  -3 -10 594.528 12.8324   2
   1   3 -10 597.263 13.0219   1
   1  -3 -10 581.267 13.1481   4
   1  -3 -10 584.374 13.1262   6
   1  -3  -9 357.239 8.82843   6
   1  -3  -9 371.104 8.57903   2
   1   3  -9 375.491 8.78285   1
   1  -3  -9 405.610 9.34730   4
   1   3  -9 374.076 9.27761   2
   1   3  -8 699.605 14.5895   1
   1  -3  -8 680.817 14.6642   6
   1   3  -8 671.556 14.9597   2
   1  -3  -8 704.506 14.3377   2
   1  -3  -8 680.889 14.7631   4
   1   3  -7 474.294 10.1991   1
   1   3  -7 459.825 10.5185   2
   1  -3  -7 465.935 10.2553   6
   1  -3  -7 462.260 9.87210   2
   1  -3  -7 446.002 10.3153   4
   1  -3  -6 455.698 10.0466   6
   1   3  -6 460.992 10.2483   2
   1  -3  -6 466.498 9.68168   2
   1  -3  -6 449.496 10.1753   4
   1  -3  -5 1166.80 22.7791   2
   1   3  -5 1156.43 22.9063   5
   1   3  -5 1175.39 23.3209   2
   1  -3  -4 489.541 10.8983   3
   1   3  -4 516.394 10.5120   5
   1  -3  -4 503.116 10.3144   2
   1   3  -4 522.334 10.7850   2
   1  -3  -3 458.946 9.36841   2
   1  -3  -3 468.150 10.0216   3
   1   3  -3 459.965 9.57906   5
   1   3  -3 459.638 9.68806   2
   1  -3  -2 442.725 9.63047   7
   1  -3  -2 451.342 9.64502   3
   1   3  -2 445.108 9.15538   2
   1  -3  -2 438.287 9.03371   2
   1  -3  -1 587.323 11.8187   2
   1  -3  -1 579.684 12.2506   3
   1  -3  -1 599.020 12.3191   7
   1   3  -1 584.669 11.6440   2
   1   3   0 868.457 16.7767   2
   1   3   0 854.603 17.2773   3
   1  -3   0 867.871 17.5341   3
   1  -3   0 892.067 17.3950   5
   1   3   1 699.557 14.1407   3
   1  -3   1 700.699 14.1514   5
   1   3   2 917.807 18.2433   3
   1  -3   2 924.752 18.1938   5
   1   3   2 905.155 18.0622   7
   1   3   3 1438.00 28.1646   7
   1  -3   3 1469.12 28.4540   2
   1  -3   4 2077.72 40.3324   2
   1   3   5 941.097 3.78500   2
   1  -3   5 963.477 6.59535   1
   1  -3   5 971.838 7.37626   2
   1  -3   6 1042.65 20.7355   2
   1  -3   6 1029.69 20.3939   1
   1   3   6 1007.69 19.6747   2
   1   3   7 479.669 9.68540   2
   1  -5 -21 97.7850 5.74795   4
   1  -5 -20 17.8198 3.88001   4
   1  -5 -19 123.916 6.03407   4
   1  -5 -18 32.0884 3.85184   4
   1   5 -18 34.2594 4.49633   2
   1   5 -17 244.076 8.75951   2
   1  -5 -17 254.336 8.24859   4
   1   5 -16 91.9480 5.31520   2
   1  -5 -16 84.5051 4.79270   4
   1   5 -15 288.208 9.15832   2
   1  -5 -15 286.508 8.64646   4
   1  -5 -14 320.131 9.16532   4
   1   5 -14 321.931 9.62517   2
   1   5 -13 443.559 11.9559   2
   1  -5 -13 452.575 11.6466   4
   1  -5 -13 467.556 11.3856   6
   1  -5 -12 20.9498 2.62897   6
   1  -5 -12 16.4064 3.08093   4
   1   5 -12 17.1362 2.86296   2
   1  -5 -11 404.025 10.0875   6
   1   5 -11 428.183 10.8476   2
   1   5 -11 413.579 9.88037   5
   1  -5 -11 415.206 10.6488   4
   1   5 -10 53.8022 2.80497   5
   1  -5 -10 52.6498 3.00675   6
   1   5 -10 52.4903 3.37962   2
   1  -5 -10 49.4410 3.36524   4
   1   5  -9 546.425 12.0268   5
   1   5  -9 544.002 12.7585   2
   1  -5  -9 539.343 12.2685   6
   1  -5  -9 531.458 12.7016   4
   1   5  -8 65.1657 3.31615   2
   1  -5  -8 69.1782 3.20128   6
   1   5  -8 72.8651 3.00606   5
   1  -5  -8 61.9661 3.36615   4
   1  -5  -7 628.947 14.1274   4
   1   5  -7 613.531 13.4306   5
   1   5  -7 633.745 13.9441   2
   1  -5  -6 88.0362 2.66831   2
   1   5  -6 92.0610 3.44273   2
   1   5  -6 89.4286 3.23786   5
   1  -5  -5 449.767 10.6147   3
   1  -5  -5 459.244 9.35370   2
   1   5  -5 435.704 10.0080   5
   1   5  -5 436.676 10.0559   2
   1  -5  -4 112.744 4.03386   3
   1  -5  -4 111.782 3.00997   2
   1   5  -4 110.395 3.48868   2
   1  -5  -3 657.028 14.4965   3
   1  -5  -3 663.316 13.3708   2
   1  -5  -3 666.743 14.4444   7
   1  -5  -2 541.627 12.4403   3
   1  -5  -2 557.448 12.4487   7
   1  -5  -2 564.505 11.4798   2
   1  -5  -1 516.615 10.9532   2
   1  -5  -1 531.530 11.8787   3
   1  -5  -1 532.974 11.8141   7
   1  -5   0 245.202 6.45243   7
   1  -5   0 235.042 6.37711   3
   1   5   0 244.438 6.00391   3
   1  -5   1 912.213 19.1723   3
   1   5   1 927.999 18.8349   3
   1   5   2 447.978 10.1403   3
   1  -5   2 445.969 10.4066   3
   1  -5   2 476.832 10.0336   2
   1   5   3 1247.79 25.1163   7
   1  -5   3 1276.34 25.2797   2
   1   5   4 50.7621 2.28126   7
   1  -5   4 50.1669 2.40260   2
   1  -7 -22 5.30386 4.54849   4
   1  -7 -21 94.4494 6.22304   4
   1  -7 -20 9.94529 4.49917   4
   1  -7 -19 139.000 6.93673   4
   1  -7 -18 9.63489 3.97787   4
   1  -7 -17 163.116 7.12166   4
   1  -7 -16 2.20354 3.52726   4
   1  -7 -15 319.566 9.96004   4
   1  -7 -14 33.4361 4.28601   4
   1  -7 -13 380.386 11.0164   4
   1  -7 -12 5.25504 3.18864   4
   1  -7 -11 467.318 12.0708   4
   1   7 -11 449.622 11.1403   5
   1   7 -10 1.41240 2.21317   5
   1  -7 -10 1.38623 2.78401   4
   1   7  -9 447.809 10.8314   5
   1  -7  -9 444.299 11.6183   4
   1  -7  -8 3.03120 2.70749   4
   1   7  -8 3.19638 2.05689   5
   1  -7  -6 1.71757 2.31810   3
   1  -7  -5 439.214 11.1408   3
   1  -7  -4-0.47070 2.06765   3
   1  -7  -3 753.869 16.7912   3
   1  -7  -3 732.233 16.6094   7
   1  -7  -2 13.5012 2.47010   3
   1  -7  -2 12.0721 2.34187   7
   1  -7  -1 938.462 20.4120   3
   1  -7  -1 939.046 20.2260   7
   1  -7   0 10.4089 2.33415   3
   1  -7   0 10.6093 2.17790   7
   1  -7   1 1171.10 24.8426   3
   1  -7   1 1192.24 24.8792   7
   1  -7   2-0.52837 1.94931   3
   1  -7   3 595.423 13.7441   3
   1  -7   4 40.9680 2.91035   3
   1  -7   5 696.639 15.6624   3
   1  -9 -19 71.6204 6.19207   4
   1  -9 -18 26.0643 4.98030   4
   1  -9 -17 85.0210 6.12798   4
   1  -9 -16 10.6126 4.36296   4
   1  -9 -15 88.3966 6.46383   4
   1  -9 -14 44.6630 5.01779   4
   1  -9 -13 155.465 7.08729   4
   1  -9 -12 49.8934 4.68170   4
   1  -9 -11 192.197 7.52590   4
   1  -9 -10 87.1473 5.32413   4
   1  -9  -9 282.946 9.16503   4
   1  -9  -6 94.5559 5.07685   3
   1  -9  -5 303.206 9.16429   3
   1  -9  -4 85.7521 4.72421   3
   1  -9  -3 475.828 12.4367   3
   1  -9  -3 481.080 12.2908   7
   1  -9  -2 96.2642 4.76589   3
   1  -9  -2 86.2300 4.62972   7
   1  -9  -1 389.724 10.4123   7
   1  -9  -1 379.235 10.5189   3
   1  -9   0 30.3486 3.30913   3
   1  -9   0 27.9352 3.17949   7
   1  -9   1 430.765 11.3938   3
   1  -9   1 425.803 11.2434   7
   1  -9   2 198.428 6.84301   3
   1  -9   2 202.062 6.84643   7
   1  -9   3 463.168 11.6831   7
   1  -9   3 427.332 11.5378   3
   1  -9   4 80.1432 4.42024   3
   1  -9   5 271.792 8.29511   3
   1  -9   6 65.7938 4.08854   3
   1  -9   7 296.803 8.85160   3
   1  -9   8 100.818 4.86450   3
   1  -9   9 253.224 8.01253   3
   1  -9  10 49.7147 3.80963   3
   1 -11 -15 54.4842 6.02747   4
   1 -11 -14 89.5670 6.46474   4
   1 -11 -13 48.5260 5.48321   4
   1 -11 -12 115.787 6.70208   4
   1 -11 -11 78.5356 5.93122   4
   1 -11 -10 114.935 6.46053   4
   1 -11  -9 38.6532 4.90663   4
   1 -11  -6 180.837 7.47600   3
   1 -11  -5 65.7408 4.91553   3
   1 -11  -4 237.833 8.50550   3
   1 -11  -3 48.5573 4.45350   3
   1 -11  -2 107.319 5.64109   3
   1 -11  -2 101.125 5.37222   7
   1 -11  -1 183.047 7.15517   3
   1 -11  -1 165.851 6.86777   7
   1 -11   0 214.192 7.72918   7
   1 -11   0 213.631 7.76527   3
   1 -11   1 102.198 5.51000   3
   1 -11   1 102.554 5.35674   7
   1 -11   2 199.334 7.60786   3
   1 -11   2 211.442 7.59265   7
   1 -11   3 92.5648 5.31995   3
   1 -11   3 90.3756 5.21855   7
   1 -11   4 222.635 8.10935   3
   1 -11   4 237.036 8.12293   7
   1 -11   5 90.9759 5.19805   3
   1 -11   5 97.1275 5.44655   7
   1 -11   6 172.222 6.97212   3
   1 -11   7 62.4231 4.67214   3
   1 -11   8 140.322 6.34386   3
   1 -11   9 42.7172 4.34649   3
   1 -11  10 120.886 5.92982   3
   1 -11  11 58.2909 4.65895   3
   1 -13  -9 2.34295 4.53541   4
   1 -13  -8 104.035 6.70679   4
   1 -13  -5 20.4959 4.51901   3
   1 -13  -4 140.849 7.08615   3
   1 -13  -3 13.6549 4.30243   3
   1 -13  -2 178.056 7.70957   3
   1 -13  -1 10.1850 4.11045   3
   1 -13   0 158.527 7.26636   3
   1 -13   1 11.4573 3.95790   3
   1 -13   2 168.815 7.43073   3
   1 -13   3 11.8635 4.14226   3
   1 -13   4 120.542 6.41350   3
   1 -13   5 5.96341 3.84258   3
   1 -13   6 88.0160 5.97345   3
   1 -13   7 2.12770 3.76682   3
   2   0 -25-0.19057 4.11949   1
   2   0 -24 82.2372 5.69420   1
   2   0 -23 0.83674 4.16713   2
   2   0 -23 2.39291 3.83845   1
   2   0 -22 125.719 6.57391   1
   2   0 -22 95.4163 6.20837   2
   2   0 -21-0.75196 3.72294   1
   2   0 -21 3.31559 3.71348   2
   2   0 -20 169.710 7.36906   2
   2   0 -20 189.151 7.52301   1
   2   0 -19 0.50765 3.37118   1
   2   0 -19 5.11807 3.55275   2
   2   0 -18 200.094 7.51416   2
   2   0 -17 2.96258 3.02569   2
   2   0 -16 481.348 12.3609   2
   2   0 -15-1.11319 2.26605   2
   2   0 -14 566.757 13.5789   2
   2   0 -13 2.05799 2.22913   2
   2   0 -13-1.26447 1.69180   4
   2   0 -12 1073.70 22.4489   2
   2   0 -12 1037.35 21.4613   4
   2   0 -11 0.48357 1.75951   2
   2   0 -11-0.43105 1.30309   4
   2   0 -10 858.793 17.8702   4
   2   0 -10 908.832 18.7527   2
   2   0  -9-0.55488 1.66523   2
   2   0  -9 0.57092 1.21721   4
   2   0  -8 1712.44 33.3909   2
   2   0  -8 1662.77 32.6001   4
   2   0  -7 0.53382 0.93734   4
   2   0  -7 1.66082 1.34942   2
   2   0  -6 1612.25 31.6795   6
   2   0  -6 1632.49 31.1563   4
   2   0  -6 1597.81 31.7560   2
   2   0  -5 0.97884 0.81361   4
   2   0  -5 1.61834 1.22830   2
   2   0  -5 0.04339 1.08725   6
   2   0  -4 4590.22 87.3005   6
   2   0  -4 4602.63 86.8001   4
   2   0  -4 4605.13 87.4067   2
   2   0  -3 1.93117 0.93905   6
   2   0  -3 1.35730 0.57718   4
   2   0  -3-0.06820 1.00373   2
   2   0  -2 5209.39 98.5374   2
   2   0  -1-0.22706 0.89223   2
   2   0   0 4266.51 80.7079   2
   2   0   1 0.49611 0.97507   2
   2   0   2 728.611 13.9221   4
   2   0   2 699.895 13.7859   1
   2   0   3 0.94018 0.90451   1
   2   0   5 1.40687 1.11657   2
   2   0   6 2311.95 42.1637   2
   2   0   6 2067.64 42.0755   4
   2   0   7 0.70992 1.27540   4
   2   0   7 1.76951 1.18952   2
   2   0   8 839.648 17.4587   2
   2   0   8 884.744 17.5482   4
   2   0   9 0.85258 1.10868   2
   2   2 -24 94.7787 6.76303   2
   2  -2 -24 94.8610 6.74134   1
   2   2 -24 81.9623 5.67332   1
   2   2 -23 15.0941 4.03067   1
   2   2 -23 14.7612 4.81527   2
   2   2 -22 106.936 6.68061   2
   2   2 -22 108.963 5.84004   1
   2   2 -21 13.2568 3.67514   1
   2   2 -21 15.7952 4.29508   2
   2   2 -20 101.582 6.00405   2
   2   2 -20 93.2690 5.17690   1
   2   2 -19 19.2160 3.37555   1
   2   2 -19 22.6529 4.05439   2
   2   2 -18 177.195 7.26230   2
   2   2 -18 186.281 6.60740   1
   2   2 -17 70.9511 4.16000   1
   2   2 -17 72.7443 4.83223   2
   2  -2 -17 67.3478 3.89685   2
   2  -2 -17 65.7075 3.78492   4
   2   2 -16 234.020 7.25990   1
   2   2 -16 237.399 8.05507   2
   2  -2 -16 231.908 7.35973   2
   2  -2 -16 227.905 6.82612   4
   2   2 -15 60.8485 4.18133   2
   2   2 -15 60.0360 3.61587   1
   2  -2 -15 59.9990 3.81573   2
   2  -2 -15 57.3218 3.34423   4
   2   2 -14 362.128 9.49117   1
   2   2 -14 362.679 10.0818   2
   2  -2 -14 357.426 9.67962   2
   2  -2 -14 392.367 9.44674   4
   2   2 -13 166.825 5.39057   1
   2   2 -13 147.832 5.43152   2
   2  -2 -13 156.646 5.35065   2
   2  -2 -13 152.154 5.07871   4
   2   2 -12 885.114 17.7788   1
   2   2 -12 744.226 17.6942   2
   2  -2 -12 850.811 17.7749   2
   2  -2 -12 782.946 17.2884   4
   2   2 -11 56.6505 2.95643   1
   2   2 -11 48.0539 2.92324   2
   2  -2 -11 50.5209 2.93220   2
   2  -2 -11 48.5191 2.68628   4
   2   2 -10 1231.69 23.2915   1
   2  -2 -10 1097.21 23.3207   6
   2   2 -10 1091.16 23.5526   2
   2  -2 -10 1120.78 23.2154   2
   2  -2 -10 1102.90 22.9060   4
   2   2  -9 262.819 6.41581   1
   2   2  -9 247.021 6.70970   2
   2  -2  -9 242.149 6.51931   6
   2  -2  -9 240.747 6.38469   2
   2  -2  -9 246.862 6.26571   4
   2   2  -8 846.456 16.8751   1
   2  -2  -8 779.956 17.0484   6
   2  -2  -8 780.433 16.8945   2
   2   2  -8 806.011 17.2705   2
   2  -2  -8 863.931 17.0618   4
   2   2  -7 383.758 8.43407   1
   2  -2  -7 364.000 8.65049   6
   2   2  -7 376.285 8.78874   2
   2  -2  -7 382.063 8.49279   2
   2  -2  -7 374.205 8.43171   4
   2  -2  -6 557.885 11.8620   2
   2  -2  -6 557.862 12.0218   6
   2   2  -6 587.037 11.6373   1
   2   2  -6 548.930 12.0609   2
   2  -2  -6 547.911 11.7426   4
   2  -2  -5 326.792 7.39667   2
   2   2  -5 323.784 7.59208   2
   2   2  -5 344.906 7.16521   1
   2  -2  -4 457.567 9.88449   3
   2   2  -4 467.818 9.40009   5
   2   2  -4 475.773 10.0272   2
   2  -2  -4 470.499 9.87132   2
   2   2  -4 483.887 9.59599   1
   2  -2  -3 245.528 5.59747   3
   2   2  -3 217.822 5.21856   1
   2   2  -3 250.148 5.09830   5
   2  -2  -3 252.178 5.56315   2
   2   2  -3 265.015 5.62224   2
   2  -2  -2 1619.65 32.0640   7
   2  -2  -2 1662.53 31.9583   3
   2  -2  -2 1646.02 31.8787   2
   2   2  -2 1663.87 31.7584   2
   2   2  -1 1068.88 20.8481   3
   2  -2  -1 1084.74 21.2610   3
   2  -2  -1 1090.77 21.1681   5
   2  -2  -1 1098.29 21.2977   2
   2   2  -1 1082.84 20.9482   2
   2  -2  -1 1088.25 21.4256   7
   2   2   0 412.362 8.37594   2
   2  -2   0 423.462 8.93106   2
   2   2   0 424.609 8.49121   3
   2  -2   0 427.815 8.70045   5
   2   2   1 229.638 4.99062   3
   2   2   1 228.741 4.67409   2
   2   2   1 230.809 4.73455   7
   2   2   2 2923.83 55.2031   2
   2   2   3 840.994 16.1246   2
   2   2   3 832.637 15.9847   6
   2   2   3 835.946 16.5585   4
   2   2   4 2896.97 54.7842   2
   2   2   4 2884.77 54.7620   6
   2   2   4 2901.98 55.2853   4
   2   2   5 113.557 2.75158   2
   2   2   5 115.049 2.78048   6
   2   2   6 1049.05 5.09827   2
   2   2   6 1145.55 5.71937   6
   2   2   7-0.20922 0.79389   4
   2   2   7 5.64727 0.92637   2
   2   2   7 7.19386 1.09776   6
   2  -2   7 0.49914 0.71924   2
   2  -2   7 0.05242 0.77455   1
   2   2   8 1053.17 20.8617   6
   2   2   8 1058.77 20.7950   2
   2   2   9 131.235 3.58798   6
   2   2   9 128.054 3.48314   2
   2   2  10 497.693 10.6431   6
   2   4 -24 19.5300 4.42351   1
   2   4 -23 64.8263 6.13175   2
   2   4 -23 62.6921 5.37335   1
   2   4 -22 28.0995 5.17902   2
   2   4 -22 38.2050 4.55362   1
   2   4 -21 58.9746 4.78990   1
   2   4 -21 58.4119 5.64381   2
   2   4 -20 49.9571 4.48008   1
   2   4 -20 51.5409 5.38832   2
   2   4 -19 143.833 6.10518   1
   2  -4 -19 126.235 5.78179   4
   2   4 -19 137.734 6.91486   2
   2   4 -18 99.1890 4.97751   1
   2   4 -18 88.6470 5.62897   2
   2  -4 -18 87.1718 4.98054   4
   2   4 -17 168.303 6.41101   1
   2   4 -17 162.721 6.94673   2
   2  -4 -17 174.733 6.36953   4
   2   4 -16 152.704 6.39377   2
   2   4 -16 152.342 5.81903   1
   2  -4 -16 141.336 5.77817   4
   2   4 -15 211.461 7.48255   2
   2   4 -15 206.318 6.73300   1
   2  -4 -15 201.092 6.70139   4
   2   4 -14 292.350 8.08632   1
   2   4 -14 271.742 8.61382   2
   2  -4 -14 288.976 8.14281   4
   2   4 -13 242.414 7.62368   2
   2  -4 -13 239.171 7.23913   6
   2   4 -13 244.275 7.04772   1
   2  -4 -13 221.860 7.03264   4
   2  -4 -12 114.602 4.71713   6
   2   4 -12 124.648 4.50643   1
   2   4 -12 118.241 4.99940   2
   2  -4 -12 118.126 4.71994   4
   2   4 -11 612.142 13.3262   1
   2   4 -11 582.491 13.8587   2
   2  -4 -11 558.226 13.4153   6
   2  -4 -11 576.387 13.0077   2
   2  -4 -11 606.713 13.7962   4
   2   4 -10 501.470 11.7882   1
   2  -4 -10 517.755 12.0004   6
   2   4 -10 530.923 12.3090   2
   2  -4 -10 511.760 11.4390   2
   2  -4 -10 506.477 11.9696   4
   2   4  -9 607.360 13.4737   2
   2  -4  -9 581.060 13.2416   6
   2   4  -9 577.815 12.5015   5
   2  -4  -9 591.982 12.6786   2
   2  -4  -9 580.060 13.1990   4
   2   4  -8 400.253 8.89188   5
   2  -4  -8 394.008 9.53463   6
   2   4  -8 406.624 9.68557   2
   2  -4  -8 396.704 9.01055   2
   2  -4  -8 399.450 9.58693   4
   2  -4  -7 809.667 16.6709   2
   2  -4  -7 796.344 17.2753   4
   2   4  -7 814.936 17.2118   2
   2   4  -7 821.186 16.6070   5
   2  -4  -6 370.730 8.83252   3
   2  -4  -6 370.639 8.21609   2
   2   4  -6 362.023 8.58252   2
   2   4  -6 368.989 8.13482   5
   2  -4  -5 1109.00 22.5502   3
   2  -4  -5 1102.48 21.8439   2
   2   4  -5 1080.11 22.0799   2
   2   4  -5 1103.55 21.8401   5
   2  -4  -4 881.850 18.0180   3
   2   4  -4 835.328 17.4070   2
   2  -4  -4 869.305 17.3197   2
   2  -4  -3 232.060 6.10227   7
   2  -4  -3 230.728 6.03784   3
   2  -4  -3 233.625 5.49082   2
   2   4  -3 220.451 5.34709   2
   2  -4  -2 457.752 9.98054   3
   2  -4  -2 437.088 9.99797   7
   2   4  -2 425.266 9.09630   2
   2  -4  -2 436.811 9.37746   2
   2  -4  -1 432.926 9.56824   2
   2  -4  -1 441.997 9.99543   3
   2   4  -1 452.228 9.45738   3
   2  -4  -1 443.974 10.1117   7
   2   4  -1 444.739 9.09306   2
   2   4   0 631.549 5.43297   3
   2  -4   0 619.661 6.40158   3
   2   4   0 628.316 3.75394   2
   2  -4   0 612.429 5.88628   2
   2   4   1 899.602 16.7412   2
   2   4   1 916.623 17.6514   3
   2  -4   1 905.477 18.0201   3
   2   4   2 806.024 16.7010   3
   2  -4   2 819.745 16.7483   5
   2   4   2 833.645 16.4637   7
   2   4   3 1472.92 28.3997   7
   2   4   3 1434.28 28.6569   3
   2   4   4 824.494 16.8126   3
   2   4   4 819.192 16.5407   7
   2  -4   5 1173.55 23.8129   2
   2  -6 -20 1.03988 3.77610   4
   2   6 -19 78.5937 5.81090   2
   2  -6 -19 73.7765 5.22033   4
   2  -6 -18 10.3850 3.65954   4
   2   6 -18 10.6834 3.91366   2
   2  -6 -17 133.780 6.22207   4
   2   6 -17 148.902 6.72918   2
   2  -6 -16 44.7784 4.20999   4
   2   6 -16 43.6689 4.45374   2
   2   6 -15 306.483 9.53527   2
   2  -6 -15 294.543 8.84200   6
   2  -6 -15 278.277 8.91981   4
   2  -6 -14 11.6656 3.34246   4
   2   6 -14 10.0473 3.26468   2
   2  -6 -14 11.2280 3.00349   6
   2  -6 -13 381.940 10.2089   6
   2   6 -13 386.507 10.8791   2
   2  -6 -13 403.722 10.9655   4
   2  -6 -12 13.7910 3.09577   4
   2  -6 -12 12.6858 2.65425   6
   2   6 -12 12.7809 2.94693   2
   2  -6 -11 404.870 10.5158   6
   2   6 -11 409.628 10.7574   2
   2  -6 -11 417.094 10.8044   4
   2  -6 -10 18.4227 2.90261   4
   2  -6 -10 21.2946 2.79291   6
   2   6 -10 21.1312 2.69860   2
   2   6  -9 502.080 12.3886   2
   2  -6  -9 554.206 12.4575   6
   2   6  -9 517.312 11.8083   5
   2  -6  -9 520.354 12.7216   4
   2   6  -8 26.2142 2.29818   5
   2   6  -8 30.7976 2.56641   2
   2  -6  -7 606.630 14.6415   3
   2   6  -7 664.272 14.2829   2
   2  -6  -6 5.88879 2.29247   3
   2   6  -6 8.08028 1.90722   2
   2  -6  -5 475.835 11.5095   3
   2   6  -5 473.435 10.7544   2
   2  -6  -4 20.7584 2.41062   3
   2   6  -4 22.1032 1.83677   2
   2  -6  -3 1121.07 23.3377   3
   2   6  -3 1089.45 22.1352   2
   2  -6  -3 1119.48 22.1669   2
   2  -6  -3 1096.91 23.2988   7
   2  -6  -2 3.42543 2.01270   3
   2  -6  -2 3.31062 2.00652   7
   2  -6  -2 3.73567 1.50175   2
   2  -6  -1 1028.39 20.8501   2
   2  -6  -1 1040.55 21.8033   3
   2  -6  -1 1016.43 21.7738   7
   2  -6   0 51.2083 2.98971   3
   2  -6   0 53.2452 2.59132   2
   2  -6   0 54.0488 3.18400   7
   2  -6   1 1185.71 24.6493   3
   2  -6   2 35.6675 2.60313   3
   2  -6   3 638.724 14.3008   3
   2  -8 -20 5.07921 4.37619   4
   2  -8 -19 125.711 6.85776   4
   2  -8 -18 10.6887 4.26609   4
   2  -8 -17 117.026 6.41467   4
   2  -8 -16 15.8964 4.16570   4
   2  -8 -15 244.350 9.26217   4
   2  -8 -14 14.4000 4.01631   4
   2  -8 -13 252.404 8.69940   4
   2  -8 -12 11.1690 3.55694   4
   2  -8 -11 380.383 10.9287   4
   2  -8 -10 5.54536 3.22401   4
   2  -8  -9 358.123 10.3378   4
   2  -8  -7 279.396 8.55619   3
   2  -8  -6 45.6453 3.67092   3
   2  -8  -5 467.926 12.0935   3
   2  -8  -4 90.2531 4.52104   3
   2  -8  -3 494.341 12.5764   7
   2  -8  -3 515.364 12.7191   3
   2  -8  -2 47.7571 3.47351   3
   2  -8  -2 49.3426 3.56672   7
   2  -8  -1 374.662 9.97288   7
   2  -8  -1 365.226 10.0171   3
   2  -8   0 119.755 5.03988   3
   2  -8   0 116.813 5.02900   7
   2  -8   1 643.589 15.1522   3
   2  -8   1 641.739 15.2377   7
   2  -8   2-0.88253 2.50263   7
   2  -8   2 0.37712 2.21207   3
   2  -8   3 481.877 12.0779   3
   2  -8   4 1.24643 2.30868   3
   2  -8   5 687.328 15.9845   3
   2  -8   6 9.64458 2.58109   3
   2 -10 -17 43.1231 5.40654   4
   2 -10 -16 29.1623 5.43622   4
   2 -10 -15 67.7317 5.90648   4
   2 -10 -14 62.8697 5.62286   4
   2 -10 -13 114.839 6.48172   4
   2 -10 -12 79.8898 5.70734   4
   2 -10 -11 139.848 6.81374   4
   2 -10 -10 102.050 5.93596   4
   2 -10  -9 110.612 6.07579   4
   2 -10  -7 112.979 5.75465   3
   2 -10  -6 108.597 5.67918   3
   2 -10  -5 117.420 5.83304   3
   2 -10  -4 82.3338 5.02779   3
   2 -10  -3 101.517 5.37301   7
   2 -10  -3 103.790 5.39175   3
   2 -10  -2 48.3664 4.13114   3
   2 -10  -2 44.8602 4.03157   7
   2 -10  -1 221.999 7.87946   3
   2 -10  -1 248.643 8.07030   7
   2 -10   0 107.038 5.37452   3
   2 -10   0 103.897 5.41866   7
   2 -10   1 118.180 5.63367   3
   2 -10   1 119.863 5.58089   7
   2 -10   2 265.069 8.55078   7
   2 -10   2 252.586 8.41504   3
   2 -10   3 230.637 7.95160   3
   2 -10   3 235.575 8.02035   7
   2 -10   4 141.376 6.10816   7
   2 -10   4 133.242 5.93236   3
   2 -10   5 195.233 7.23114   3
   2 -10   6 121.472 5.70484   3
   2 -10   7 172.512 6.77102   3
   2 -10   8 122.895 5.81087   3
   2 -10   9 121.531 5.80854   3
   2 -10  10 46.1375 4.25670   3
   2 -10  11 70.2154 4.92159   3
   2 -10  12 67.6502 4.84950   3
   2 -12 -13 28.2293 5.14780   4
   2 -12 -12 57.4320 5.69705   4
   2 -12 -11 16.1277 4.71787   4
   2 -12 -10 81.4781 6.15844   4
   2 -12  -9 20.8358 4.72522   4
   2 -12  -6 187.041 7.82888   3
   2 -12  -5 18.6667 4.04386   3
   2 -12  -4 137.263 6.68643   3
   2 -12  -3 29.4724 4.23837   3
   2 -12  -2 160.657 7.17798   3
   2 -12  -1 38.4511 4.53642   3
   2 -12  -1 49.6834 4.61656   7
   2 -12   0 176.713 7.40471   3
   2 -12   0 180.521 7.41903   7
   2 -12   1 29.4151 4.27574   3
   2 -12   1 33.6668 4.23691   7
   2 -12   2 145.564 6.81226   3
   2 -12   2 151.268 6.83815   7
   2 -12   3 42.9477 4.58759   3
   2 -12   3 41.7632 4.56469   7
   2 -12   4 118.956 6.37900   3
   2 -12   4 127.507 6.41095   7
   2 -12   5 28.0440 4.28734   3
   2 -12   5 30.2420 4.51099   7
   2 -12   6 147.075 6.82592   3
   2 -12   6 152.361 7.04919   7
   2 -12   7 28.4593 4.47099   7
   2 -12   7 32.2758 4.33263   3
   2 -12   8 96.7118 5.94675   3
   2 -12   9 40.2710 4.73409   3
   2 -12  10 109.661 6.21832   3
   2 -12  11 24.3175 4.33612   3
   2 -14  -2 68.4555 5.69158   3
   2 -14  -1 6.29153 4.36540   3
   2 -14   0 95.0212 6.12308   3
   2 -14   1 0.41348 4.06990   3
   2 -14   2 98.1738 6.19198   3
   2 -14   3 3.71436 4.22018   3
   2 -14   4 113.706 6.75119   3
   3   1 -25-0.23957 4.84972   2
   3  -1 -24 132.162 7.27970   1
   3   1 -24 116.915 7.14606   2
   3   1 -24 108.913 6.23947   1
   3   1 -23 10.0456 3.91050   1
   3  -1 -23 17.9158 4.62173   1
   3   1 -23 8.98269 4.47576   2
   3   1 -22 115.821 5.94951   1
   3   1 -22 107.970 6.68128   2
   3   1 -21 11.5382 3.56523   1
   3   1 -21 14.9489 4.31245   2
   3  -1 -21 10.5112 4.01285   2
   3   1 -20 151.282 7.24667   2
   3   1 -20 164.202 6.80134   1
   3  -1 -20 172.112 7.17000   2
   3   1 -19 7.46925 3.62213   1
   3   1 -19 7.21431 3.53779   2
   3  -1 -19 5.91848 3.17324   2
   3   1 -18 226.462 8.15609   2
   3  -1 -18 218.309 7.66300   2
   3   1 -18 238.301 8.17339   1
   3   1 -17 51.9620 4.03319   2
   3  -1 -17 50.8597 4.01674   2
   3   1 -17 64.5446 4.34978   1
   3   1 -16 242.515 7.89441   2
   3  -1 -16 263.263 8.18399   2
   3   1 -15 29.0189 3.18413   2
   3  -1 -15 25.6423 3.17136   2
   3   1 -14 497.155 12.4046   2
   3  -1 -14 500.486 12.2822   2
   3  -1 -14 472.332 11.1302   4
   3   1 -13 5.21899 2.33223   2
   3  -1 -13 7.21249 2.37107   2
   3  -1 -13 6.22281 1.86069   4
   3   1 -12 662.978 14.9875   2
   3  -1 -12 649.164 14.7755   2
   3  -1 -12 631.965 13.8359   4
   3  -1 -11 2.61342 1.55315   4
   3   1 -11 1.89510 1.94770   2
   3  -1 -11 1.17870 1.84405   2
   3  -1 -10 723.122 15.8998   6
   3   1 -10 744.711 16.1741   2
   3  -1 -10 735.047 15.9435   2
   3  -1 -10 721.495 15.1425   4
   3  -1  -9 2.99654 1.27328   4
   3   1  -9 4.57472 1.69341   2
   3  -1  -9 3.51829 1.64076   2
   3  -1  -9 3.74502 1.78543   6
   3  -1  -8 656.179 14.6119   6
   3   1  -8 688.651 14.8035   2
   3  -1  -8 692.315 13.9940   4
   3  -1  -8 687.870 14.6731   2
   3  -1  -7 8.26202 1.25117   4
   3  -1  -7 8.42541 1.57554   2
   3   1  -7 8.98653 1.62976   2
   3  -1  -7 7.29533 1.65660   6
   3  -1  -6 855.383 17.5563   2
   3   1  -6 841.206 17.5763   2
   3  -1  -6 852.129 17.5329   6
   3  -1  -6 851.695 16.8792   4
   3  -1  -5 2.56557 0.95899   4
   3   1  -5 1.83598 1.34002   2
   3  -1  -5 2.22599 1.34885   6
   3  -1  -5 2.84953 1.38071   2
   3  -1  -4 1042.66 20.3475   3
   3  -1  -4 1040.19 20.9352   2
   3   1  -4 1063.48 20.6924   6
   3   1  -4 1037.49 20.9329   2
   3  -1  -3 4.74895 1.24380   2
   3  -1  -3 1.96437 0.78702   3
   3   1  -3 1.55475 0.96930   6
   3   1  -3 1.96258 1.16533   2
   3   1  -2 1685.10 32.4603   2
   3  -1  -2 1648.94 32.1299   3
   3  -1  -2 1678.11 32.3733   7
   3   1  -2 1691.55 32.1749   6
   3  -1  -2 1676.75 32.0440   5
   3  -1  -2 1688.76 32.6142   2
   3   1  -1 940.923 18.8152   2
   3  -1  -1 942.524 19.0369   2
   3  -1  -1 957.328 18.8192   7
   3  -1  -1 969.214 18.4797   5
   3   1   0 202.471 4.77097   2
   3  -1   0 206.309 5.15997   2
   3   1   0 217.336 4.37383   4
   3   1   1 4.32151 0.76446   4
   3   1   1 2.96638 0.99354   2
   3  -1   1 2.96795 1.29599   2
   3   1   2 2370.28 44.9888   4
   3   1   2 2349.70 45.1572   2
   3  -1   3 53.3085 1.85489   1
   3   1   3 53.6306 1.98835   2
   3   1   3 52.1743 1.85313   4
   3  -1   4 1771.40 34.3490   1
   3   1   4 1793.39 34.4071   4
   3   1   5 42.2143 1.90683   4
   3  -1   5 41.5218 1.78143   1
   3  -1   6 2273.53 43.9442   1
   3  -1   7 8.83647 1.52905   2
   3   1   7 10.1872 1.31708   2
   3  -1   7-0.35436 0.88828   4
   3   1   8 1640.45 32.0768   2
   3   1   9 139.443 3.93742   2
   3   3 -24 51.7516 6.14740   2
   3   3 -23 32.1401 4.34597   1
   3   3 -23 35.1287 5.44325   2
   3   3 -22 55.5748 4.69192   1
   3   3 -22 52.9512 5.47489   2
   3   3 -21 41.0296 4.35393   1
   3   3 -21 48.9452 5.20977   2
   3   3 -20 49.9554 4.27252   1
   3   3 -20 55.7493 5.15222   2
   3   3 -19 116.190 6.38588   2
   3   3 -19 117.674 5.40054   1
   3   3 -18 88.1007 5.51797   2
   3   3 -18 94.4535 4.81673   1
   3   3 -17 104.736 5.72624   2
   3   3 -17 113.744 4.96260   1
   3   3 -16 147.871 6.40340   2
   3   3 -16 164.583 5.77821   1
   3   3 -15 74.5813 4.56652   2
   3  -3 -15 71.8754 4.11503   2
   3   3 -15 76.4773 3.88428   1
   3  -3 -15 69.9744 3.81114   4
   3   3 -14 126.406 5.28753   2
   3  -3 -14 136.716 5.28757   2
   3   3 -14 152.561 5.11161   1
   3  -3 -14 129.123 4.90695   4
   3  -3 -13 308.238 8.72506   6
   3   3 -13 289.562 8.54965   2
   3  -3 -13 314.538 8.44449   2
   3   3 -13 322.770 8.19908   1
   3  -3 -13 320.863 8.23758   4
   3  -3 -12 620.311 14.6774   6
   3   3 -12 605.751 14.6886   2
   3  -3 -12 635.127 14.3945   2
   3   3 -12 666.517 14.1978   1
   3  -3 -12 646.746 14.2167   4
   3  -3 -11 212.258 6.54668   6
   3   3 -11 229.303 6.81674   2
   3   3 -11 222.561 6.06279   1
   3  -3 -11 213.766 6.32476   2
   3  -3 -11 226.664 6.33497   4
   3  -3 -10 606.026 14.0199   6
   3  -3 -10 635.979 13.7481   4
   3   3 -10 597.411 14.1355   2
   3   3 -10 646.865 13.4830   1
   3  -3 -10 603.963 13.6774   2
   3   3  -9 772.798 16.7391   2
   3   3  -9 796.850 16.0172   1
   3  -3  -9 736.080 16.5607   6
   3  -3  -9 745.516 16.2822   2
   3  -3  -9 761.478 16.2378   4
   3   3  -8 429.289 9.18463   1
   3  -3  -8 394.730 9.75599   6
   3   3  -8 416.250 9.84056   2
   3  -3  -8 396.382 9.42140   4
   3  -3  -8 409.285 9.54317   2
   3  -3  -7 613.406 13.2341   2
   3   3  -7 654.003 12.8833   1
   3  -3  -7 607.654 13.5242   6
   3   3  -7 612.546 13.4890   2
   3   3  -7 600.039 12.4499   5
   3  -3  -7 606.233 13.2278   4
   3  -3  -6 594.195 12.7942   2
   3   3  -6 626.330 12.3880   1
   3   3  -6 588.801 12.0609   5
   3   3  -6 584.978 12.9615   2
   3   3  -5 323.326 7.41765   1
   3  -3  -5 344.081 8.01051   3
   3  -3  -5 351.704 7.98217   2
   3   3  -5 352.353 7.25421   5
   3   3  -5 360.646 8.06322   2
   3  -3  -4 615.585 13.1528   3
   3  -3  -4 613.948 13.0471   2
   3   3  -4 636.241 13.0646   2
   3  -3  -3 306.934 7.14426   2
   3  -3  -3 304.073 7.20531   3
   3   3  -3 311.361 6.96035   2
   3  -3  -3 304.353 7.38348   7
   3  -3  -2 60.6772 2.69178   7
   3  -3  -2 59.4466 2.48565   3
   3  -3  -2 58.8254 2.34181   5
   3  -3  -2 56.8560 2.47419   2
   3   3  -2 61.2029 2.15096   2
   3   3  -1 147.595 3.64257   3
   3  -3  -1 155.756 4.22028   3
   3  -3  -1 154.037 4.04103   5
   3   3  -1 154.033 3.72256   2
   3  -3  -1 150.317 4.30405   2
   3  -3  -1 157.400 4.47682   7
   3  -3   0 1134.93 23.0912   2
   3   3   0 1150.66 22.4638   3
   3  -3   0 1191.60 22.7705   5
   3   3   0 1135.54 22.2790   2
   3  -3   0 1147.35 22.9544   3
   3   3   1 1142.92 22.1269   2
   3   3   1 1156.74 22.4645   3
   3  -3   1 1140.02 23.1821   2
   3  -3   1 1154.49 22.6779   5
   3   3   2 715.373 14.5680   3
   3   3   2 716.291 14.0295   2
   3   3   2 735.866 14.2058   7
   3   3   3 1400.55 27.5232   3
   3   3   3 1412.91 26.8945   2
   3   3   4 1197.28 22.9641   2
   3   3   5 492.201 10.6215   4
   3   3   5 493.684 9.93766   2
   3   3   5 498.236 9.85485   2
   3   3   6 353.669 7.35970   2
   3   3   6 365.286 7.40516   6
   3   5 -22 13.7646 4.85095   2
   3   5 -21 98.3488 6.72412   2
   3   5 -20 33.0602 5.03837   2
   3   5 -19 101.433 6.05104   2
   3   5 -18 54.5941 5.03363   2
   3   5 -17 162.595 7.09028   2
   3  -5 -17 167.542 6.42969   4
   3  -5 -16 39.2118 3.70894   4
   3   5 -16 48.1434 4.40594   2
   3   5 -15 253.210 8.40200   2
   3  -5 -15 230.934 7.86373   6
   3  -5 -15 242.846 7.66693   4
   3  -5 -14 59.9501 4.10951   6
   3   5 -14 59.8787 4.28940   2
   3  -5 -14 62.8784 4.13081   4
   3  -5 -13 238.863 7.73769   6
   3   5 -13 260.441 8.20937   2
   3  -5 -13 296.839 8.56571   4
   3  -5 -12 12.9099 2.82368   4
   3   5 -12 12.7188 2.79758   2
   3  -5 -12 15.3301 2.81365   6
   3  -5 -11 440.105 11.2875   6
   3   5 -11 468.512 11.4833   2
   3  -5 -11 436.186 11.0757   4
   3  -5 -10 141.247 5.32688   6
   3   5 -10 163.216 5.57939   2
   3  -5 -10 157.042 5.43828   4
   3  -5  -9 475.664 10.6086   2
   3  -5  -9 449.031 11.1875   6
   3   5  -9 464.533 11.1925   2
   3  -5  -9 448.575 11.1797   4
   3  -5  -8 166.538 4.86744   2
   3   5  -8 158.759 5.19629   2
   3  -5  -7 555.958 12.8317   3
   3  -5  -7 551.843 12.1232   2
   3   5  -7 549.067 12.4153   2
   3   5  -7 564.555 11.9505   5
   3  -5  -6 97.8038 3.99770   3
   3  -5  -6 105.854 3.49181   2
   3   5  -6 100.574 3.52166   2
   3  -5  -5 364.736 8.70197   3
   3  -5  -5 350.333 7.98154   2
   3   5  -5 311.333 7.69304   2
   3  -5  -4 222.985 6.15823   3
   3  -5  -4 216.352 5.51631   2
   3   5  -4 198.060 5.18400   2
   3   5  -3 394.428 8.99594   2
   3  -5  -3 441.651 10.1845   3
   3  -5  -3 437.408 9.57745   2
   3  -5  -3 438.191 10.3194   7
   3  -5  -2 67.5269 3.09991   3
   3  -5  -2 64.3690 3.25140   7
   3   5  -2 56.7299 2.07337   2
   3  -5  -2 69.4753 2.87764   2
   3  -5  -1 704.390 15.2175   7
   3  -5  -1 693.538 15.0032   3
   3   5  -1 699.033 14.2234   3
   3   5  -1 656.084 13.6944   2
   3  -5  -1 705.377 14.6256   2
   3  -5   0 104.710 3.78468   2
   3   5   0 107.509 3.31401   3
   3  -5   0 111.235 3.92060   3
   3  -5   0 110.637 4.14759   7
   3   5   0 102.285 2.70239   2
   3   5   1 897.408 18.1698   3
   3  -5   1 880.842 18.7562   3
   3  -5   1 882.440 18.6495   2
   3   5   2 218.290 5.54725   3
   3   7 -20 8.32389 4.52148   2
   3   7 -19 112.864 6.62298   2
   3  -7 -18 0.85915 3.62515   4
   3   7 -18 4.22015 4.01274   2
   3   7 -17 128.712 6.66041   2
   3  -7 -17 133.241 6.49993   4
   3  -7 -16 5.81924 3.74167   4
   3   7 -16 2.92808 3.49418   2
   3   7 -15 306.506 9.87628   2
   3  -7 -15 318.629 10.1190   4
   3  -7 -14 8.75840 3.53408   4
   3   7 -14 16.8553 3.61096   2
   3  -7 -14 10.8793 3.26667   6
   3   7 -13 253.714 8.16064   2
   3  -7 -13 235.101 7.88388   6
   3  -7 -13 240.117 8.13119   4
   3  -7 -12 12.5519 3.37190   4
   3  -7 -12 6.20162 2.92001   6
   3   7 -12 11.2517 3.03501   2
   3   7 -11 436.784 11.1693   2
   3  -7 -11 428.727 11.2192   6
   3  -7 -11 414.467 11.3766   4
   3  -7 -10 6.11766 2.93202   4
   3  -7 -10 6.08745 2.79981   6
   3   7 -10 5.21791 2.54345   2
   3   7  -9 351.943 9.31352   2
   3   7  -8 2.46325 2.24970   2
   3   7  -7 448.165 10.6425   2
   3  -7  -7 437.488 11.4057   3
   3  -7  -6 6.71914 2.52856   3
   3  -7  -5 666.987 15.5832   3
   3  -7  -4 10.3410 2.58558   3
   3  -7  -4 11.9644 2.66727   7
   3  -7  -3 605.316 14.2528   3
   3  -7  -3 601.845 14.3741   7
   3  -7  -2 28.2034 2.80060   3
   3  -7  -2 25.8483 2.92027   7
   3  -7  -1 734.124 16.4727   3
   3  -7  -1 708.367 16.4666   7
   3  -7  -1 720.413 15.5450   2
   3  -7   0 2.32453 2.25285   3
   3  -7   0 2.65786 2.28019   7
   3  -7   0 3.54653 1.97978   2
   3  -7   1 559.874 12.9201   2
   3  -7   1 574.770 13.5668   3
   3  -7   1 584.639 13.7401   7
   3  -7   2 1.58621 2.15741   3
   3  -7   3 518.856 12.5196   3
   3  -7   4 13.7958 2.42161   3
   3  -9 -18 16.2892 4.67962   4
   3  -9 -17 50.4062 5.43335   4
   3  -9 -16 44.3277 5.58324   4
   3  -9 -15 75.1561 5.61065   4
   3  -9 -14 42.9960 4.72912   4
   3  -9 -13 201.946 7.93186   4
   3  -9 -12 45.1395 4.58693   4
   3  -9 -11 237.103 8.51538   4
   3  -9 -10 65.7870 4.91766   4
   3  -9  -7 299.905 9.32532   3
   3  -9  -6 85.3736 4.90444   3
   3  -9  -5 314.152 9.49990   3
   3  -9  -4 63.3514 4.30367   3
   3  -9  -3 276.298 8.71717   3
   3  -9  -3 290.292 8.84613   7
   3  -9  -2 74.3465 4.48589   3
   3  -9  -2 69.4991 4.48261   7
   3  -9  -1 168.771 6.47664   3
   3  -9  -1 176.309 6.65920   7
   3  -9   0 167.976 6.46018   3
   3  -9   0 164.374 6.38854   7
   3  -9   1 263.228 8.35485   3
   3  -9   1 276.861 8.53550   7
   3  -9   2 63.6202 4.18364   3
   3  -9   2 66.6829 4.46499   7
   3  -9   3 346.069 9.83785   3
   3  -9   3 334.536 9.94850   7
   3  -9   4 80.0888 4.58600   3
   3  -9   5 330.580 9.62035   3
   3  -9   6 67.5539 4.35892   3
   3  -9   7 294.446 9.01380   3
   3  -9   8 50.2110 4.10843   3
   3 -11 -15 41.9580 5.67183   4
   3 -11 -14 58.4822 5.63538   4
   3 -11 -13 52.5271 5.41859   4
   3 -11 -12 96.6374 6.33140   4
   3 -11 -11 37.5515 5.05281   4
   3 -11 -10 128.621 6.90961   4
   3 -11  -7 58.9151 4.95580   3
   3 -11  -6 143.421 6.69700   3
   3 -11  -5 63.5933 4.99565   3
   3 -11  -4 120.579 6.20912   3
   3 -11  -3 91.7146 5.56850   3
   3 -11  -2 116.811 6.02783   3
   3 -11  -2 127.645 6.23861   7
   3 -11  -1 127.307 6.21657   3
   3 -11  -1 120.853 6.17630   7
   3 -11   0 233.503 8.47411   3
   3 -11   0 243.378 8.53947   7
   3 -11   1 52.1911 4.59302   3
   3 -11   1 49.1796 4.62556   7
   3 -11   2 193.594 7.58750   3
   3 -11   2 192.124 7.57880   7
   3 -11   3 67.2792 4.90814   3
   3 -11   3 63.3576 5.01798   7
   3 -11   4 177.284 7.37471   3
   3 -11   4 193.615 7.64595   7
   3 -11   5 78.6826 5.21428   3
   3 -11   5 93.7264 5.62479   7
   3 -11   6 199.726 7.74625   3
   3 -11   7 51.3229 4.66744   3
   3 -11   8 125.749 6.43130   3
   3 -11   9 70.3918 5.08515   3
   3 -11  10 124.378 6.30051   3
   3 -11  11 49.3248 4.77881   3
   3 -11  12 115.624 6.32331   3
   3 -11  13 45.1590 4.93724   3
   3 -11  14 66.8005 5.37844   3
   3 -11  15 32.1017 4.62141   3
   3 -13  -6 123.724 6.82187   3
   3 -13  -5 3.32131 4.13071   3
   3 -13  -4 95.2136 6.17759   3
   3 -13  -3 4.95255 4.07796   3
   3 -13  -2 183.797 7.97243   3
   3 -13  -1 5.68498 4.05429   3
   3 -13  -1 0.19324 3.96489   7
   3 -13   0 107.632 6.24988   3
   3 -13   0 103.235 6.32876   7
   3 -13   1 4.65998 4.08362   3
   3 -13   1 3.68735 4.13722   7
   3 -13   2 127.724 6.71554   3
   3 -13   2 117.999 6.65218   7
   3 -13   3 4.50865 3.96536   7
   3 -13   3 7.54455 4.11057   3
   3 -13   4 110.364 6.52518   3
   3 -13   4 107.085 6.35128   7
   3 -13   5 1.24034 4.20433   3
   3 -13   5 6.57306 4.15856   7
   3 -13   6 113.542 6.49334   3
   3 -13   6 96.0583 6.21619   7
   3 -13   7 1.86135 4.14533   7
   3 -13   7 10.1885 4.20964   3
   3 -13   8 108.923 6.53511   3
   3 -13   8 113.615 6.64588   7
   3 -13   9 6.86594 4.39533   3
   3 -13   9 5.87956 4.45437   7
   4   0 -24 109.187 6.34631   1
   4   0 -24 101.341 6.70644   2
   4   0 -23 5.85227 4.27976   1
   4   0 -23 1.09019 4.28253   2
   4   0 -22 108.249 6.58473   2
   4   0 -22 118.143 6.59648   1
   4   0 -21 3.66268 3.95484   1
   4   0 -21-1.39697 3.78515   2
   4   0 -20 124.959 6.10136   2
   4   0 -19 2.69230 3.28510   2
   4   0 -18 222.242 8.04462   2
   4   0 -17 0.32453 3.08157   2
   4   0 -16 292.574 9.08462   2
   4   0 -15-1.15310 2.80345   2
   4   0 -14 583.548 14.2325   2
   4   0 -13-2.78021 2.31894   2
   4   0 -12 744.153 16.8763   2
   4   0 -11-0.21473 1.95059   2
   4   0 -10 1041.19 22.0653   2
   4   0  -9 0.09166 1.73400   2
   4   0  -9-0.08413 1.68561   6
   4   0  -9 0.15198 1.01123   4
   4   0  -8 2028.79 40.2991   6
   4   0  -8 2046.50 39.1900   4
   4   0  -8 2046.20 40.4633   2
   4   0  -7 0.91708 0.87627   4
   4   0  -7 0.60958 1.48585   6
   4   0  -7 1.07939 1.53412   2
   4   0  -6 2406.71 46.3993   6
   4   0  -6 2377.87 45.3317   4
   4   0  -6 2379.39 46.6133   2
   4   0  -5 1.30755 0.63745   4
   4   0  -5 1.01316 1.37874   6
   4   0  -5 0.32592 1.51820   2
   4   0  -4 2427.80 46.9258   2
   4   0  -4 2442.55 46.7021   6
   4   0  -4 2408.52 45.7130   4
   4   0  -3 1.31904 1.39430   2
   4   0  -3 1.21080 0.49985   3
   4   0  -3 1.19847 0.46123   5
   4   0  -2 1246.01 23.7933   3
   4   0  -2 1253.77 24.7773   2
   4   0  -1-0.42150 0.76956   7
   4   0  -1-0.04989 1.27457   2
   4   0   0 496.274 10.5997   2
   4   0   1 0.81579 1.29249   2
   4   0   2 942.197 18.5537   2
   4   0   2 883.234 17.7775   1
   4   0   2 935.721 17.9290   4
   4   0   3 0.91831 1.44640   2
   4   0   3 0.05437 0.79005   1
   4   0   3-1.26100 0.96349   4
   4   0   4 1189.57 23.2242   1
   4   0   4 1188.97 23.3217   4
   4   0   5 0.04326 1.14234   4
   4   0   6 1687.79 32.9778   4
   4   2 -24 59.0003 6.05807   2
   4   2 -23 3.90107 4.53424   2
   4   2 -22 82.9100 6.20183   2
   4   2 -21 33.5388 4.03009   1
   4   2 -21 24.9782 4.82319   2
   4   2 -20 118.158 6.66215   2
   4   2 -20 127.930 5.76500   1
   4  -2 -19 32.7620 4.12793   2
   4   2 -19 36.5548 3.70044   1
   4   2 -19 35.8327 4.38093   2
   4   2 -18 146.247 5.72696   1
   4  -2 -18 125.471 6.05795   2
   4   2 -18 121.323 5.87899   2
   4   2 -17 48.6892 4.14264   2
   4   2 -17 62.4323 4.03286   1
   4  -2 -17 57.5323 4.33260   2
   4   2 -16 158.003 5.97348   1
   4   2 -16 145.858 6.19892   2
   4  -2 -16 158.093 6.13143   2
   4   2 -15 44.5786 3.86850   2
   4   2 -15 52.5679 3.83841   1
   4  -2 -15 53.3872 3.89465   2
   4   2 -14 435.129 10.3466   1
   4   2 -14 356.049 10.3874   2
   4  -2 -14 362.760 10.2140   2
   4   2 -13 78.9993 4.08182   1
   4   2 -13 87.8979 4.49941   2
   4  -2 -13 92.8022 4.32339   2
   4   2 -12 459.038 11.6721   1
   4  -2 -12 477.937 11.7639   6
   4   2 -12 488.664 11.9818   2
   4  -2 -12 474.764 11.6245   2
   4  -2 -12 470.384 10.7443   4
   4  -2 -11 77.5038 3.78038   6
   4   2 -11 80.7258 3.93442   2
   4   2 -11 75.2601 3.51727   1
   4  -2 -11 72.9018 3.66220   2
   4  -2 -11 73.4011 3.07967   4
   4  -2 -10 611.306 13.3489   6
   4   2 -10 633.589 13.5964   2
   4  -2 -10 621.058 12.5678   4
   4  -2 -10 607.499 13.2432   2
   4  -2  -9 420.223 10.3799   6
   4   2  -9 428.908 10.4553   2
   4  -2  -9 455.535 9.82284   4
   4  -2  -9 416.476 10.2401   2
   4  -2  -8 503.389 11.7313   6
   4   2  -8 515.468 11.7393   2
   4  -2  -8 504.076 10.9542   4
   4  -2  -8 516.508 11.6928   2
   4  -2  -7 262.602 6.83085   2
   4  -2  -7 274.587 6.99212   6
   4   2  -7 264.278 6.88408   2
   4  -2  -7 255.784 6.19626   4
   4  -2  -6 1329.57 27.3661   2
   4   2  -6 1367.77 25.9683   5
   4   2  -6 1358.94 27.3947   2
   4  -2  -5 129.578 3.11606   3
   4  -2  -5 129.993 3.63185   2
   4   2  -5 134.472 3.59592   2
   4  -2  -4 772.630 13.6886   3
   4  -2  -4 782.883 14.2599   2
   4   2  -4 796.758 14.1252   2
   4  -2  -3 657.566 14.0631   3
   4  -2  -3 658.955 14.5035   2
   4  -2  -3 670.782 13.8821   5
   4   2  -3 727.522 13.3759   1
   4   2  -3 659.277 14.2653   2
   4   2  -2 602.630 12.3359   2
   4   2  -2 600.325 11.8616   6
   4  -2  -2 597.375 12.2492   3
   4   2  -2 579.192 11.4075   3
   4  -2  -2 596.307 12.5520   7
   4  -2  -2 599.879 12.6903   2
   4  -2  -2 595.707 12.0343   5
   4  -2  -1 62.8469 2.54042   7
   4   2  -1 61.7830 2.21975   2
   4   2  -1 58.2572 1.61234   3
   4  -2  -1 63.9466 2.21342   3
   4   2  -1 57.5558 1.72897   6
   4  -2  -1 59.8032 2.07016   5
   4  -2  -1 65.5455 2.80256   2
   4   2   0 872.329 16.9996   3
   4   2   0 872.467 17.4570   2
   4   2   0 881.870 16.8953   6
   4  -2   0 869.348 18.1121   2
   4  -2   1 173.531 4.92568   2
   4   2   1 172.974 4.24085   2
   4   2   1 174.687 3.98401   4
   4  -2   2 1215.96 24.8299   2
   4   2   2 1227.93 23.8127   4
   4   2   2 1224.01 23.9172   2
   4   2   3 6.84852 1.08268   4
   4   2   3 8.94232 1.19830   2
   4   2   4 779.698 15.8822   2
   4   2   4 803.223 15.9756   4
   4   2   5 38.4594 1.92745   2
   4  -2   5 37.0144 1.89269   1
   4   2   5 42.6059 2.00693   4
   4  -2   6 1023.68 20.6801   1
   4   2   6 1041.71 20.8078   4
   4   2   7 93.9475 2.85286   2
   4   4 -23 58.1454 5.94457   2
   4   4 -22 47.4270 5.66131   2
   4   4 -21 60.6372 5.68796   2
   4   4 -20 50.1186 5.35391   2
   4   4 -19 123.312 6.70170   2
   4   4 -18 75.7819 5.40588   2
   4   4 -17 86.5642 5.41167   2
   4   4 -16 84.4428 5.11901   2
   4  -4 -15 120.253 5.55333   6
   4   4 -15 113.317 5.47580   2
   4   4 -14 81.0147 4.30691   2
   4  -4 -14 88.8064 4.76659   6
   4  -4 -14 95.0056 4.37153   4
   4  -4 -13 287.919 8.54406   6
   4   4 -13 281.932 8.48018   2
   4  -4 -13 293.616 8.26805   2
   4  -4 -13 315.701 8.35255   4
   4   4 -12 277.032 8.21413   2
   4  -4 -12 269.614 8.26731   6
   4  -4 -12 283.423 7.89384   2
   4  -4 -12 319.641 8.22827   4
   4   4 -11 561.880 11.9367   1
   4  -4 -11 482.882 12.5539   6
   4   4 -11 525.301 12.7031   2
   4  -4 -11 510.307 12.1876   2
   4  -4 -11 515.552 12.1803   4
   4   4 -10 326.892 7.85385   1
   4  -4 -10 299.742 8.51266   6
   4   4 -10 316.851 8.60201   2
   4  -4 -10 307.825 8.10315   4
   4  -4 -10 325.797 8.27269   2
   4  -4  -9 609.499 13.7550   2
   4   4  -9 622.669 13.1744   1
   4   4  -9 630.127 14.0842   2
   4  -4  -9 600.992 14.1340   6
   4  -4  -9 597.001 13.6643   4
   4  -4  -8 553.309 12.3632   2
   4   4  -8 538.707 12.5457   2
   4  -4  -7 573.146 13.0613   3
   4  -4  -7 586.791 13.0391   2
   4   4  -7 606.334 13.2065   2
   4  -4  -6 459.922 10.7307   3
   4  -4  -6 464.206 10.6915   2
   4   4  -6 481.453 10.7676   2
   4  -4  -5 392.584 9.26629   3
   4  -4  -5 378.095 9.13232   2
   4   4  -5 399.776 9.08472   2
   4  -4  -4 447.008 10.1897   3
   4  -4  -4 431.121 10.0950   2
   4   4  -4 442.918 9.84762   2
   4  -4  -3 268.680 6.82481   3
   4  -4  -3 258.075 6.98701   7
   4  -4  -3 262.610 6.44135   5
   4   4  -3 260.213 6.26593   2
   4  -4  -3 257.780 6.72479   2
   4  -4  -2 234.574 6.13954   3
   4  -4  -2 230.608 6.38650   7
   4  -4  -2 229.840 5.78924   5
   4  -4  -2 228.527 6.13900   2
   4   4  -2 229.407 5.50811   2
   4   4  -1 626.148 12.8652   3
   4  -4  -1 646.955 13.7060   3
   4  -4  -1 631.817 13.9902   7
   4  -4  -1 636.903 13.3430   5
   4   4  -1 627.355 12.8767   2
   4  -4  -1 624.069 13.7762   2
   4  -4   0 564.487 12.5892   2
   4   4   0 559.196 11.6604   3
   4  -4   0 560.249 12.4109   3
   4  -4   0 573.777 12.7168   7
   4   4   0 563.732 11.4677   2
   4  -4   1 987.024 21.1708   2
   4   4   1 1027.05 20.2737   3
   4   4   1 1022.11 19.8529   2
   4   4   2 363.530 7.97962   3
   4  -4   2 364.415 9.04085   2
   4   4   2 360.017 7.44749   2
   4   4   3 1019.85 19.7429   2
   4   4   3 1030.53 20.5360   3
   4   4   4 348.439 7.92491   3
   4   6 -21 79.6382 6.42838   2
   4   6 -20 11.5785 4.50697   2
   4   6 -19 80.4236 5.86215   2
   4   6 -18 0.96942 3.69152   2
   4   6 -17 167.967 7.31908   2
   4  -6 -16 4.75355 3.37441   6
   4   6 -16 13.9827 3.79321   2
   4  -6 -15 239.778 8.30582   6
   4  -6 -15 263.531 8.41216   4
   4   6 -15 258.484 8.70759   2
   4  -6 -14 3.89473 3.28001   4
   4  -6 -14 2.67663 3.09462   6
   4   6 -14 1.91454 3.05363   2
   4   6 -13 206.000 7.19494   2
   4  -6 -13 194.371 7.08024   6
   4  -6 -13 193.315 6.89648   4
   4  -6 -12 27.1165 3.37540   4
   4  -6 -12 26.3937 3.40780   6
   4   6 -12 24.0035 3.24899   2
   4  -6 -11 360.974 10.2008   6
   4   6 -11 380.486 10.1715   2
   4  -6 -11 382.616 10.1177   4
   4  -6 -10 7.02073 2.73072   4
   4  -6 -10 12.1616 3.03187   6
   4   6 -10 9.14882 2.59248   2
   4   6  -9 524.170 12.5643   2
   4  -6  -8 21.1204 2.72592   3
   4   6  -8 17.6832 2.37263   2
   4  -6  -7 660.783 15.1581   3
   4   6  -7 653.759 14.5543   2
   4  -6  -6 34.3060 2.89683   3
   4  -6  -6 41.6317 2.69567   2
   4   6  -6 39.0363 2.51964   2
   4  -6  -5 782.049 16.9419   3
   4  -6  -5 768.645 16.2116   2
   4   6  -5 721.253 15.7792   2
   4  -6  -4 16.2792 2.34576   3
   4  -6  -4 18.1543 2.56853   7
   4  -6  -4 13.8244 2.10832   2
   4   6  -4 16.4323 1.65844   2
   4  -6  -3 794.718 17.6438   3
   4  -6  -3 811.080 17.9174   7
   4  -6  -3 789.937 17.0357   2
   4  -6  -2 11.3640 2.22196   3
   4  -6  -2 10.4798 2.41799   7
   4  -6  -2 11.1485 2.07287   2
   4  -6  -1 635.442 14.5041   3
   4  -6  -1 624.219 14.7031   7
   4  -6  -1 644.475 14.1655   2
   4  -6   0 125.334 4.54326   2
   4  -6   0 132.564 4.81188   3
   4  -6   0 128.415 4.97750   7
   4  -6   1 254.036 7.20742   2
   4  -6   1 262.815 7.32461   3
   4  -6   1 271.223 7.63176   7
   4  -6   2 9.58264 2.29453   2
   4  -6   2 7.78520 2.02299   3
   4   8 -19 78.6900 5.93929   2
   4   8 -18 6.89837 4.18293   2
   4   8 -17 85.8334 5.78822   2
   4  -8 -16 44.2969 5.10221   4
   4   8 -16 25.9866 4.25340   2
   4   8 -15 144.939 6.62185   2
   4  -8 -15 133.387 6.68373   4
   4  -8 -14 4.08867 3.63150   4
   4   8 -14 1.68771 3.38194   2
   4  -8 -13 202.017 7.44177   6
   4  -8 -13 198.990 7.56521   4
   4  -8 -12 21.7278 3.85094   4
   4  -8 -12 26.2160 3.71882   6
   4  -8 -11 260.509 8.43828   6
   4  -8 -11 255.124 8.51449   4
   4  -8 -10 9.06040 3.31350   4
   4  -8  -8 40.9692 3.75702   3
   4  -8  -7 374.754 10.4874   3
   4  -8  -6 24.1296 3.28980   3
   4  -8  -5 435.570 11.5592   3
   4  -8  -4 52.1809 3.84144   3
   4  -8  -4 54.5364 4.02528   7
   4  -8  -3 338.474 9.65908   3
   4  -8  -3 340.953 9.76635   7
   4  -8  -2 19.5398 3.00466   3
   4  -8  -2 17.9257 3.15635   7
   4  -8  -1 364.061 10.0329   3
   4  -8  -1 359.117 10.1293   7
   4  -8   0 18.4194 3.20614   7
   4  -8   0 25.5870 3.09347   3
   4  -8   1 463.211 12.0222   3
   4  -8   1 478.441 12.3624   7
   4  -8   2 14.9460 3.15164   7
   4  -8   2 17.6969 2.93835   3
   4  -8   2 15.0734 2.83697   2
   4  -8   3 620.497 14.6276   3
   4  -8   3 584.934 14.2329   2
   4  -8   4 54.7505 3.89098   3
   4  -8   5 589.153 14.4216   3
   4 -10 -16 37.9797 5.43193   4
   4 -10 -15 55.2731 5.55454   4
   4 -10 -14 37.1688 4.90730   4
   4 -10 -13 69.3097 5.55994   4
   4 -10 -12 52.5369 5.19919   4
   4 -10 -11 73.2962 5.39939   4
   4 -10 -10 75.1211 5.50979   4
   4 -10  -8 71.4193 5.03522   3
   4 -10  -7 114.814 5.94871   3
   4 -10  -6 75.1889 5.05495   3
   4 -10  -5 161.030 6.82064   3
   4 -10  -4 78.7494 5.00732   3
   4 -10  -3 137.006 6.21098   3
   4 -10  -3 141.594 6.42144   7
   4 -10  -2 104.135 5.44569   3
   4 -10  -2 102.043 5.58879   7
   4 -10  -1 140.553 6.31317   3
   4 -10  -1 135.731 6.41700   7
   4 -10   0 155.974 6.52410   3
   4 -10   0 144.372 6.57216   7
   4 -10   1 107.463 5.49780   3
   4 -10   1 110.779 5.81603   7
   4 -10   2 137.695 6.37490   7
   4 -10   2 144.514 6.34814   3
   4 -10   3 136.681 6.19434   3
   4 -10   3 146.891 6.52078   7
   4 -10   4 106.184 5.61890   3
   4 -10   4 111.978 5.89788   7
   4 -10   5 176.876 7.09284   3
   4 -10   6 93.9028 5.32886   3
   4 -10   7 116.110 5.87501   3
   4 -10   8 90.9818 5.34032   3
   4 -10   9 115.810 5.99756   3
   4 -10  10 82.8634 5.30442   3
   4 -12 -12 61.2462 5.92512   4
   4 -12 -11 2.72713 4.46701   4
   4 -12 -10 147.490 7.61737   4
   4 -12  -7 20.1200 4.33544   3
   4 -12  -6 106.361 6.29049   3
   4 -12  -5 23.8996 4.34551   3
   4 -12  -4 101.628 6.16147   3
   4 -12  -3 63.2310 5.32144   3
   4 -12  -2 170.703 7.46438   3
   4 -12  -2 168.837 7.53365   7
   4 -12  -1 11.3498 3.98505   3
   4 -12  -1 11.5837 4.28906   7
   4 -12   0 105.649 6.15737   3
   4 -12   0 107.054 6.12076   7
   4 -12   1 34.1702 4.55350   3
   4 -12   1 29.2453 4.51507   7
   4 -12   2 108.910 6.30835   7
   4 -12   2 119.149 6.51646   3
   4 -12   3 28.2603 4.51774   3
   4 -12   3 28.7843 4.51848   7
   4 -12   4 118.790 6.51183   3
   4 -12   4 132.683 6.75083   7
   4 -12   5 26.1470 4.47647   3
   4 -12   5 24.1324 4.56572   7
   4 -12   6 111.794 6.45666   3
   4 -12   6 116.439 6.56636   7
   4 -12   7 50.3314 4.97886   3
   4 -12   7 48.1200 5.16533   7
   4 -12   8 94.9296 6.14028   3
   4 -12   9 44.5255 5.10592   3
   4 -12  10 119.417 6.70337   3
   4 -12  11 18.9431 4.39858   3
   4 -12  12 89.2933 6.17674   3
   5  -1 -24 76.3957 6.11893   1
   5   1 -24 65.7898 6.10776   2
   5   1 -23 1.59152 4.55553   2
   5  -1 -22 90.6070 5.54872   2
   5   1 -22 107.108 6.63989   2
   5  -1 -21 17.0738 4.20710   2
   5   1 -21 17.4875 4.38789   2
   5   1 -20 112.062 6.14435   2
   5  -1 -20 142.746 6.63210   2
   5   1 -19 13.9810 3.75734   2
   5  -1 -19 9.42927 3.75700   2
   5   1 -19 15.9721 3.64454   1
   5   1 -18 166.738 7.10187   2
   5  -1 -18 172.683 7.12888   2
   5   1 -18 177.503 6.97676   1
   5   1 -17 7.74720 3.55551   2
   5  -1 -17 10.1727 3.42555   2
   5   1 -16 166.577 6.81980   2
   5  -1 -16 178.556 6.74982   2
   5   1 -15 11.3325 3.20166   2
   5  -1 -15 7.83955 2.87521   2
   5   1 -14 362.024 10.2116   2
   5  -1 -14 365.368 10.1385   2
   5   1 -13 17.9532 3.01498   2
   5  -1 -13 18.9842 2.92894   2
   5  -1 -12 175.019 5.96527   6
   5   1 -12 174.648 6.12078   2
   5  -1 -12 170.209 5.97728   2
   5   1 -11 5.60432 2.21758   2
   5  -1 -11 5.92356 2.23871   6
   5  -1 -11 7.25383 2.24231   2
   5  -1 -10 457.742 11.0940   6
   5   1 -10 461.918 11.3233   2
   5  -1 -10 461.286 11.2221   2
   5   1  -9 12.0605 2.24050   2
   5  -1  -9 11.9149 2.31033   2
   5  -1  -9 14.4860 2.19747   6
   5  -1  -8 842.036 17.8015   6
   5   1  -8 819.908 17.8034   2
   5  -1  -8 812.876 17.8305   2
   5   1  -7 18.0758 1.91404   6
   5   1  -7 19.4694 2.02306   2
   5  -1  -7 16.7704 2.07075   6
   5  -1  -7 17.2825 2.15953   2
   5  -1  -7 18.2620 1.28261   4
   5  -1  -6 1229.08 25.3172   2
   5   1  -6 1233.72 24.9172   6
   5  -1  -6 1249.72 25.2423   6
   5  -1  -6 1240.90 24.1011   4
   5   1  -6 1242.11 25.3585   2
   5   1  -5 190.228 5.36163   2
   5  -1  -5 183.325 5.42176   2
   5   1  -5 191.446 5.01464   6
   5   1  -4 1315.93 26.4602   2
   5  -1  -4 1294.43 25.4835   3
   5  -1  -4 1305.19 26.5870   2
   5   1  -4 1339.33 26.0474   6
   5  -1  -4 1324.31 25.3804   5
   5   1  -3 103.560 3.46332   2
   5  -1  -3 97.6796 2.71160   3
   5  -1  -3 99.4058 3.62417   2
   5   1  -3 104.466 3.13464   6
   5  -1  -3 99.2139 2.54056   5
   5  -1  -2 1119.97 22.3592   7
   5   1  -2 1142.76 22.7530   2
   5  -1  -2 1123.48 22.0111   3
   5  -1  -2 1132.05 22.9901   2
   5   1  -1 79.5847 2.93303   2
   5  -1  -1 80.0742 3.13584   2
   5  -1  -1 78.5538 2.71078   7
   5   1  -1 80.3537 1.92536   4
   5   1   0 845.868 16.4273   7
   5   1   0 842.319 17.4765   2
   5  -1   0 844.561 17.2468   7
   5  -1   0 869.563 17.8579   2
   5   1   0 868.343 16.5730   4
   5   1   1 4.31578 0.91000   4
   5   1   1 3.62806 1.53569   2
   5  -1   1 3.86807 1.76505   2
   5   1   1 3.09818 0.56965   1
   5  -1   2 1007.84 14.3566   2
   5   1   2 1035.86 13.6905   2
   5   1   2 1024.47 12.7438   4
   5   1   3 1.96245 1.05140   4
   5   1   3 2.32418 1.43049   2
   5  -1   3 2.06387 1.73667   2
   5   1   4 983.833 19.8457   2
   5  -1   4 987.199 20.4167   2
   5  -1   4 963.122 19.3013   1
   5   1   4 964.873 19.3477   4
   5   1   5 153.411 4.45947   2
   5  -1   5 138.739 3.77380   1
   5   1   5 144.965 3.94231   4
   5  -1   6 1012.64 20.2387   1
   5   3 -23 26.3752 5.27784   2
   5   3 -22 47.2164 5.49643   2
   5   3 -21 53.5322 5.52099   2
   5   3 -20 104.519 6.36898   2
   5   3 -19 73.9534 5.40235   2
   5   3 -18 49.8409 4.23750   2
   5   3 -17 55.3253 4.55977   2
   5  -3 -17 56.4722 4.42891   2
   5   3 -16 139.084 6.24276   2
   5  -3 -16 141.603 6.04692   2
   5  -3 -15 91.2365 4.97925   6
   5   3 -15 93.5892 5.07447   2
   5  -3 -15 85.4422 4.65683   2
   5  -3 -14 123.548 5.58286   6
   5   3 -14 139.386 5.81383   2
   5  -3 -14 130.973 5.42079   2
   5  -3 -13 214.874 7.26443   6
   5   3 -13 225.680 7.44717   2
   5  -3 -13 232.144 7.18405   2
   5  -3 -12 325.135 9.20382   6
   5   3 -12 334.778 9.34882   2
   5  -3 -12 334.947 9.11294   2
   5  -3 -11 242.464 7.53111   6
   5   3 -11 260.298 7.68158   2
   5  -3 -11 259.093 7.44171   2
   5  -3 -10 186.228 6.18669   6
   5   3 -10 186.752 6.13433   2
   5  -3 -10 185.187 5.33432   4
   5  -3 -10 184.963 5.96069   2
   5  -3  -9 330.238 8.61678   2
   5  -3  -9 335.286 8.87616   6
   5   3  -9 334.088 8.73213   2
   5  -3  -9 323.530 7.97251   4
   5  -3  -8 472.891 11.1296   2
   5  -3  -8 473.218 11.3683   6
   5   3  -8 472.504 11.1970   2
   5  -3  -8 457.868 10.5043   4
   5  -3  -7 295.479 7.72769   2
   5   3  -7 293.815 7.67866   2
   5  -3  -6 652.709 13.9211   3
   5  -3  -6 649.703 14.4396   2
   5   3  -6 662.226 14.3681   2
   5  -3  -5 160.379 4.59581   3
   5  -3  -5 162.295 5.05390   2
   5   3  -5 161.497 4.77137   2
   5  -3  -4 360.704 8.38764   3
   5  -3  -4 358.914 8.82291   2
   5  -3  -4 364.664 8.12986   5
   5   3  -4 361.651 8.46352   2
   5  -3  -3 756.938 16.0820   3
   5  -3  -3 767.577 16.4979   7
   5  -3  -3 770.517 16.5553   2
   5  -3  -3 787.250 15.8004   5
   5   3  -3 773.804 16.0784   2
   5   3  -2 311.439 7.40470   2
   5  -3  -2 315.924 7.94508   7
   5  -3  -2 322.824 7.57958   3
   5  -3  -2 310.194 7.98933   2
   5  -3  -2 330.015 7.25468   5
   5   3  -1 383.184 8.57778   2
   5  -3  -1 376.243 9.16212   7
   5  -3  -1 395.311 8.84098   3
   5  -3  -1 388.913 8.51237   5
   5  -3  -1 393.385 9.37868   2
   5   3   0 861.674 17.0464   2
   5   3   0 823.687 16.6151   3
   5  -3   0 854.848 17.8055   7
   5  -3   0 851.165 18.0282   2
   5  -3   1 1054.05 22.0602   2
   5   3   1 1054.98 20.7502   3
   5   3   1 1060.05 20.9559   2
   5  -3   2 158.000 5.17439   2
   5   3   2 155.998 3.99562   2
   5   3   3 295.530 6.55473   2
   5  -3   3 287.797 7.81362   2
   5   3   4 282.686 6.34450   2
   5   3   4 278.014 6.53181   4
   5   3   5 211.803 5.08896   2
   5   5 -22 30.6921 5.34254   2
   5   5 -21 90.1516 6.43576   2
   5   5 -20 20.9725 4.73627   2
   5   5 -19 96.3818 6.23881   2
   5   5 -18 26.6093 4.57627   2
   5   5 -17 111.298 6.16867   2
   5  -5 -16 12.7831 3.65387   6
   5   5 -16 17.2465 3.77680   2
   5  -5 -15 138.748 6.32523   6
   5   5 -15 145.589 6.32045   2
   5  -5 -14 20.9970 3.67375   6
   5   5 -14 22.3799 3.08277   2
   5  -5 -13 161.214 6.35130   6
   5   5 -13 141.087 5.75280   2
   5   5 -12 40.3138 3.51072   2
   5  -5 -12 37.8810 3.78218   6
   5  -5 -11 270.126 8.29819   6
   5   5 -11 267.893 7.99981   2
   5  -5 -11 270.313 7.76793   4
   5  -5 -11 266.628 7.67523   2
   5  -5 -10 64.3479 3.63549   2
   5  -5 -10 65.2525 4.03299   6
   5   5 -10 68.8276 3.81707   2
   5  -5 -10 70.2810 3.81946   4
   5  -5  -9 359.950 9.25706   2
   5   5  -9 365.983 9.48166   2
   5  -5  -8 154.902 5.17262   3
   5  -5  -8 144.242 5.11544   2
   5   5  -8 150.474 5.20470   2
   5  -5  -7 413.197 10.2307   3
   5  -5  -7 414.395 10.1363   2
   5   5  -7 424.704 10.1961   2
   5  -5  -6 97.9341 4.01740   3
   5  -5  -6 98.4733 4.09539   2
   5   5  -6 96.8917 3.74235   2
   5  -5  -5 609.030 13.9111   3
   5  -5  -5 600.763 13.8503   2
   5   5  -5 636.492 13.5938   2
   5  -5  -4 101.541 4.10478   3
   5  -5  -4 105.635 4.36644   7
   5  -5  -4 108.907 4.18443   2
   5   5  -4 107.474 3.62710   2
   5  -5  -3 652.817 14.5777   3
   5  -5  -3 624.465 14.7706   7
   5  -5  -3 654.340 14.4905   2
   5   5  -3 653.078 13.7564   2
   5  -5  -2 368.256 9.02355   3
   5  -5  -2 356.323 8.99681   2
   5   5  -2 353.433 8.06772   2
   5  -5  -2 350.895 9.28228   7
   5  -5  -1 745.470 16.5365   3
   5  -5  -1 789.104 16.9762   7
   5  -5  -1 745.603 16.6025   2
   5  -5   0 76.7080 3.47317   3
   5  -5   0 76.6373 3.79579   7
   5  -5   0 74.9577 3.67191   2
   5  -5   1 549.626 12.8779   2
   5  -5   1 553.724 12.6231   3
   5  -5   2 84.8974 3.95945   2
   5  -5   3 468.772 11.5738   2
   5   7 -20-4.90168 4.35022   2
   5   7 -19 97.6734 6.35212   2
   5  -7 -18-0.37705 4.10751   6
   5   7 -18 2.38452 3.88369   2
   5   7 -17 162.414 7.29307   2
   5  -7 -17 155.917 7.11698   6
   5  -7 -16 0.34979 3.65097   6
   5   7 -16 1.64601 3.59613   2
   5  -7 -15 121.891 6.22876   6
   5   7 -15 140.039 6.43645   2
   5  -7 -14-3.67840 3.61078   6
   5   7 -14 1.31965 3.40297   2
   5   7 -13 167.890 6.60440   2
   5  -7 -13 153.195 6.55534   6
   5  -7 -13 158.050 6.43477   4
   5  -7 -12 1.44864 3.17180   4
   5  -7 -12-0.31314 3.19826   6
   5   7 -12 4.23474 2.93950   2
   5  -7 -11 222.049 7.84759   6
   5   7 -11 248.071 7.64008   2
   5  -7 -11 221.802 7.57366   4
   5  -7 -10 2.53250 3.03226   4
   5   7 -10-1.52716 2.61672   2
   5  -7  -8 1.74313 2.62402   3
   5  -7  -7 498.991 12.5577   3
   5  -7  -6-0.26267 2.47164   3
   5  -7  -5 678.270 15.8553   3
   5  -7  -4 22.6884 2.96273   3
   5  -7  -4 21.2543 3.12997   7
   5  -7  -3 466.545 11.8758   3
   5  -7  -3 465.169 12.0975   7
   5  -7  -3 468.808 11.2818   2
   5  -7  -2 23.5098 2.82794   3
   5  -7  -2 18.4380 2.96739   7
   5  -7  -2 20.1473 2.63261   2
   5  -7  -1 597.315 14.3660   3
   5  -7  -1 600.276 14.6307   7
   5  -7  -1 610.505 13.9453   2
   5  -7   0 0.99337 2.26230   3
   5  -7   0 1.62562 2.52604   7
   5  -7   0 0.65266 2.38159   2
   5  -7   1 228.368 6.99387   2
   5  -7   1 235.790 7.57937   7
   5  -7   1 236.757 7.24212   3
   5  -7   2 67.2076 3.88080   2
   5  -7   2 72.8432 3.89452   3
   5  -7   3 538.361 13.4793   2
   5  -7   3 575.899 13.5453   3
   5  -9 -14 17.3707 4.19054   4
   5  -9 -13 156.673 7.08460   4
   5  -9 -12 38.5361 4.45850   4
   5  -9 -12 47.7945 4.57839   6
   5  -9 -11 148.513 6.50211   6
   5  -9 -11 147.445 6.69103   4
   5  -9  -8 35.6508 3.94671   3
   5  -9  -7 256.950 8.59631   3
   5  -9  -6 81.8734 4.93174   3
   5  -9  -5 225.033 7.85849   3
   5  -9  -4 66.0759 4.52372   3
   5  -9  -3 216.794 7.62218   3
   5  -9  -3 216.174 7.86727   7
   5  -9  -2 59.5417 4.56240   7
   5  -9  -2 68.3773 4.48221   3
   5  -9  -1 160.763 6.50832   3
   5  -9  -1 163.528 6.77763   7
   5  -9   0 64.4258 4.38622   3
   5  -9   0 55.5994 4.49757   7
   5  -9   1 285.032 8.94964   3
   5  -9   1 283.830 9.13260   7
   5  -9   2 52.0923 4.13958   3
   5  -9   2 55.0169 4.58639   7
   5  -9   3 224.371 7.71891   3
   5  -9   3 221.380 7.99187   7
   5  -9   4 65.0207 4.49151   3
   5  -9   5 176.069 6.81553   3
   5  -9   5 171.960 6.62127   2
   5  -9   6 58.2420 4.38983   3
   5  -9   7 156.778 6.54708   3
   5 -11 -14 43.4697 5.35367   4
   5 -11 -13 9.51550 4.56281   4
   5 -11 -12 105.549 6.52729   4
   5 -11 -11 28.3563 4.90468   4
   5 -11  -8 113.344 6.31176   3
   5 -11  -7 77.8892 5.49099   3
   5 -11  -6 105.313 6.01428   3
   5 -11  -5 98.8909 5.84607   3
   5 -11  -4 125.199 6.48500   3
   5 -11  -3 89.8106 5.51483   3
   5 -11  -2 179.243 7.48497   3
   5 -11  -2 181.477 7.69199   7
   5 -11  -1 41.0890 4.59523   3
   5 -11  -1 37.6681 4.70176   7
   5 -11   0 176.160 7.46520   3
   5 -11   0 166.029 7.43893   7
   5 -11   1 39.3701 4.52122   3
   5 -11   1 36.8248 4.56213   7
   5 -11   2 150.947 6.94342   3
   5 -11   2 145.808 6.96587   7
   5 -11   3 29.9316 4.33249   3
   5 -11   3 32.3914 4.50194   7
   5 -11   4 155.641 7.09093   3
   5 -11   4 156.212 7.28154   7
   5 -11   5 72.1026 5.27549   3
   5 -11   5 66.5566 5.17087   7
   5 -11   6 109.417 6.36392   7
   5 -11   6 115.497 6.31761   3
   5 -11   7 64.6652 5.19310   3
   5 -11   8 121.962 6.52160   3
   5 -11   9 62.3696 5.22177   3
   5 -11  10 123.061 6.56342   3
   5 -11  11 70.5479 5.55555   3
   5 -11  12 77.6546 5.80440   3
   5 -11  13 29.9911 4.82105   3
   5 -13  -6 90.0129 6.21795   3
   5 -13  -5 4.64595 4.25649   3
   5 -13  -4 119.306 6.89760   3
   5 -13  -3 5.06861 4.28595   3
   5 -13  -2 108.705 6.67057   3
   5 -13  -1 9.58695 4.31096   3
   5 -13  -1 5.21164 4.44549   7
   5 -13   0 74.8218 5.84733   3
   5 -13   0 73.6980 5.83523   7
   5 -13   1 2.51109 4.32630   7
   5 -13   1 1.26834 4.27454   3
   5 -13   2 98.4989 6.44883   3
   5 -13   2 96.9240 6.40846   7
   5 -13   3-2.79927 4.21869   3
   5 -13   3 0.84678 4.42850   7
   5 -13   4 84.1928 6.08082   3
   5 -13   4 82.4235 6.07539   7
   5 -13   5-2.37899 4.20117   3
   5 -13   5 3.85768 4.28912   7
   5 -13   6 85.9159 6.26996   3
   5 -13   6 97.7289 6.51462   7
   6   0 -23 3.39263 4.24403   2
   6   0 -22 109.545 6.42658   2
   6   0 -21 2.64364 3.90177   2
   6   0 -20 113.031 6.30352   2
   6   0 -19 4.03991 3.71011   2
   6   0 -18 257.866 9.01550   2
   6   0 -17 5.41758 3.60264   2
   6   0 -16 421.983 11.8993   2
   6   0 -15-0.63334 3.04156   2
   6   0 -14 271.426 8.52096   2
   6   0 -13-0.97673 2.62940   2
   6   0 -12 421.893 11.0436   2
   6   0 -11 2.10225 2.43163   2
   6   0 -11 0.67023 2.25629   6
   6   0 -10 584.016 13.3552   6
   6   0 -10 559.235 13.5530   2
   6   0  -9 0.54799 1.98277   2
   6   0  -9 1.04163 1.91480   6
   6   0  -8 1006.03 21.2468   6
   6   0  -8 1019.38 21.6648   2
   6   0  -7 1.42735 1.70954   6
   6   0  -7 1.97146 1.92679   2
   6   0  -6 956.996 20.2786   2
   6   0  -6 958.293 19.9696   6
   6   0  -5 0.79626 1.58949   6
   6   0  -5 1.05201 1.80660   2
   6   0  -4 1257.41 25.7350   2
   6   0  -3-1.28896 1.68720   2
   6   0  -2 852.627 17.9836   2
   6   0  -1 1.46232 1.71732   2
   6   0  -1-0.03572 1.02782   7
   6   0   0 843.959 16.8650   7
   6   0   0 847.811 17.8579   2
   6   0   0 847.700 16.5918   4
   6   0   1 0.85405 1.71467   2
   6   0   1 1.02250 0.92268   4
   6   0   2 410.276 8.91301   1
   6   0   2 444.936 9.07278   4
   6   0   2 453.022 10.1437   2
   6   0   3 0.37344 0.92291   1
   6   0   3 0.98450 1.94468   2
   6   0   3 0.73583 1.07514   4
   6   0   4 1233.24 24.7330   2
   6   0   4 1181.30 23.6780   4
   6   0   5 0.99594 1.90012   2
   6   0   6 655.868 14.7246   2
   6   2 -23 11.7007 4.97739   2
   6   2 -22 59.2761 5.76270   2
   6   2 -21 30.7281 4.53707   2
   6   2 -20 98.5172 6.05195   2
   6  -2 -20 124.219 6.43288   2
   6   2 -19 37.9148 4.65584   2
   6  -2 -19 37.9104 4.46219   2
   6   2 -18 109.430 6.04079   2
   6  -2 -18 103.861 5.74786   2
   6   2 -17 24.7979 3.96465   2
   6  -2 -17 19.1023 3.62969   2
   6   2 -16 165.585 6.86951   2
   6  -2 -16 160.600 6.60392   2
   6   2 -15 78.9993 4.92976   2
   6  -2 -15 71.7129 4.45275   2
   6  -2 -14 284.255 8.65707   6
   6   2 -14 288.809 8.85593   2
   6  -2 -14 260.009 8.44855   2
   6   2 -13 34.1382 3.45114   2
   6  -2 -13 28.0137 3.28902   2
   6  -2 -13 29.6120 3.39830   6
   6  -2 -12 118.638 5.07897   6
   6   2 -12 126.650 5.32351   2
   6  -2 -12 131.228 5.27501   2
   6  -2 -11 144.824 5.51093   6
   6   2 -11 153.204 5.64766   2
   6  -2 -11 146.183 5.52092   2
   6  -2 -10 380.681 10.1303   6
   6   2 -10 397.979 10.1849   2
   6  -2 -10 388.261 10.1560   2
   6  -2  -9 124.050 4.85011   2
   6  -2  -9 115.469 4.67946   6
   6   2  -9 121.074 4.72396   2
   6  -2  -8 535.613 12.9029   2
   6  -2  -8 562.979 13.0228   6
   6   2  -8 555.612 12.8852   2
   6  -2  -7 92.5805 3.97642   2
   6   2  -7 97.1030 3.95198   2
   6  -2  -6 651.931 14.6082   2
   6   2  -6 646.204 14.4348   2
   6  -2  -5 150.128 4.10614   3
   6  -2  -5 152.040 5.05191   2
   6   2  -5 159.237 4.42276   6
   6   2  -5 151.126 4.83461   2
   6   2  -4 761.115 15.9266   2
   6  -2  -4 725.439 15.1783   3
   6  -2  -4 734.840 16.1906   2
   6   2  -4 747.473 15.2900   6
   6   2  -3 253.414 6.60112   2
   6  -2  -3 255.614 6.12323   3
   6  -2  -3 261.461 7.06529   2
   6   2  -3 260.449 6.04182   6
   6   2  -2 682.114 14.7986   2
   6  -2  -2 696.372 14.3747   3
   6  -2  -2 695.442 14.8084   7
   6  -2  -2 686.138 15.3187   2
   6   2  -2 709.203 14.1639   6
   6   2  -1 10.9568 1.68566   2
   6  -2  -1 8.17296 1.70366   7
   6  -2  -1 11.2922 2.25843   2
   6   2  -1 9.54077 1.14390   6
   6   2   0 994.632 20.3799   2
   6  -2   0 1016.68 20.5893   7
   6  -2   0 988.722 21.1382   2
   6   2   1 99.7345 3.41500   2
   6  -2   1 103.897 4.16868   2
   6   2   2 728.758 15.2443   2
   6  -2   2 728.594 16.1152   2
   6   2   3 13.0834 1.71637   2
   6  -2   3 8.86056 2.24454   2
   6  -2   4 513.769 12.5236   2
   6   2   4 523.517 11.6324   2
   6   2   4 552.953 11.3837   4
   6  -2   5 227.135 6.94739   2
   6   2   5 229.715 5.96585   2
   6   2   6 654.144 14.0766   2
   6   2   7 262.406 6.83504   2
   6   2   8 339.891 8.40357   2
   6   4 -22 39.5607 5.51591   2
   6   4 -21 55.5395 5.64666   2
   6   4 -20 38.5751 5.07506   2
   6   4 -19 71.5929 5.62392   2
   6   4 -18 73.2560 4.87563   2
   6   4 -17 94.3807 5.42484   2
   6  -4 -16 87.0436 5.39017   6
   6   4 -16 99.7236 5.47830   2
   6  -4 -15 152.753 6.61575   6
   6   4 -15 149.892 6.48279   2
   6  -4 -15 151.586 6.13149   2
   6  -4 -14 82.4045 4.85505   6
   6   4 -14 93.4378 5.06144   2
   6  -4 -14 84.7476 4.72056   2
   6  -4 -13 245.900 8.09650   6
   6   4 -13 255.064 8.09604   2
   6  -4 -13 236.090 7.65990   2
   6  -4 -12 158.738 6.34137   6
   6   4 -12 156.809 6.05596   2
   6  -4 -12 157.901 5.85644   2
   6  -4 -11 261.369 8.22498   6
   6   4 -11 279.191 8.16389   2
   6  -4 -11 261.461 7.92906   2
   6  -4 -10 131.525 5.28375   2
   6  -4 -10 129.038 5.49721   6
   6   4 -10 144.625 5.39262   2
   6  -4  -9 164.559 5.71955   2
   6  -4  -9 166.968 6.04787   6
   6   4  -9 165.263 5.72426   2
   6  -4  -8 264.289 7.53758   2
   6   4  -8 259.135 7.39163   2
   6  -4  -7 288.729 7.44311   3
   6  -4  -7 282.242 7.86277   2
   6   4  -7 280.747 7.65836   2
   6  -4  -6 243.981 6.59084   3
   6  -4  -6 245.037 7.10252   2
   6   4  -6 244.448 6.76099   2
   6  -4  -5 433.423 10.2666   3
   6  -4  -5 436.841 10.7099   2
   6   4  -5 438.305 10.2289   2
   6  -4  -4 295.228 7.42959   3
   6  -4  -4 295.371 7.92778   2
   6   4  -4 269.277 7.15373   2
   6  -4  -3 450.711 10.6078   3
   6  -4  -3 458.777 11.0307   7
   6  -4  -3 452.580 11.0855   2
   6   4  -3 459.317 10.2913   2
   6  -4  -2 844.584 17.9163   3
   6  -4  -2 850.280 18.4125   7
   6  -4  -2 831.753 18.4152   2
   6   4  -2 845.105 17.4773   2
   6  -4  -1 1096.58 22.6152   3
   6  -4  -1 1080.34 23.0698   7
   6  -4  -1 1078.26 23.1642   2
   6   4  -1 1109.91 22.0886   2
   6   4   0 175.536 4.66368   2
   6  -4   0 176.060 5.20943   3
   6  -4   0 174.404 5.65571   7
   6  -4   0 177.163 5.84661   2
   6   4   1 456.943 9.94828   2
   6  -4   1 477.850 11.4499   2
   6  -4   2 241.413 7.21923   2
   6  -4   3 314.558 8.71158   2
   6  -4   4 246.468 7.45660   2
   6   6 -20 7.01204 4.47278   2
   6   6 -19 108.351 6.68658   2
   6  -6 -18 8.55058 4.25568   6
   6   6 -18 2.02652 4.00487   2
   6  -6 -17 147.724 7.04560   6
   6   6 -17 154.184 7.10384   2
   6  -6 -16 7.19630 3.82441   6
   6   6 -16 4.59446 3.66682   2
   6  -6 -15 123.642 6.30864   6
   6   6 -15 129.623 6.24525   2
   6  -6 -14-0.51473 3.48123   6
   6   6 -14 2.95916 3.10259   2
   6  -6 -13 169.340 7.04509   6
   6   6 -13 170.404 6.32364   2
   6   6 -12 7.13240 2.75853   2
   6  -6 -12 8.19039 3.29427   6
   6  -6 -11 226.967 7.94056   6
   6   6 -11 227.875 7.33538   2
   6   6 -10 9.63026 2.65279   2
   6   6  -9 466.175 11.6026   2
   6   6  -8 23.8207 2.83090   2
   6  -6  -8 21.5309 2.85512   3
   6  -6  -8 16.3584 2.82378   2
   6  -6  -7 382.109 10.1887   3
   6  -6  -7 386.494 10.0678   2
   6   6  -7 400.774 9.90010   2
   6  -6  -6 23.6086 2.74826   2
   6  -6  -6 22.4786 2.86466   3
   6  -6  -5 505.427 12.2633   3
   6  -6  -5 498.953 12.1873   2
   6  -6  -4 49.7693 3.29792   3
   6  -6  -4 43.7644 3.47838   7
   6  -6  -4 46.0262 3.35623   2
   6  -6  -3 480.721 11.7656   3
   6  -6  -3 468.925 12.0829   7
   6  -6  -3 477.102 11.6354   2
   6  -6  -2 92.0871 4.21603   3
   6  -6  -2 94.8462 4.70945   7
   6  -6  -2 98.8810 4.40018   2
   6  -6  -1 227.476 6.90440   3
   6  -6  -1 229.954 7.35471   7
   6  -6  -1 229.264 7.07304   2
   6  -6   0 27.4421 2.84611   3
   6  -6   0 27.5471 3.09926   7
   6  -6   0 34.3572 3.22912   2
   6  -6   1 271.020 7.61147   3
   6  -6   1 258.477 7.89369   7
   6  -6   1 252.736 7.69572   2
   6  -6   2 3.59765 2.16564   3
   6  -6   2 1.35991 2.58394   2
   6  -6   3 394.118 10.5401   2
   6  -6   4 26.6632 3.33735   2
   6  -6   5 433.438 11.5115   2
   6  -8 -17 97.9483 6.28912   6
   6  -8 -16 18.8509 4.41934   6
   6  -8 -15 99.0149 5.99950   6
   6  -8 -14 7.35210 3.85965   6
   6  -8 -13 143.716 6.73165   6
   6  -8 -12 31.3139 4.44320   6
   6  -8 -11 126.170 6.12322   6
   6  -8  -9 176.829 6.79587   3
   6  -8  -8 20.4580 3.38111   3
   6  -8  -7 345.594 10.0541   3
   6  -8  -6 30.0006 3.56507   3
   6  -8  -5 318.045 9.35135   3
   6  -8  -4 8.22986 3.03848   3
   6  -8  -4 7.25775 3.26079   7
   6  -8  -3 390.460 11.1686   7
   6  -8  -3 398.440 10.9493   3
   6  -8  -2 2.80440 2.87481   3
   6  -8  -2 3.49445 3.10494   7
   6  -8  -1 501.641 13.0500   3
   6  -8  -1 527.563 13.4964   7
   6  -8   0 4.06256 2.82228   3
   6  -8   0 1.90557 2.88467   2
   6  -8   0 1.10175 3.17203   7
   6  -8   1 438.245 11.7625   3
   6  -8   1 444.765 12.1620   7
   6  -8   1 451.595 11.5318   2
   6  -8   2 9.83596 2.87198   3
   6  -8   2 3.65312 3.24426   7
   6  -8   2 10.3392 3.10924   2
   6  -8   3 415.824 11.0950   2
   6  -8   3 412.280 11.1695   3
   6  -8   3 409.383 11.5122   7
   6  -8   4 15.0354 3.04536   3
   6  -8   4 16.7407 3.37860   2
   6  -8   5 215.616 7.65725   2
   6  -8   5 228.647 7.63490   3
   6  -8   6 11.1913 3.34347   2
   6 -10 -11 62.6188 5.41385   4
   6 -10  -8 61.6483 4.83954   3
   6 -10  -7 99.8304 5.73906   3
   6 -10  -6 79.1253 5.31062   3
   6 -10  -5 135.738 6.49994   3
   6 -10  -4 63.2761 4.79708   3
   6 -10  -3 94.5633 5.56912   3
   6 -10  -3 95.9905 5.81701   7
   6 -10  -2 100.003 5.69208   3
   6 -10  -2 103.653 6.01866   7
   6 -10  -1 117.407 5.93378   3
   6 -10  -1 114.067 6.18121   7
   6 -10   0 95.3075 5.55929   3
   6 -10   0 90.3638 5.65206   7
   6 -10   1 128.072 6.21550   3
   6 -10   1 129.312 6.49470   7
   6 -10   2 128.983 6.23978   3
   6 -10   2 126.352 6.34973   7
   6 -10   3 120.301 5.97895   3
   6 -10   3 98.6555 5.91107   7
   6 -10   4 46.7768 4.49968   3
   6 -10   4 52.5347 4.84871   7
   6 -10   5 98.7448 5.75111   3
   6 -10   5 91.4618 5.66090   7
   6 -10   6 74.5168 5.12576   3
   6 -10   7 67.9051 5.11713   3
   6 -10   8 97.1129 5.71982   3
   6 -10   9 58.5787 4.98662   3
   6 -10  10 31.8036 4.39332   3
   6 -12 -10 73.9904 5.98583   4
   6 -12  -8 60.6324 5.39178   3
   6 -12  -7 19.5406 4.42396   3
   6 -12  -6 84.6064 5.94198   3
   6 -12  -5 27.1869 4.73085   3
   6 -12  -4 134.206 6.96715   3
   6 -12  -3 44.2359 4.89180   3
   6 -12  -2 106.862 6.33936   3
   6 -12  -2 122.516 6.75057   7
   6 -12  -1 17.6360 4.32185   3
   6 -12  -1 20.1148 4.59298   7
   6 -12   0 103.499 6.27733   3
   6 -12   0 88.3248 6.13692   7
   6 -12   1 34.2235 4.63930   3
   6 -12   1 29.6436 4.81977   7
   6 -12   2 70.0445 5.59371   3
   6 -12   2 82.0222 6.04035   7
   6 -12   3 16.9862 4.35681   3
   6 -12   3 20.8044 4.62520   7
   6 -12   4 87.5435 5.96611   3
   6 -12   4 90.2891 6.27098   7
   6 -12   5 17.2224 4.58569   7
   6 -12   5 18.6382 4.59283   3
   6 -12   6 69.5479 5.79713   3
   6 -12   6 73.5853 5.89248   7
   6 -12   7 29.5022 4.86632   3
   6 -12   7 28.0559 4.95414   7
   6 -12   8 95.3973 6.39409   3
   6 -12   8 112.970 6.85108   7
   6 -12   9 13.8180 4.63257   3
   7  -1 -23 8.63481 4.61820   2
   7   1 -22 66.6852 5.64650   2
   7  -1 -22 62.8844 5.77694   2
   7   1 -21 0.63912 4.19407   2
   7  -1 -21 2.72263 4.10822   2
   7   1 -20 100.027 6.32515   2
   7  -1 -20 84.6529 5.97290   2
   7   1 -19 6.27888 4.05903   2
   7  -1 -19 2.53197 3.83506   2
   7   1 -18 153.500 7.18811   2
   7  -1 -18 161.362 7.10047   2
   7   1 -17-0.18461 3.56405   2
   7  -1 -17-1.08238 3.49565   2
   7   1 -16 208.747 7.88731   2
   7  -1 -16 205.970 7.76560   2
   7   1 -15 6.05292 3.34654   2
   7  -1 -15 3.41413 3.12030   2
   7   1 -14 124.248 5.81336   2
   7  -1 -14 137.951 5.95675   2
   7   1 -13 3.73479 2.97282   2
   7  -1 -13 1.18913 2.79774   2
   7  -1 -13 2.92188 2.77853   6
   7  -1 -12 205.824 6.92085   6
   7   1 -12 205.641 7.07316   2
   7  -1 -12 200.614 6.95429   2
   7   1 -11 35.8980 3.36666   2
   7  -1 -11 38.3146 3.47415   2
   7  -1 -11 36.0080 3.23077   6
   7  -1 -10 390.909 10.1913   6
   7   1 -10 398.323 10.3978   2
   7  -1 -10 390.193 10.4771   2
   7   1  -9 34.1960 2.79390   6
   7   1  -9 34.0162 3.03436   2
   7  -1  -9 33.3546 2.97791   6
   7  -1  -9 31.0681 3.07662   2
   7  -1  -8 463.641 11.7263   2
   7   1  -8 477.288 11.2240   6
   7  -1  -8 483.877 11.5508   6
   7   1  -8 474.587 11.7007   2
   7   1  -7 18.4380 2.23622   6
   7  -1  -7 19.0704 2.50881   6
   7   1  -7 20.7981 2.69757   2
   7  -1  -7 15.9746 2.48574   2
   7   1  -6 586.670 13.3535   2
   7  -1  -6 570.674 13.4223   2
   7   1  -6 572.386 12.7350   6
   7  -1  -6 568.242 13.1166   6
   7   1  -5 143.876 4.91121   2
   7  -1  -5 135.886 4.98947   2
   7   1  -5 145.364 4.49370   6
   7   1  -4 926.219 19.7992   2
   7  -1  -4 949.963 20.0719   2
   7   1  -4 921.509 19.1710   6
   7   1  -3 11.8234 2.02910   2
   7  -1  -3 14.5023 2.32087   2
   7   1  -3 11.5524 1.65181   6
   7   1  -2 794.473 17.1227   2
   7  -1  -2 800.573 17.4350   2
   7   1  -1 40.9617 2.68805   2
   7  -1  -1 38.2980 2.14886   7
   7  -1  -1 44.0272 2.95330   2
   7  -1   0 935.820 19.3267   7
   7   1   0 945.503 19.8991   2
   7  -1   0 969.134 20.3432   2
   7  -1   1 13.5061 2.33149   2
   7   1   1 11.4623 2.01395   2
   7   1   2 767.865 16.4298   2
   7  -1   2 757.005 16.8799   2
   7   1   3 85.6738 3.50672   2
   7  -1   3 70.7746 3.75888   2
   7  -1   4 687.985 15.6735   2
   7   1   4 695.972 15.1907   2
   7  -1   5 53.3145 3.50737   2
   7   1   5 55.6258 3.06079   2
   7   1   6 309.117 8.13021   2
   7  -1   6 311.094 8.65898   2
   7  -1   7 17.3633 2.82562   2
   7   1   7 23.7599 2.59981   2
   7   1   8 339.965 8.96775   2
   7   1   9 3.31154 2.37033   2
   7   3 -21 45.7681 5.04891   2
   7   3 -20 59.2980 5.30200   2
   7   3 -19 37.2461 4.76039   2
   7   3 -18 72.4608 5.33261   2
   7  -3 -18 76.2101 5.41750   2
   7   3 -17 73.4301 5.32374   2
   7  -3 -17 66.6295 4.94263   2
   7  -3 -16 123.108 6.20532   6
   7   3 -16 121.073 6.15334   2
   7  -3 -16 122.681 5.91459   2
   7  -3 -15 126.670 6.13989   6
   7   3 -15 132.082 6.15767   2
   7  -3 -15 124.423 5.85307   2
   7  -3 -14 133.005 5.97672   6
   7   3 -14 132.621 6.08084   2
   7  -3 -14 130.416 5.84640   2
   7  -3 -13 114.247 5.53003   6
   7   3 -13 122.541 5.65552   2
   7  -3 -13 116.938 5.37399   2
   7  -3 -12 167.351 6.39576   6
   7   3 -12 155.929 6.20467   2
   7  -3 -12 159.095 6.13999   2
   7  -3 -11 142.186 5.85411   6
   7   3 -11 146.357 5.71451   2
   7  -3 -11 138.196 5.67053   2
   7  -3 -10 135.317 5.52438   2
   7  -3 -10 134.224 5.63377   6
   7   3 -10 142.298 5.45890   2
   7  -3  -9 73.5957 4.00442   2
   7  -3  -9 68.3930 4.05916   6
   7   3  -9 61.0642 3.71268   2
   7  -3  -8 196.945 6.53724   2
   7   3  -8 201.815 6.38124   2
   7  -3  -7 214.168 6.80335   2
   7   3  -7 226.388 6.62880   2
   7  -3  -6 186.070 6.25909   2
   7   3  -6 196.782 5.92845   2
   7  -3  -5 336.444 8.99836   2
   7   3  -5 333.539 8.57036   2
   7  -3  -4 260.608 7.71759   2
   7   3  -4 287.759 7.40397   2
   7   3  -3 431.365 10.1592   2
   7  -3  -3 428.172 9.85236   3
   7  -3  -3 434.748 10.3710   7
   7  -3  -3 433.062 10.8070   2
   7   3  -2 504.021 11.3836   2
   7  -3  -2 505.006 11.2563   3
   7  -3  -2 497.828 11.7435   7
   7  -3  -2 503.110 12.1718   2
   7   3  -1 539.750 11.9944   2
   7  -3  -1 544.980 11.9269   3
   7  -3  -1 522.258 12.3688   7
   7  -3  -1 551.974 12.9574   2
   7   3   0 410.457 9.48520   2
   7  -3   0 412.017 10.0431   7
   7  -3   0 411.679 10.4820   2
   7   3   1 236.056 6.19585   2
   7  -3   1 250.508 7.37025   2
   7   3   2 395.391 9.12430   2
   7  -3   2 402.994 10.4518   2
   7  -3   3 186.466 6.44487   2
   7   3   3 192.640 5.23097   2
   7  -3   4 275.322 8.21948   2
   7  -3   5 241.923 7.56410   2
   7  -3   6 220.512 7.32179   2
   7   5 -20 12.5274 4.70938   2
   7   5 -19 69.8847 5.80815   2
   7   5 -18 30.9366 4.28085   2
   7  -5 -17 79.1682 5.63055   6
   7   5 -17 79.6137 5.21661   2
   7   5 -16 15.5291 3.72785   2
   7  -5 -16 11.6419 3.93100   6
   7  -5 -15 115.377 5.97229   6
   7   5 -15 109.893 5.68926   2
   7   5 -14 30.3738 3.87557   2
   7  -5 -14 29.4653 4.21112   6
   7  -5 -13 149.096 6.71300   6
   7   5 -13 167.090 6.56436   2
   7   5 -12 17.3423 3.19426   2
   7  -5 -12 21.0123 3.70117   6
   7  -5 -12 17.7110 3.22694   2
   7  -5 -11 157.608 6.21278   2
   7  -5 -11 176.411 6.88889   6
   7   5 -11 177.453 6.38302   2
   7  -5 -10 62.4894 4.02769   2
   7  -5 -10 64.7048 4.49300   6
   7   5 -10 61.0007 3.91704   2
   7  -5  -9 265.448 7.92850   2
   7   5  -9 254.671 7.75704   2
   7   5  -8 31.5337 2.95130   2
   7  -5  -8 30.0705 3.13733   2
   7  -5  -7 263.739 8.01936   2
   7   5  -7 280.504 7.74130   2
   7  -5  -6 80.5001 4.19761   2
   7   5  -6 72.8691 3.69006   2
   7  -5  -5 423.578 10.6260   3
   7  -5  -5 437.694 11.1459   2
   7   5  -5 442.262 10.4435   2
   7  -5  -4 205.735 6.22691   3
   7  -5  -4 194.939 6.61713   2
   7  -5  -3 575.906 13.1781   3
   7  -5  -3 548.984 13.5960   7
   7  -5  -3 565.299 13.6452   2
   7  -5  -2 214.814 6.42941   3
   7  -5  -2 204.582 6.81529   7
   7  -5  -2 210.076 6.85622   2
   7  -5  -1 459.416 10.9706   3
   7  -5  -1 445.159 11.4293   7
   7  -5  -1 445.120 11.4965   2
   7  -5   0 8.89403 2.15898   3
   7  -5   0 7.58187 2.55320   7
   7  -5   0 12.0433 2.91688   2
   7  -5   1 489.998 11.8578   3
   7  -5   1 506.389 12.4251   7
   7  -5   1 504.825 12.6101   2
   7  -5   2 111.910 5.08669   2
   7  -5   3 326.066 9.33050   2
   7  -5   4 99.1696 5.00395   2
   7  -5   5 369.139 10.3545   2
   7  -5   6 51.1242 4.23638   2
   7   7 -19 78.8813 5.98744   2
   7  -7 -19 69.6248 5.97164   6
   7  -7 -18 8.49098 4.55237   6
   7   7 -18 1.23069 4.06286   2
   7  -7 -17 108.228 6.54667   6
   7   7 -17 128.761 6.72221   2
   7  -7 -16 1.16633 4.11356   6
   7   7 -16-1.69842 3.73278   2
   7  -7 -15 85.7640 5.85200   6
   7   7 -15 91.2523 5.66990   2
   7  -7 -14-0.37985 3.82725   6
   7  -7 -13 146.259 6.82168   6
   7  -7 -12 1.08013 3.63603   6
   7  -7 -11 153.609 6.82207   6
   7  -7  -7 327.845 9.38174   3
   7  -7  -6 31.6798 3.32301   3
   7  -7  -5 323.265 9.37518   3
   7  -7  -5 339.663 9.44692   2
   7  -7  -4 8.73892 2.80317   3
   7  -7  -4 8.16389 2.91565   2
   7  -7  -4 12.0464 3.23905   7
   7  -7  -3 369.914 10.2117   3
   7  -7  -3 368.872 10.6008   7
   7  -7  -3 374.078 10.1499   2
   7  -7  -2 9.28231 3.11629   7
   7  -7  -2 10.2519 2.73783   3
   7  -7  -2 16.8509 3.09297   2
   7  -7  -1 404.258 10.8547   3
   7  -7  -1 408.322 11.2743   7
   7  -7  -1 418.550 11.0048   2
   7  -7   0 1.96139 2.90294   7
   7  -7   0 3.73735 2.59403   3
   7  -7   0 7.35719 3.06078   2
   7  -7   1 378.432 10.3318   3
   7  -7   1 397.693 10.9108   7
   7  -7   1 375.078 10.5243   2
   7  -7   2 11.6400 2.82024   3
   7  -7   2 12.7570 3.23539   7
   7  -7   2 12.9430 3.24916   2
   7  -7   3 473.764 12.4495   2
   7  -7   3 483.666 12.2558   3
   7  -7   4 3.91065 3.20997   2
   7  -7   5 274.187 8.82823   2
   7  -7   6-1.26940 3.32294   2
   7  -7   7 249.437 8.57472   2
   7  -9 -16 5.90143 4.45667   6
   7  -9 -15 87.3973 6.09795   6
   7  -9 -14 43.1979 5.07349   6
   7  -9 -13 71.7241 5.69988   6
   7  -9 -12 20.0792 4.64424   6
   7  -9  -8 45.0369 4.38090   3
   7  -9  -7 147.913 6.41872   3
   7  -9  -6 44.4308 4.25771   3
   7  -9  -5 113.518 5.73719   3
   7  -9  -4 33.1176 3.98000   3
   7  -9  -3 180.472 7.11153   3
   7  -9  -3 186.541 7.49817   7
   7  -9  -2 50.7185 4.34267   3
   7  -9  -2 44.8978 4.53935   7
   7  -9  -1 196.503 7.30196   3
   7  -9  -1 177.638 7.44794   7
   7  -9   0 48.7257 4.29081   3
   7  -9   0 48.7452 4.59489   7
   7  -9   1 251.924 8.54067   3
   7  -9   1 252.400 8.79784   7
   7  -9   2 80.8565 4.99794   3
   7  -9   2 73.7732 5.18124   7
   7  -9   3 122.300 5.93680   3
   7  -9   3 131.827 6.33782   7
   7  -9   3 132.707 5.95066   2
   7  -9   4 21.6445 3.77764   3
   7  -9   4 19.9181 3.90170   7
   7  -9   4 25.4657 3.86393   2
   7  -9   5 113.477 5.85181   2
   7  -9   5 112.995 5.72859   3
   7  -9   6 66.8579 5.00769   2
   7  -9   6 67.7931 4.85384   3
   7  -9   7 132.869 6.41095   2
   7  -9   7 138.859 6.37996   3
   7  -9   8 45.0734 4.67340   2
   7 -11  -8 83.9472 5.67863   3
   7 -11  -7 38.5928 4.79209   3
   7 -11  -6 97.5397 6.06858   3
   7 -11  -5 62.1174 5.17909   3
   7 -11  -4 110.411 6.15783   3
   7 -11  -3 32.2469 4.48443   3
   7 -11  -2 138.799 6.90765   3
   7 -11  -2 144.676 7.12902   7
   7 -11  -1 49.9935 4.96826   3
   7 -11  -1 53.5751 5.21276   7
   7 -11   0 137.207 6.86031   3
   7 -11   0 130.519 6.84626   7
   7 -11   1 50.2262 4.95606   3
   7 -11   1 43.7010 5.12446   7
   7 -11   2 79.0644 5.48659   3
   7 -11   2 75.6252 5.72870   7
   7 -11   3 66.9471 5.32876   3
   7 -11   3 68.5840 5.61723   7
   7 -11   4 105.728 6.45407   7
   7 -11   4 101.934 6.11212   3
   7 -11   5 52.3074 5.04375   3
   7 -11   5 44.4156 5.07252   7
   7 -11   6 101.567 6.20076   3
   7 -11   6 92.3033 6.31817   7
   7 -11   7 33.8162 4.68172   3
   7 -11   7 31.1251 4.84764   7
   7 -11   8 99.3797 6.26084   3
   7 -11   9 26.0997 4.67164   3
   7 -11  10 65.7687 5.68970   3
   7 -11  11 35.8247 5.10407   3
   8   0 -22 66.6174 5.96810   2
   8   0 -21 6.59068 4.44394   2
   8   0 -20 120.042 6.81528   2
   8   0 -19 2.05174 3.96614   2
   8   0 -18 182.313 7.81498   2
   8   0 -17-0.19104 3.59517   2
   8   0 -16 263.372 9.06331   2
   8   0 -15-0.69228 3.25283   2
   8   0 -14 94.7020 5.23660   2
   8   0 -13-0.15917 2.85084   2
   8   0 -12 480.238 12.2179   6
   8   0 -12 475.552 12.5549   2
   8   0 -11 0.43366 2.80802   2
   8   0 -11 0.87872 2.57549   6
   8   0 -10 279.080 8.07978   6
   8   0 -10 280.425 8.52646   2
   8   0  -9-0.22027 2.35707   6
   8   0  -9 1.20556 2.46077   2
   8   0  -8 300.570 8.61842   2
   8   0  -8 299.578 8.21369   6
   8   0  -7 0.79618 2.08424   6
   8   0  -7 1.72267 2.33990   2
   8   0  -6 511.877 12.5671   2
   8   0  -6 523.527 12.0911   6
   8   0  -5 2.04625 1.93853   6
   8   0  -5 0.22828 2.30547   2
   8   0  -4 408.764 10.3616   2
   8   0  -3-0.97450 2.16202   2
   8   0  -2 514.392 12.2590   2
   8   0  -1-1.90040 2.13271   2
   8   0   0 796.005 17.6037   2
   8   0   1 3.15891 2.30386   2
   8   0   2 850.867 18.6418   2
   8   0   3 2.59167 2.24991   2
   8   0   4 988.240 21.3258   2
   8   0   5 1.03526 2.39871   2
   8   0   6 580.514 13.8001   2
   8   0   7-1.83327 2.53243   2
   8   0   8 668.500 15.7199   2
   8   0   9 3.18827 2.88647   2
   8   0  10 845.148 19.3074   2
   8   2 -21 12.0943 4.55117   2
   8  -2 -21 10.7798 4.39867   2
   8   2 -20 60.1358 5.66884   2
   8  -2 -20 56.8928 5.43840   2
   8   2 -19 22.4509 4.68001   2
   8  -2 -19 23.6710 4.51352   2
   8   2 -18 100.621 6.20088   2
   8  -2 -18 99.6321 6.05559   2
   8   2 -17 26.8147 4.17280   2
   8  -2 -17 27.9873 4.31392   2
   8   2 -16 110.007 6.04406   2
   8  -2 -16 110.715 5.92943   2
   8   2 -15 48.0811 4.45889   2
   8  -2 -15 45.2800 4.30996   2
   8  -2 -15 49.3447 4.51476   6
   8  -2 -14 222.959 7.82886   6
   8   2 -14 228.275 8.00389   2
   8  -2 -14 212.174 7.78470   2
   8   2 -13 50.4997 4.10389   2
   8  -2 -13 53.7951 4.26096   6
   8  -2 -13 54.8971 4.28061   2
   8  -2 -12 168.054 6.51107   6
   8   2 -12 174.212 6.64381   2
   8  -2 -12 170.932 6.59358   2
   8  -2 -11 51.9238 3.98605   6
   8   2 -11 54.4086 3.99697   2
   8  -2 -11 52.9302 4.06362   2
   8  -2 -10 242.563 7.92199   2
   8  -2 -10 242.725 7.72285   6
   8   2 -10 245.619 7.68195   2
   8   2  -9 25.9742 3.11183   2
   8  -2  -9 27.3824 3.16720   6
   8  -2  -9 30.2318 3.36542   2
   8  -2  -8 218.673 7.17954   2
   8  -2  -8 225.383 7.11742   6
   8   2  -8 222.573 6.98641   2
   8   2  -7 39.4218 2.70662   6
   8   2  -7 36.5049 3.14599   2
   8  -2  -7 36.7153 3.25703   2
   8   2  -6 212.954 6.58440   2
   8  -2  -6 201.685 6.71311   2
   8   2  -6 206.315 5.78118   6
   8   2  -5 83.6615 3.87743   2
   8  -2  -5 78.2243 4.23806   2
   8   2  -4 452.639 11.1257   2
   8  -2  -4 477.603 11.6994   2
   8   2  -3 57.4052 3.23105   2
   8  -2  -3 54.8069 3.71405   2
   8   2  -2 568.702 12.9846   2
   8  -2  -2 553.949 12.6615   7
   8  -2  -2 586.504 13.6824   2
   8   2  -1 56.3498 3.11501   2
   8  -2  -1 63.3767 3.74208   2
   8  -2  -1 60.3187 3.06660   7
   8   2   0 717.058 15.7136   2
   8  -2   0 703.226 15.5347   7
   8  -2   0 745.240 16.6607   2
   8   2   1 85.4100 3.65221   2
   8  -2   1 78.2058 3.52138   7
   8  -2   1 86.9895 4.26369   2
   8   2   2 655.837 14.6726   2
   8  -2   2 681.988 15.6394   2
   8   2   3 196.547 5.87193   2
   8  -2   3 203.498 6.75944   2
   8   2   4 277.278 7.43499   2
   8  -2   4 288.905 8.44401   2
   8  -2   5 148.825 5.94315   2
   8   2   5 159.397 5.08453   2
   8  -2   6 233.563 7.70971   2
   8  -2   7 111.670 5.32503   2
   8  -2   8 262.796 8.42211   2
   8  -2   9 56.6017 4.40922   2
   8   4 -20 26.1731 4.60152   2
   8   4 -19 42.5018 5.03502   2
   8   4 -18 63.1647 5.43617   2
   8  -4 -17 93.2850 6.06674   6
   8   4 -17 101.085 6.02257   2
   8  -4 -16 55.9908 5.07884   6
   8   4 -16 58.7148 5.07352   2
   8  -4 -16 63.4833 4.95789   2
   8  -4 -15 116.281 6.09415   6
   8   4 -15 126.113 6.14206   2
   8  -4 -15 117.637 5.94230   2
   8  -4 -14 85.0306 5.43333   6
   8   4 -14 95.9029 5.37030   2
   8  -4 -14 95.9602 5.27070   2
   8  -4 -13 143.116 6.55785   6
   8   4 -13 146.783 6.30978   2
   8  -4 -13 141.902 6.29103   2
   8  -4 -12 82.1330 5.11198   6
   8   4 -12 95.5912 5.07964   2
   8  -4 -12 88.6407 5.11226   2
   8  -4 -11 115.622 5.54907   2
   8  -4 -11 122.456 5.75168   6
   8   4 -11 107.534 5.23832   2
   8  -4 -10 103.125 5.22935   2
   8  -4 -10 112.807 5.62362   6
   8   4 -10 110.222 5.07478   2
   8  -4  -9 120.762 5.32513   2
   8   4  -9 122.938 5.14097   2
   8  -4  -8 71.9538 4.36310   2
   8   4  -8 70.2405 3.93826   2
   8  -4  -7 220.214 7.40714   2
   8   4  -7 244.696 7.11062   2
   8  -4  -6 192.190 6.74903   2
   8   4  -6 198.279 6.19535   2
   8  -4  -5 355.126 9.81473   2
   8   4  -5 354.681 9.13773   2
   8  -4  -4 227.427 7.38694   2
   8   4  -4 228.185 6.52950   2
   8  -4  -3 290.283 8.12805   7
   8  -4  -3 276.228 8.42719   2
   8   4  -3 288.420 7.55475   2
   8   4  -2 201.304 5.75995   2
   8  -4  -2 186.911 6.30612   7
   8  -4  -2 184.318 6.62966   2
   8  -4  -1 569.278 13.5414   7
   8  -4  -1 581.801 12.9992   3
   8  -4  -1 560.883 14.0120   2
   8  -4   0 155.752 5.08358   3
   8  -4   0 147.688 5.53894   7
   8  -4   0 161.780 6.07540   2
   8  -4   1 183.647 6.57829   2
   8  -4   1 177.164 6.04523   7
   8  -4   2 290.567 8.82690   2
   8  -4   3 304.746 9.13334   2
   8  -4   4 231.596 7.78410   2
   8  -4   5 325.342 9.71137   2
   8  -4   6 130.365 6.00358   2
   8  -4   7 204.374 7.47681   2
   8  -4   8 185.601 7.30506   2
   8   6 -19 78.2559 6.00681   2
   8  -6 -18 6.99232 4.64880   6
   8   6 -18 2.83841 4.20604   2
   8  -6 -17 74.4075 5.78350   6
   8   6 -17 65.0674 5.11281   2
   8   6 -16 3.98141 3.69056   2
   8  -6 -16 5.15367 4.17367   6
   8  -6 -15 124.021 6.77294   6
   8   6 -15 121.712 6.11357   2
   8   6 -14 9.60186 3.59371   2
   8  -6 -14 6.38483 3.91966   6
   8  -6 -13 168.221 7.40100   6
   8   6 -13 170.677 6.80162   2
   8   6 -12 14.2480 3.31039   2
   8  -6 -12 12.0543 3.89295   6
   8  -6 -11 148.935 6.82935   6
   8   6 -11 165.750 6.40536   2
   8  -6 -10 7.78008 3.25114   2
   8  -6  -9 186.598 6.89281   2
   8  -6  -8 9.88800 3.06627   2
   8  -6  -7 140.006 5.86048   2
   8  -6  -6 17.4433 3.23622   2
   8  -6  -5 163.025 6.24982   2
   8  -6  -4 49.6342 4.03213   2
   8  -6  -3 356.353 9.47316   3
   8  -6  -3 327.442 9.84267   7
   8  -6  -3 345.785 9.88432   2
   8  -6  -2 3.14227 2.45638   3
   8  -6  -2 6.23020 2.99992   7
   8  -6  -2 5.33137 3.08181   2
   8  -6  -1 153.847 5.54994   3
   8  -6  -1 142.039 5.95652   7
   8  -6  -1 143.810 6.06728   2
   8  -6   0 5.70122 2.46035   3
   8  -6   0 1.72431 2.89072   7
   8  -6   0 9.40106 3.38713   2
   8  -6   1 540.086 13.0921   3
   8  -6   1 529.263 13.5618   7
   8  -6   1 535.477 13.7524   2
   8  -6   2 32.1636 3.19990   3
   8  -6   2 39.6146 3.74082   7
   8  -6   2 33.3756 3.93142   2
   8  -6   3 373.354 10.6800   2
   8  -6   4 18.8387 3.66908   2
   8  -6   5 287.043 9.21117   2
   8  -6   6 11.2928 3.68910   2
   8  -6   7 263.548 8.99638   2
   8  -6   8 4.43171 3.51980   2
   8  -6   9 213.101 8.23247   2
   8  -8 -16 9.90524 4.77131   6
   8  -8 -15 91.3076 6.38700   6
   8  -8 -14 6.34900 4.39355   6
   8  -8 -13 85.9120 6.01906   6
   8  -8 -12 9.55529 4.34090   6
   8  -8 -11 137.771 6.88170   6
   8  -8  -4 4.57128 3.13081   3
   8  -8  -3 270.651 8.79215   3
   8  -8  -3 273.589 9.14063   7
   8  -8  -2 6.79874 3.11494   3
   8  -8  -2 1.73222 3.58219   7
   8  -8  -2 4.79048 3.28498   2
   8  -8  -1 337.464 9.81782   3
   8  -8  -1 321.681 10.2132   7
   8  -8  -1 329.257 9.92523   2
   8  -8   0 2.76407 2.99095   3
   8  -8   0-0.34205 3.37950   7
   8  -8   0 8.15950 3.44852   2
   8  -8   1 284.719 8.88360   3
   8  -8   1 280.799 9.27752   7
   8  -8   1 282.759 9.08056   2
   8  -8   2 3.81795 3.38423   7
   8  -8   2 14.2069 3.19071   3
   8  -8   2 10.3494 3.57565   2
   8  -8   3 176.966 6.86119   3
   8  -8   3 176.419 7.18386   7
   8  -8   3 175.131 7.03303   2
   8  -8   4 16.2702 3.44186   3
   8  -8   4 22.1436 3.85372   7
   8  -8   4 16.7721 3.95752   2
   8  -8   5 164.865 6.99877   2
   8  -8   5 165.481 6.70161   3
   8  -8   6 38.5554 4.42423   2
   8  -8   7 161.434 7.12189   2
   8  -8   8 16.9997 4.18856   2
   8  -8   9 141.155 6.89676   2
   8  -8  10 16.6188 4.37601   2
   8 -10 -13 43.1101 5.41538   6
   8 -10 -12 23.5531 4.73677   6
   8 -10  -5 73.9355 5.28979   3
   8 -10  -4 73.5104 5.21853   3
   8 -10  -3 62.5063 4.95345   3
   8 -10  -2 81.8618 5.43181   3
   8 -10  -2 85.0313 5.87699   7
   8 -10  -1 131.170 6.41696   3
   8 -10  -1 128.097 6.74219   7
   8 -10   0 72.4678 5.21138   3
   8 -10   0 81.3936 5.67182   7
   8 -10   1 92.9917 5.57900   3
   8 -10   1 84.2710 5.91888   7
   8 -10   2 52.6932 4.83190   3
   8 -10   2 50.7242 5.07149   7
   8 -10   3 92.8201 5.70065   3
   8 -10   3 94.9702 6.04991   7
   8 -10   4 43.8633 4.58661   3
   8 -10   4 46.8962 5.00420   7
   8 -10   5 40.5980 4.53365   3
   8 -10   5 31.7410 4.76166   7
   8 -10   6 48.8818 4.81086   3
   8 -10   6 50.1978 5.11480   7
   8 -10   7 59.4338 5.11437   3
   8 -10   7 46.8668 4.89753   2
   8 -10   8 32.8593 4.55947   3
   8 -10   8 32.1044 4.83517   2
   8 -10   9 43.5503 5.00416   3
   8 -10   9 45.2565 5.11936   2
   8 -10  10 10.4786 4.41253   2
   8 -10  10 20.3374 4.57212   3
   8 -10  11 62.8450 5.63788   2
   8 -10  12 72.9320 6.12405   2
   8 -10  13 25.5129 5.16824   2
   8 -12  -5 28.2600 4.90278   3
   8 -12  -4 80.0458 5.89988   3
   8 -12  -3 12.3827 4.34612   3
   8 -12  -2 51.1146 5.23541   3
   8 -12  -1 20.6591 4.89108   7
   8 -12  -1 15.9195 4.44651   3
   8 -12   0 56.3429 5.45200   3
   8 -12   0 61.8475 5.92260   7
   8 -12   1 12.6959 4.49080   3
   8 -12   1 16.9987 4.87954   7
   8 -12   2 73.2369 5.80395   3
   8 -12   2 51.0304 5.69141   7
   8 -12   3 22.3117 4.73526   3
   8 -12   3 24.7268 5.07149   7
   8 -12   4 78.1735 5.97665   3
   8 -12   4 101.874 6.80903   7
   9  -1 -21 0.22193 4.41063   2
   9   1 -20 54.6361 5.56692   2
   9  -1 -20 66.0937 5.71722   2
   9   1 -19 6.84134 4.30385   2
   9  -1 -19 0.63556 4.09054   2
   9   1 -18 79.0355 5.76092   2
   9  -1 -18 77.0023 5.80350   2
   9   1 -17 4.61304 4.02533   2
   9  -1 -17 9.24113 4.06255   2
   9   1 -16 93.4398 5.85538   2
   9  -1 -16 91.8117 5.67565   2
   9   1 -15 0.54913 3.49404   2
   9  -1 -15 1.83283 3.54286   2
   9  -1 -14 181.306 6.93598   6
   9   1 -14 156.509 6.88527   2
   9  -1 -14 162.379 6.99260   2
   9   1 -13 37.2855 4.05439   2
   9  -1 -13 36.8033 4.12797   2
   9  -1 -13 38.7039 4.02969   6
   9  -1 -12 294.245 8.97484   6
   9   1 -12 310.198 9.38915   2
   9  -1 -12 280.487 9.19924   2
   9   1 -11 8.43881 3.02567   2
   9  -1 -11 10.6587 3.07067   6
   9  -1 -11 9.15412 3.28146   2
   9   1 -10 271.770 7.90480   6
   9  -1 -10 272.553 8.29020   6
   9   1 -10 266.866 8.44716   2
   9  -1 -10 260.699 8.54920   2
   9   1  -9 19.1550 2.80171   6
   9  -1  -9 15.2473 2.98426   6
   9   1  -9 15.7806 3.08239   2
   9  -1  -9 22.3056 3.43673   2
   9  -1  -8 262.478 8.42636   2
   9   1  -8 272.706 7.66511   6
   9  -1  -8 270.095 8.10524   6
   9   1  -8 287.558 8.43786   2
   9   1  -7 17.9039 2.52037   6
   9  -1  -7 20.1059 2.85518   6
   9   1  -7 21.7704 3.06510   2
   9  -1  -7 17.9513 3.15186   2
   9   1  -6 320.560 9.19605   2
   9  -1  -6 342.541 9.51928   2
   9   1  -6 336.123 8.56047   6
   9  -1  -6 326.636 8.95896   6
   9  -1  -5 36.4449 3.41177   2
   9   1  -5 37.7687 3.28328   2
   9   1  -4 264.533 7.80652   2
   9  -1  -4 274.353 8.18380   2
   9   1  -3 8.61297 2.48326   2
   9  -1  -3 4.86379 2.56770   2
   9   1  -2 431.207 10.8736   2
   9  -1  -2 431.659 11.1737   2
   9   1  -1 24.8575 2.83264   2
   9  -1  -1 24.8223 3.04397   2
   9   1   0 496.378 12.0435   2
   9  -1   0 493.969 12.4071   2
   9   1   1 5.86369 2.56813   2
   9  -1   1 6.47855 2.88264   2
   9   1   2 488.353 12.1402   2
   9  -1   2 517.290 12.7137   2
   9   1   3 50.3303 3.42614   2
   9  -1   3 60.4553 4.01921   2
   9   1   4 286.991 8.34061   2
   9  -1   4 322.049 9.11504   2
   9   1   5 3.09415 2.52887   2
   9  -1   5 2.53094 2.91684   2
   9   1   6 323.339 8.99536   2
   9  -1   6 331.694 9.61828   2
   9   1   7 4.76808 2.83410   2
   9  -1   7 4.96400 3.01321   2
   9  -1   8 345.565 10.1850   2
   9   1   8 365.587 9.77918   2
   9  -1   9 6.72010 3.47639   2
   9  -1  10 217.654 7.87132   2
   9  -1  11 2.98084 3.35281   2
   9  -1  12 107.424 5.93659   2
   9   3 -20 30.4433 5.02322   2
   9   3 -19 20.4764 4.62606   2
   9  -3 -19 22.8527 4.58358   2
   9   3 -18 45.2598 5.21703   2
   9  -3 -18 42.6832 4.92048   2
   9  -3 -17 59.6246 5.14859   2
   9   3 -17 68.9741 5.40391   2
   9  -3 -16 85.9355 5.62416   6
   9   3 -16 70.7450 5.48025   2
   9  -3 -16 84.9194 5.65870   2
   9  -3 -15 74.7070 5.29798   6
   9   3 -15 75.0087 5.29187   2
   9  -3 -15 75.6385 5.24890   2
   9  -3 -14 104.873 5.86913   6
   9   3 -14 116.750 5.93050   2
   9  -3 -14 106.564 5.73895   2
   9  -3 -13 68.7425 5.09747   6
   9   3 -13 77.2790 5.03097   2
   9  -3 -13 73.7888 4.93915   2
   9  -3 -12 107.799 5.61687   6
   9   3 -12 97.3634 5.33859   2
   9  -3 -12 103.314 5.60356   2
   9  -3 -11 67.2350 4.74746   2
   9  -3 -11 70.4152 4.77032   6
   9   3 -11 71.6668 4.56968   2
   9  -3 -10 71.6144 4.68646   2
   9  -3 -10 64.1868 4.53602   6
   9   3 -10 71.3105 4.40352   2
   9  -3  -9 106.049 5.31608   2
   9  -3  -9 112.435 5.40480   6
   9   3  -9 118.762 5.25360   2
   9  -3  -8 113.923 5.43110   2
   9   3  -8 106.435 4.86386   2
   9  -3  -7 166.410 6.44394   2
   9   3  -7 169.120 6.00337   2
   9  -3  -6 121.013 5.43970   2
   9   3  -6 119.596 4.96464   2
   9  -3  -5 176.194 6.60514   2
   9   3  -5 169.658 5.88763   2
   9   3  -4 158.908 5.53322   2
   9  -3  -4 150.529 6.07532   2
   9   3  -3 135.570 5.00574   2
   9  -3  -3 141.398 5.89290   2
   9   3  -2 252.203 7.09889   2
   9  -3  -2 239.260 7.93287   2
   9   3  -1 193.306 5.92772   2
   9  -3  -1 192.751 6.93151   2
   9   3   0 307.166 7.96599   2
   9  -3   0 290.469 9.06241   2
   9  -3   1 139.606 5.91573   2
   9  -3   2 229.349 7.78256   2
   9  -3   3 244.304 8.12407   2
   9  -3   4 187.641 7.08033   2
   9  -3   5 222.821 7.88599   2
   9  -3   6 184.621 7.15009   2
   9  -3   7 116.503 5.88428   2
   9  -3   8 176.060 7.19823   2
   9  -3   9 110.239 5.97921   2
   9  -3  10 134.714 6.50208   2
   9  -3  11 77.8314 5.55104   2
   9   5 -19 43.1075 5.00633   2
   9   5 -18 8.42448 4.25250   2
   9  -5 -18 10.1034 4.71860   6
   9   5 -17 61.7883 5.32026   2
   9  -5 -17 60.7849 5.58420   6
   9   5 -16 9.42518 4.00567   2
   9  -5 -16 7.60463 4.32466   6
   9  -5 -15 119.787 6.53556   6
   9   5 -15 111.087 6.23009   2
   9   5 -14 45.5474 4.49608   2
   9  -5 -14 31.2050 4.91577   6
   9  -5 -13 128.464 6.63972   6
   9   5 -13 126.380 6.08940   2
   9  -5 -13 122.143 6.08190   2
   9   5 -12 26.5929 3.85863   2
   9  -5 -12 26.4312 4.37677   6
   9  -5 -12 26.3312 4.06048   2
   9  -5 -11 141.787 6.48025   2
   9  -5 -11 146.960 6.86743   6
   9   5 -11 144.219 6.15122   2
   9  -5 -10 57.6845 4.48629   2
   9  -5 -10 56.4085 4.86389   6
   9   5 -10 59.2893 4.22190   2
   9  -5  -9 165.609 6.71967   2
   9   5  -9 168.690 6.29297   2
   9  -5  -8 32.5482 3.79309   2
   9   5  -8 36.7627 3.47202   2
   9  -5  -7 181.652 6.91327   2
   9  -5  -6 81.4574 4.96607   2
   9  -5  -5 190.572 7.16291   2
   9  -5  -4 69.3774 4.58985   2
   9  -5  -3 292.883 8.81142   7
   9  -5  -3 298.006 9.19913   2
   9  -5  -2 1.22485 2.76468   7
   9  -5  -2 3.70231 3.12310   2
   9  -5  -1 185.508 6.58225   7
   9  -5  -1 180.027 6.95082   2
   9  -5   0 75.4282 4.39315   7
   9  -5   0 86.4924 5.06080   2
   9  -5   1 295.832 8.98227   7
   9  -5   1 330.117 9.72588   2
   9  -5   2 103.508 5.12940   7
   9  -5   2 114.524 5.68831   2
   9  -5   3 233.808 8.22992   2
   9  -5   4 78.1976 5.14140   2
   9  -5   5 204.868 7.71139   2
   9  -5   6 60.6876 4.84210   2
   9  -5   7 175.459 7.37648   2
   9  -5   8 41.0821 4.63157   2
   9  -5   9 119.050 6.42458   2
   9  -5  10 2.53605 3.91347   2
   9  -5  11 143.836 7.20289   2
   9  -7 -16 0.85892 4.52045   6
   9  -7 -15 79.9546 6.26113   6
   9  -7 -14 4.40966 4.40274   6
   9  -7 -13 107.627 6.58964   6
   9  -7 -12 6.51474 4.34100   6
   9  -7 -11 169.781 7.61631   6
   9  -7  -7 154.570 6.57757   2
   9  -7  -6 10.1722 3.49174   2
   9  -7  -5 192.303 7.28762   2
   9  -7  -4 11.5728 3.66561   2
   9  -7  -3 187.976 7.36136   7
   9  -7  -3 188.765 7.27747   2
   9  -7  -2-2.32447 3.42893   7
   9  -7  -2-0.32346 3.25176   2
   9  -7  -1 283.130 9.14810   7
   9  -7  -1 282.418 9.14099   2
   9  -7   0 3.82441 2.90962   3
   9  -7   0-1.31671 3.36219   7
   9  -7   0 5.01079 3.50545   2
   9  -7   1 289.804 8.83102   3
   9  -7   1 283.121 9.23566   7
   9  -7   1 296.561 9.43792   2
   9  -7   2 2.29026 2.89136   3
   9  -7   2 1.33214 3.30177   7
   9  -7   2 2.73036 3.55485   2
   9  -7   3 247.142 8.07306   3
   9  -7   3 246.058 8.49864   7
   9  -7   3 255.519 8.84593   2
   9  -7   4-0.14693 2.79748   3
   9  -7   4 0.16557 3.22415   7
   9  -7   4-1.77504 3.66971   2
   9  -7   5 198.415 7.86225   2
   9  -7   6 1.46404 3.76296   2
   9  -7   7 201.987 8.13521   2
   9  -7   8 2.13698 3.91060   2
   9  -7   9 147.253 7.25190   2
   9  -7  10 3.25408 4.22330   2
   9  -7  11 110.262 6.68403   2
   9  -7  12-2.17365 4.50857   2
   9  -9 -13 47.9247 5.53765   6
   9  -9 -12 10.7643 4.73136   6
   9  -9 -11 63.9007 5.77538   6
   9  -9  -3 119.718 6.45434   7
   9  -9  -2 38.7401 4.76537   7
   9  -9  -1 135.443 6.45935   3
   9  -9  -1 142.051 6.93193   7
   9  -9   0 39.7094 4.23782   3
   9  -9   0 37.2536 4.58665   7
   9  -9   1 166.550 6.97430   3
   9  -9   1 141.156 7.02180   7
   9  -9   1 160.464 6.87102   2
   9  -9   2 27.1705 3.94243   3
   9  -9   2 25.7582 4.42528   7
   9  -9   2 25.6343 4.28948   2
   9  -9   3 115.192 5.92560   3
   9  -9   3 112.616 6.30434   7
   9  -9   3 132.055 6.41204   2
   9  -9   4 29.8793 4.04523   3
   9  -9   4 29.6194 4.57004   7
   9  -9   4 33.7762 4.67576   2
   9  -9   5 134.893 6.49338   3
   9  -9   5 138.700 6.93120   7
   9  -9   5 147.371 7.03523   2
   9  -9   6 26.8042 4.17971   3
   9  -9   6 31.4732 4.49619   7
   9  -9   6 24.7879 4.48130   2
   9  -9   7 132.509 6.85433   2
   9  -9   7 134.542 6.61962   3
   9  -9   8 24.5943 4.19616   3
   9  -9   8 25.8009 4.67301   2
   9  -9   9 82.9094 6.11372   2
   9  -9  10 15.5739 4.64685   2
   9  -9  11 88.3336 6.28701   2
   9  -9  12 37.4489 5.54358   2
   9  -9  13 53.6765 5.85377   2
   9 -11  -2 84.0574 5.71452   3
   9 -11  -2 74.2803 5.98715   7
   9 -11  -1 60.8170 5.33877   3
   9 -11  -1 41.4452 5.33552   7
   9 -11   0 70.9326 5.53790   3
   9 -11   0 66.4890 5.87830   7
   9 -11   1 33.8566 4.73837   3
   9 -11   1 36.0070 5.36982   7
   9 -11   2 71.8492 5.54748   3
   9 -11   2 62.6619 5.91942   7
   9 -11   3 50.0681 5.15237   3
   9 -11   3 50.3706 5.48819   7
   9 -11   4 99.3512 6.25078   3
   9 -11   4 94.5829 6.43780   7
   9 -11   5 21.7251 4.52524   3
   9 -11   5 25.8097 4.98137   7
   9 -11   6 76.1822 5.88602   3
   9 -11   6 70.3932 5.98064   7
   9 -11   7 17.7198 4.60285   3
   9 -11   7 23.1345 4.87122   7
  10   0 -19-0.88619 4.31952   2
  10   0 -18 45.5543 5.31172   2
  10   0 -17 0.62076 4.01455   2
  10   0 -16 67.8209 5.50649   2
  10   0 -15 1.93375 3.60587   2
  10   0 -14 154.884 7.01903   2
  10   0 -13 1.97783 3.43233   2
  10   0 -12 250.107 8.26018   6
  10   0 -12 254.615 8.70665   2
  10   0 -11 2.86193 3.22585   2
  10   0 -11 0.27978 2.88588   6
  10   0 -10 196.460 6.81586   6
  10   0 -10 212.462 7.63088   2
  10   0  -9-1.00746 2.69236   6
  10   0  -9 1.12148 3.15017   2
  10   0  -8 199.384 7.20206   2
  10   0  -8 194.881 6.60897   6
  10   0  -7-0.46421 2.40191   6
  10   0  -7 2.98588 2.92497   2
  10   0  -6 260.674 8.21650   2
  10   0  -6 260.021 7.62079   6
  10   0  -5-0.57139 2.73711   2
  10   0  -4 150.255 5.87909   2
  10   0  -3 3.73431 2.87259   2
  10   0  -2 410.017 10.9664   2
  10   0  -1-0.13321 2.71491   2
  10   0   0 500.111 12.7345   2
  10   0   1 1.61015 2.82485   2
  10   0   2 635.509 15.2967   2
  10   0   3 5.59217 2.91792   2
  10   0   4 533.955 13.4247   2
  10   0   5 3.91499 3.02035   2
  10   0   6 554.250 13.9625   2
  10   0   7 3.70041 3.23508   2
  10   0   8 365.892 10.5803   2
  10   0   9 1.52693 3.23132   2
  10   2 -19 8.59438 4.51647   2
  10  -2 -19 14.7063 4.54377   2
  10   2 -18 54.1294 5.47386   2
  10  -2 -18 56.2588 5.42475   2
  10   2 -17 20.2400 4.66755   2
  10  -2 -17 26.2709 4.71763   2
  10  -2 -16 62.5670 5.33630   2
  10   2 -16 81.9349 5.72707   2
  10   2 -15 16.3758 4.07115   2
  10  -2 -15 13.9374 4.09470   2
  10  -2 -15 17.9820 4.20670   6
  10  -2 -14 135.229 6.55336   6
  10   2 -14 135.860 6.50201   2
  10  -2 -14 137.068 6.60410   2
  10   2 -13 31.9308 4.13735   2
  10  -2 -13 29.2451 4.20959   2
  10  -2 -13 28.2410 4.03351   6
  10  -2 -12 123.736 5.95948   6
  10   2 -12 113.730 5.86573   2
  10  -2 -12 105.622 5.91908   2
  10   2 -11 14.5249 3.44649   2
  10  -2 -11 17.3994 3.60841   6
  10  -2 -11 11.8127 3.54717   2
  10  -2 -10 152.611 6.61379   2
  10  -2 -10 145.730 6.29693   6
  10   2 -10 152.536 6.32220   2
  10   2  -9 31.0162 3.63136   2
  10  -2  -9 38.3577 3.89945   6
  10  -2  -9 30.5952 3.95638   2
  10  -2  -8 217.257 7.79520   2
  10  -2  -8 230.952 7.69853   6
  10   2  -8 226.073 7.59572   2
  10  -2  -7 57.8397 4.30082   2
  10  -2  -7 62.1946 4.17450   6
  10   2  -7 56.4748 4.02814   2
  10   2  -6 163.066 6.18469   2
  10  -2  -6 162.777 6.50221   2
  10  -2  -5 30.4269 3.66909   2
  10   2  -5 30.2719 3.29793   2
  10   2  -4 234.896 7.39360   2
  10  -2  -4 236.842 7.94391   2
  10   2  -3 61.6476 3.79936   2
  10  -2  -3 59.6833 4.30216   2
  10   2  -2 324.404 8.92723   2
  10  -2  -2 323.760 9.66251   2
  10   2  -1 36.9626 3.22171   2
  10  -2  -1 39.6958 3.99654   2
  10   2   0 215.419 6.76801   2
  10  -2   0 217.486 7.58954   2
  10   2   1 126.119 5.09528   2
  10  -2   1 134.938 5.91528   2
  10   2   2 183.798 6.23568   2
  10  -2   2 210.205 7.39109   2
  10   2   3 130.761 5.24212   2
  10  -2   3 136.370 6.06587   2
  10  -2   4 221.997 7.87239   2
  10  -2   5 75.0651 5.04518   2
  10  -2   6 304.179 9.64865   2
  10  -2   7 62.2152 4.87017   2
  10  -2   8 263.847 8.99993   2
  10  -2   9 52.7178 4.79933   2
  10  -2  10 142.471 6.71943   2
  10  -2  11 16.0471 4.30075   2
  10  -2  12 179.642 7.79779   2
  10  -2  13 47.8765 5.01564   2
  10  -2  14 79.5270 5.97456   2
  10  -2  15 10.2417 4.68071   2
  10   4 -18 17.2632 4.64572   2
  10   4 -17 65.9208 5.58215   2
  10  -4 -17 52.5607 5.23949   2
  10  -4 -17 61.8242 5.60282   6
  10   4 -16 49.5336 4.98617   2
  10  -4 -16 44.8673 4.90348   2
  10  -4 -16 49.0867 5.21931   6
  10  -4 -15 62.0687 5.38006   6
  10   4 -15 66.1873 5.37874   2
  10  -4 -15 72.5469 5.46132   2
  10   4 -14 49.4919 4.75105   2
  10  -4 -14 40.9917 4.75331   2
  10  -4 -14 42.4057 4.86527   6
  10  -4 -13 81.0077 5.71774   6
  10   4 -13 82.3216 5.32053   2
  10  -4 -13 77.2351 5.51829   2
  10   4 -12 55.6772 4.56536   2
  10  -4 -12 64.1676 5.12791   6
  10  -4 -12 53.8144 4.87649   2
  10  -4 -11 87.2729 5.48198   2
  10  -4 -11 87.7129 5.57486   6
  10   4 -11 88.7376 5.10479   2
  10  -4 -10 79.5790 5.18725   2
  10  -4 -10 75.5135 5.33693   6
  10   4 -10 82.0550 4.80362   2
  10  -4  -9 157.351 6.79657   2
  10  -4  -9 159.676 6.85768   6
  10   4  -9 164.125 6.30773   2
  10  -4  -8 92.2555 5.40331   2
  10   4  -8 95.2881 4.92138   2
  10  -4  -7 142.981 6.28568   2
  10   4  -7 141.983 5.68573   2
  10  -4  -6 95.7868 5.45979   2
  10   4  -6 97.7984 4.70906   2
  10  -4  -5 153.668 6.51669   2
  10   4  -5 140.934 5.50596   2
  10  -4  -4 68.5062 4.80027   2
  10  -4  -3 120.713 5.97694   2
  10  -4  -2 51.0486 4.41996   2
  10  -4  -1 199.215 7.49559   2
  10  -4   0 214.671 7.83687   2
  10  -4   1 154.705 6.74687   2
  10  -4   2 116.058 6.02608   2
  10  -4   3 244.841 8.58866   2
  10  -4   4 184.341 7.55160   2
  10  -4   5 207.783 7.99149   2
  10  -4   6 151.879 6.89364   2
  10  -4   7 115.622 6.32850   2
  10  -4   8 72.5435 5.46379   2
  10  -4   9 121.716 6.49273   2
  10  -4  10 65.5659 5.53925   2
  10  -4  11 126.114 6.91443   2
  10  -4  12 64.9362 5.69884   2
  10  -4  13 100.213 6.65048   2
  10  -4  14 47.2217 5.67077   2
  10  -4  15 60.3050 6.21779   2
  10   6 -17 43.6250 4.92965   2
  10  -6 -16 6.93385 4.59191   6
  10  -6 -15 69.0569 6.04370   6
  10  -6 -14 5.77702 4.65843   6
  10  -6 -13 87.4854 6.19573   6
  10  -6 -12 6.74489 4.33153   6
  10  -6 -11 105.298 5.96383   2
  10  -6 -11 116.814 6.56980   6
  10  -6 -10 6.82410 3.53642   2
  10  -6  -9 84.8102 5.35633   2
  10  -6  -8 24.5383 3.97094   2
  10  -6  -7 120.163 6.12038   2
  10  -6  -6 10.7570 3.72232   2
  10  -6  -5 141.097 6.43883   2
  10  -6  -4 2.76971 3.58692   2
  10  -6  -3 144.311 6.73018   2
  10  -6  -2-1.89531 3.28648   7
  10  -6  -2 3.47610 3.47031   2
  10  -6  -1 157.424 6.53768   7
  10  -6  -1 162.464 7.06542   2
  10  -6   0 9.13764 3.25019   7
  10  -6   0 14.9946 3.84951   2
  10  -6   1 279.524 8.88491   7
  10  -6   1 274.127 9.32335   2
  10  -6   2 7.25018 3.27444   7
  10  -6   2 4.16920 3.70422   2
  10  -6   3 223.692 7.96548   7
  10  -6   3 241.744 8.71289   2
  10  -6   4 6.66697 3.21733   7
  10  -6   4 11.5732 4.18480   2
  10  -6   5 197.852 8.02065   2
  10  -6   6 16.0321 4.27212   2
  10  -6   7 253.545 9.26247   2
  10  -6   8-0.60297 3.95670   2
  10  -6   9 118.471 6.78273   2
  10  -6  10 7.00854 4.53324   2
  10  -6  11 116.805 6.84596   2
  10  -6  12 9.31530 4.82130   2
  10  -6  13 68.6874 6.15011   2
  10  -6  14 18.3311 5.22726   2
  10  -6  15 69.6420 6.51439   2
  10  -6  16 1.22841 5.16122   2
  10  -8 -13 75.6143 6.20358   6
  10  -8 -12 9.76870 4.77888   6
  10  -8 -11 148.911 7.76265   6
  10  -8  -4 4.22092 3.85500   2
  10  -8  -3 112.252 6.10535   2
  10  -8  -2 7.40506 3.85413   7
  10  -8  -2 5.86627 3.92017   2
  10  -8  -1 146.801 6.94445   7
  10  -8  -1 162.865 7.10168   2
  10  -8   0 20.6610 4.18052   7
  10  -8   0 25.6057 4.35678   2
  10  -8   1 123.423 6.34146   7
  10  -8   1 133.439 6.73979   2
  10  -8   2 23.9116 4.20025   7
  10  -8   2 31.5144 4.53960   2
  10  -8   3 112.299 5.80309   3
  10  -8   3 112.135 6.12392   7
  10  -8   3 122.965 6.45399   2
  10  -8   4 22.7728 3.68340   3
  10  -8   4 15.9587 4.00746   7
  10  -8   4 21.7369 4.48157   2
  10  -8   5 176.548 7.03364   3
  10  -8   5 169.166 7.39321   7
  10  -8   5 174.366 7.75943   2
  10  -8   6 13.0128 3.71516   3
  10  -8   6 8.40542 3.97520   7
  10  -8   6 14.3406 4.44972   2
  10  -8   7 106.724 6.50750   2
  10  -8   8 8.43400 4.54114   2
  10  -8   9 93.8941 6.39293   2
  10  -8  10 4.75114 4.49941   2
  10  -8  11 94.0004 6.68951   2
  10  -8  12-1.12777 4.76318   2
  10  -8  13 59.4184 6.06611   2
  10 -10  -2 33.0717 5.04526   7
  10 -10  -1 49.2737 5.33549   7
  10 -10   0 33.5848 5.10482   7
  10 -10   1 36.0735 5.02046   7
  10 -10   2 24.0938 4.81283   7
  10 -10   3 50.8567 4.87612   3
  10 -10   3 48.0287 5.15100   7
  10 -10   4 32.1044 4.66470   3
  10 -10   4 37.2665 5.05719   7
  10 -10   5 42.8007 4.83106   3
  10 -10   5 40.1487 5.27756   7
  10 -10   6 28.1086 4.59142   3
  10 -10   6 25.5026 4.92755   7
  10 -10   6 28.5993 5.03855   2
  10 -10   7 63.4414 5.33819   3
  10 -10   7 50.7857 5.63787   7
  10 -10   7 58.6344 5.58014   2
  10 -10   8 26.0785 4.68981   3
  10 -10   8 29.0571 5.04685   7
  10 -10   8 31.3722 5.23265   2
  10 -10   9 50.3517 5.59706   2
  11   1 -18 34.9989 5.24431   2
  11  -1 -18 37.0806 5.28810   2
  11   1 -17 7.32993 4.29539   2
  11  -1 -17 1.93789 4.25490   2
  11   1 -16 60.0941 5.48884   2
  11  -1 -16 52.0865 5.33132   2
  11   1 -15-0.80899 3.88996   2
  11  -1 -15-0.20569 4.09255   2
  11  -1 -14 135.393 6.53475   6
  11   1 -14 136.327 6.78442   2
  11  -1 -14 129.140 6.77626   2
  11   1 -13 20.7399 4.11357   2
  11  -1 -13 17.4411 4.03658   2
  11  -1 -13 21.3024 4.03780   6
  11  -1 -12 118.760 5.91753   6
  11   1 -12 122.962 6.13258   2
  11  -1 -12 122.185 6.33466   2
  11   1 -11 3.01043 3.44145   2
  11  -1 -11 3.85715 3.32345   6
  11  -1 -11 10.4686 3.78139   2
  11  -1 -10 194.340 7.74639   2
  11  -1 -10 201.186 7.35768   6
  11   1 -10 198.282 7.57739   2
  11  -1  -9 17.0613 3.37186   6
  11   1  -9 12.1675 3.57221   2
  11  -1  -9 15.1005 3.78135   2
  11   1  -8 180.263 7.08568   2
  11  -1  -8 184.674 7.34366   2
  11  -1  -8 181.089 6.74916   6
  11  -1  -7 27.8189 3.52958   6
  11   1  -7 23.1954 3.61852   2
  11  -1  -7 20.0012 3.69976   2
  11   1  -6 153.082 6.21794   2
  11  -1  -6 140.704 6.42689   2
  11  -1  -6 142.311 5.83538   6
  11  -1  -5 3.91403 3.21887   2
  11   1  -5 3.26970 2.94052   2
  11   1  -4 195.340 7.10532   2
  11  -1  -4 202.985 7.45564   2
  11   1  -3 2.01282 2.88744   2
  11  -1  -3 0.80316 3.27385   2
  11   1  -2 199.990 6.98080   2
  11  -1  -2 198.250 7.38875   2
  11   1  -1 0.70156 2.90080   2
  11  -1  -1 0.15816 3.13955   2
  11   1   0 146.655 5.95579   2
  11  -1   0 160.151 6.60350   2
  11   1   1 2.46144 2.79369   2
  11  -1   1 3.49318 3.16711   2
  11   1   2 189.805 6.79500   2
  11  -1   2 187.401 7.17783   2
  11   1   3 7.32977 3.20815   2
  11  -1   3 9.72487 3.47232   2
  11   1   4 239.810 7.89394   2
  11  -1   4 241.456 8.33245   2
  11   1   5 4.90673 3.13012   2
  11  -1   5 7.47143 3.70637   2
  11  -1   6 283.838 9.20587   2
  11  -1   7 11.6374 3.71686   2
  11  -1   8 225.178 8.29896   2
  11  -1   9 18.2681 4.07712   2
  11  -1  10 123.646 6.31623   2
  11  -1  11 1.47810 3.83638   2
  11   3 -17 19.4646 4.77796   2
  11  -3 -17 25.4312 4.76490   2
  11   3 -16 43.1619 5.08736   2
  11  -3 -16 44.6710 5.14820   2
  11  -3 -16 41.0048 5.17691   6
  11   3 -15 39.8785 4.89011   2
  11  -3 -15 33.8695 4.83548   2
  11  -3 -15 38.6677 4.81492   6
  11   3 -14 21.5038 4.26109   2
  11  -3 -14 24.5925 4.51355   2
  11  -3 -14 21.8215 4.34055   6
  11   3 -13 28.9030 4.36551   2
  11  -3 -13 34.7121 4.72401   2
  11  -3 -13 32.9775 4.54702   6
  11   3 -12 57.0095 4.83594   2
  11  -3 -12 66.9278 5.30671   6
  11  -3 -12 58.2685 5.12515   2
  11   3 -11 52.0686 4.56823   2
  11  -3 -11 57.4909 4.95888   6
  11  -3 -11 61.5028 5.17056   2
  11  -3 -10 69.0235 5.20554   2
  11  -3 -10 78.3664 5.30576   6
  11   3 -10 87.2545 5.07661   2
  11  -3  -9 109.947 5.97936   2
  11  -3  -9 104.791 5.84510   6
  11   3  -9 109.649 5.55115   2
  11  -3  -8 120.690 6.18161   2
  11  -3  -8 125.649 6.13254   6
  11   3  -8 120.513 5.73018   2
  11  -3  -7 79.5446 5.24424   2
  11   3  -7 69.5689 4.54632   2
  11  -3  -6 103.696 5.73355   2
  11   3  -6 105.297 5.22474   2
  11   3  -5 63.2078 4.26320   2
  11  -3  -5 63.2109 4.95560   2
  11   3  -4 96.1773 4.72841   2
  11  -3  -4 99.2446 5.64188   2
  11   3  -3 102.137 4.89429   2
  11  -3  -3 104.047 5.79104   2
  11  -3  -2 143.443 6.61659   2
  11  -3  -1 60.7548 4.85924   2
  11  -3   0 72.4769 5.04334   2
  11  -3   1 154.431 6.85102   2
  11  -3   2 82.3037 5.47927   2
  11  -3   3 103.535 5.90419   2
  11  -3   4 199.234 7.95989   2
  11  -3   5 89.3511 5.69550   2
  11  -3   6 159.805 7.21526   2
  11  -3   7 78.4018 5.72098   2
  11  -3   8 94.5799 6.08522   2
  11  -3   9 77.8727 5.76939   2
  11  -3  10 135.316 7.12956   2
  11  -3  11 99.9430 6.50117   2
  11  -3  12 55.7635 5.73856   2
  11  -3  13 72.7878 5.95511   2
  11  -3  14 37.8918 5.47586   2
  11  -3  15 26.2409 5.23721   2
  11  -3  16 19.8256 5.33111   2
  11   5 -16 21.2529 4.72673   2
  11   5 -15 58.2321 5.16933   2
  11  -5 -15 54.2172 5.62951   6
  11   5 -14 20.3737 4.34899   2
  11  -5 -14 16.0355 4.43434   2
  11  -5 -14 15.5939 4.69274   6
  11  -5 -13 71.6841 5.84524   6
  11  -5 -13 60.1577 5.39811   2
  11   5 -13 65.6626 5.27767   2
  11  -5 -12 26.4558 4.68228   6
  11  -5 -12 21.9440 4.37246   2
  11  -5 -11 98.3368 6.08427   2
  11  -5 -11 112.295 6.54458   6
  11  -5 -10 39.9263 4.91707   6
  11  -5 -10 42.3332 4.69102   2
  11  -5  -9 109.676 6.18489   2
  11  -5  -8 30.1630 4.46752   2
  11  -5  -7 141.779 6.78456   2
  11  -5  -6 15.9570 4.00026   2
  11  -5  -5 104.365 6.02414   2
  11  -5  -4 16.5522 3.97984   2
  11  -5  -3 108.905 6.02424   2
  11  -5  -2 9.55577 3.89870   2
  11  -5  -1 102.781 6.12103   2
  11  -5   0 71.1691 5.40446   2
  11  -5   1 120.601 6.46186   2
  11  -5   2 31.7418 4.58097   2
  11  -5   3 140.137 6.93862   2
  11  -5   4 27.5232 4.63080   2
  11  -5   5 136.554 6.99957   2
  11  -5   6 22.2136 4.54832   2
  11  -5   7 155.428 7.54466   2
  11  -5   8 12.7615 4.46091   2
  11  -5   9 123.231 6.94343   2
  11  -5  10 27.9135 4.95825   2
  11  -5  11 108.540 6.81460   2
  11  -5  12 30.0304 5.26022   2
  11  -5  13 80.9696 6.51639   2
  11  -5  14 26.9737 5.49127   2
  11  -5  15 64.5800 6.37667   2
  11  -5  16 17.1689 5.59298   2
  11  -7 -13 71.0922 6.28938   6
  11  -7 -12 11.5827 4.82466   6
  11  -7 -11 106.835 6.89382   6
  11  -7  -8 3.40466 4.01142   2
  11  -7  -7 119.551 6.39851   2
  11  -7  -6-1.32800 3.95188   2
  11  -7  -5 148.336 7.05209   2
  11  -7  -4 0.56524 3.99945   2
  11  -7  -3 88.5645 5.97059   2
  11  -7  -2 5.58681 4.02285   2
  11  -7  -1 169.523 7.59478   2
  11  -7   0 9.18518 4.19862   2
  11  -7   1 99.4271 6.25511   2
  11  -7   2 7.01654 4.28365   2
  11  -7   3 154.547 7.41368   2
  11  -7   4 3.45949 4.22129   2
  11  -7   5 165.463 7.72515   2
  11  -7   6 3.18998 4.43501   2
  11  -7   7 132.224 7.31377   2
  11  -7   8 1.51040 4.57085   2
  11  -7   9 112.734 7.03708   2
  11  -7  10 6.90202 4.69374   2
  11  -7  11 74.3383 6.43669   2
  11  -7  12-0.23311 4.93301   2
  11  -7  13 69.9671 6.60908   2
  11  -9  -1 65.6015 5.64054   7
  11  -9   0 21.8392 4.44976   7
  11  -9   0 24.1931 4.62185   2
  11  -9   1 67.9397 5.56757   7
  11  -9   1 72.2421 5.70645   2
  11  -9   2 12.2527 4.32720   7
  11  -9   2 13.6627 4.47303   2
  11  -9   3 69.6007 5.63767   7
  11  -9   3 81.9861 5.98922   2
  11  -9   4 15.4886 4.43350   7
  11  -9   4 20.4216 4.75550   2
  11  -9   5 94.1129 6.13768   7
  11  -9   5 104.673 6.50641   2
  11  -9   6 18.7064 4.53740   7
  11  -9   6 27.3940 5.30142   2
  11  -9   7 65.2654 5.70620   7
  11  -9   7 78.6551 6.31140   2
  11  -9   8 28.6624 4.52563   3
  11  -9   8 20.1333 4.48672   7
  11  -9   8 16.6106 5.13303   2
  11  -9   9 59.6981 5.36798   3
  11  -9   9 53.6466 5.83039   2
  12   0 -16 54.2960 5.49064   2
  12   0 -15 3.42960 4.34455   2
  12   0 -14 91.9018 6.11280   2
  12   0 -13 1.41395 3.87537   2
  12   0 -12 75.4876 5.61143   2
  12   0 -11 4.87154 3.70648   2
  12   0 -10 123.431 6.46875   2
  12   0  -9-3.74732 3.75043   2
  12   0  -8 142.406 6.75209   2
  12   0  -7 3.38603 3.54644   2
  12   0  -6 203.032 7.79276   2
  12   0  -5 4.14013 3.52050   2
  12   0  -4 304.882 9.70579   2
  12   0  -3 0.82974 3.26690   2
  12   0  -2 260.716 8.82078   2
  12   0  -1 1.46747 3.32316   2
  12   0   0 236.113 8.24959   2
  12   0   1-0.65267 3.33657   2
  12   0   2 248.995 8.53102   2
  12   0   3 0.65386 3.41957   2
  12   0   4 207.615 7.71412   2
  12   0   5 0.33356 3.36475   2
  12   0   6 210.046 7.89169   2
  12   2 -16 43.5293 5.37554   2
  12  -2 -16 30.9973 5.12807   2
  12   2 -15 22.0433 4.68260   2
  12  -2 -15 15.9856 4.58393   2
  12  -2 -15 16.5442 4.41183   6
  12   2 -14 37.7491 4.97986   2
  12  -2 -14 34.5458 5.01713   2
  12  -2 -14 33.1961 4.83829   6
  12   2 -13 3.54321 3.93556   2
  12  -2 -13 0.83417 4.09618   2
  12  -2 -13 7.09640 3.94178   6
  12   2 -12 69.5370 5.36548   2
  12  -2 -12 69.0472 5.32791   6
  12  -2 -12 70.2944 5.69420   2
  12   2 -11 28.7079 4.23252   2
  12  -2 -11 28.5568 4.38467   6
  12  -2 -11 25.3258 4.56973   2
  12  -2 -10 124.737 6.60662   2
  12  -2 -10 117.577 6.17073   6
  12   2 -10 127.048 6.31532   2
  12   2  -9 27.8320 4.05905   2
  12  -2  -9 31.3825 4.25336   6
  12  -2  -9 31.1333 4.61170   2
  12  -2  -8 109.617 6.15417   2
  12  -2  -8 120.427 5.84791   6
  12   2  -8 114.541 5.87027   2
  12  -2  -7 40.7749 4.28181   6
  12   2  -7 35.7694 4.16080   2
  12  -2  -7 36.9305 4.45244   2
  12   2  -6 124.507 5.77614   2
  12  -2  -6 113.407 6.20545   2
  12  -2  -5 23.6458 4.05477   2
  12   2  -5 21.5861 3.62768   2
  12   2  -4 168.944 6.63716   2
  12  -2  -4 166.385 7.19486   2
  12  -2  -3 36.1928 4.46694   2
  12   2  -3 38.0139 3.82031   2
  12   2  -2 93.8984 5.07412   2
  12  -2  -2 88.6226 5.58624   2
  12   2  -1 32.9630 3.50402   2
  12  -2  -1 32.2103 4.38468   2
  12  -2   0 68.3917 5.14002   2
  12  -2   1 86.2600 5.55460   2
  12  -2   2 120.025 6.33521   2
  12  -2   3 26.7846 4.40580   2
  12  -2   4 205.936 8.19109   2
  12  -2   5 30.2825 4.58586   2
  12  -2   6 144.059 7.03312   2
  12  -2   7 38.3978 4.85700   2
  12  -2   8 135.460 6.94876   2
  12  -2   9 22.6263 4.97578   2
  12  -2  10 125.880 6.90016   2
  12  -2  11 24.9277 4.85216   2
  12  -2  12 85.9048 6.41956   2
  12   4 -15 29.1047 4.89263   2
  12  -4 -15 26.0065 4.88423   2
  12  -4 -15 25.9189 4.86936   6
  12   4 -14 19.0503 4.50285   2
  12  -4 -14 16.8354 4.51915   2
  12  -4 -14 10.9142 4.53303   6
  12   4 -13 39.2919 4.78249   2
  12  -4 -13 40.2186 5.09057   6
  12  -4 -13 34.4353 5.04461   2
  12   4 -12 35.8993 4.58192   2
  12  -4 -12 36.6483 4.96771   6
  12  -4 -12 36.6393 5.05393   2
  12   4 -11 56.8632 4.82931   2
  12  -4 -11 64.0853 5.52788   6
  12  -4 -11 64.8197 5.64055   2
  12   4 -10 43.3453 4.41681   2
  12  -4 -10 46.3319 4.95039   6
  12  -4 -10 49.1834 5.25725   2
  12  -4  -9 90.7582 6.00351   2
  12  -4  -9 109.047 6.28890   6
  12  -4  -8 54.2657 5.19893   2
  12  -4  -7 63.8013 5.30957   2
  12  -4  -6 58.7492 5.10331   2
  12  -4  -5 95.7461 6.08256   2
  12  -4  -4 53.8168 5.03064   2
  12  -4  -3 103.400 6.12690   2
  12  -4  -2 76.5889 5.76078   2
  12  -4  -1 105.521 6.31197   2
  12  -4   0 62.4555 5.40604   2
  12  -4   1 87.9019 5.89656   2
  12  -4   2 72.1102 5.57767   2
  12  -4   3 97.6343 6.24371   2
  12  -4   4 59.2897 5.47038   2
  12  -4   5 71.2326 5.80267   2
  12  -4   6 53.0848 5.41103   2
  12  -4   7 90.7093 6.33782   2
  12  -4   8 64.2232 5.82844   2
  12  -4   9 107.134 6.85367   2
  12  -4  10 80.0470 6.29777   2
  12  -4  11 109.990 7.08410   2
  12  -4  12 38.3046 5.62897   2
  12  -4  13 48.7150 6.00084   2
  12  -4  14 42.5202 6.04067   2
  12  -4  15 37.3036 5.93589   2
  12  -6 -12 10.5127 4.94211   6
  12  -6 -12 7.10840 4.28765   2
  12  -6 -11 65.5490 6.03628   6
  12  -6 -11 56.4940 5.43395   2
  12  -6 -10 8.27126 4.61678   6
  12  -6 -10 3.27100 4.13979   2
  12  -6  -9 69.2792 5.70643   2
  12  -6  -8 5.72594 4.07981   2
  12  -6  -7 116.232 6.57503   2
  12  -6  -6 4.69421 4.13720   2
  12  -6  -5 109.827 6.49147   2
  12  -6  -4 0.40347 3.97137   2
  12  -6  -3 80.4073 5.95905   2
  12  -6  -2 11.1540 4.44330   2
  12  -6  -1 126.937 6.93674   2
  12  -6   0 3.92875 4.30783   2
  12  -6   1 110.241 6.58730   2
  12  -6   2 5.91332 4.28147   2
  12  -6   3 125.691 7.00075   2
  12  -6   4 12.4879 4.73334   2
  12  -6   5 114.867 6.95821   2
  12  -6   6 3.29541 4.60593   2
  12  -6   7 101.564 6.85834   2
  12  -6   8 3.20801 4.85440   2
  12  -6   9 72.2719 6.39457   2
  12  -6  10 10.9056 4.98505   2
  12  -6  11 45.4086 5.86025   2
  12  -6  12-1.43366 5.02496   2
  12  -8  -5 78.8056 6.01444   2
  12  -8  -4 1.81607 4.21236   2
  12  -8  -3 79.1503 6.08030   2
  12  -8  -2 15.1463 4.75726   2
  12  -8  -1 65.3013 5.83288   2
  12  -8   0 12.7009 4.64761   2
  12  -8   1 44.0793 5.42105   2
  12  -8   2 13.6590 4.73345   2
  12  -8   3 78.9060 6.37391   2
  12  -8   4 9.15777 4.69303   2
  12  -8   5 95.0123 6.76057   2
  12  -8   6 6.42394 4.61086   2
  12  -8   7 84.6449 6.61176   2
  12  -8   8 6.92429 5.00583   2
  13   1 -14 40.5868 5.29176   2
  13  -1 -14 48.4571 5.51991   2
  13   1 -13 3.98393 4.10399   2
  13  -1 -13 5.65931 4.52521   2
  13   1 -12 50.5867 5.29679   2
  13  -1 -12 57.0015 5.52516   2
  13   1 -11 4.80945 4.00676   2
  13  -1 -11 4.26672 4.20564   2
  13   1 -10 65.5576 5.39943   2
  13  -1 -10 65.8460 5.59915   2
  13   1  -9 2.52395 3.84041   2
  13  -1  -9 0.61821 4.03739   2
  13  -1  -8 84.0044 5.93838   2
  13   1  -8 87.2617 5.66614   2
  13   1  -7-0.74352 3.63734   2
  13  -1  -7 2.95247 3.82825   2
  13   1  -6 120.834 6.36837   2
  13  -1  -6 130.003 6.63889   2
  13   1  -5-0.88292 3.56253   2
  13  -1  -5 2.52621 3.73756   2
  13   1  -4 152.767 6.81327   2
  13  -1  -4 150.703 7.02445   2
  13  -1  -3 3.43036 3.76101   2
  13   1  -3 2.24309 3.44955   2
  13   1  -2 75.4486 5.15024   2
  13  -1  -2 59.8424 5.13214   2
  13   1  -1 14.0039 3.59815   2
  13  -1  -1 12.4855 3.99190   2
  13   1   0 109.840 5.88349   2
  13  -1   0 111.819 6.31619   2
  13   1   1 7.26516 3.60582   2
  13  -1   1 2.83764 3.84808   2
  13  -1   2 101.573 6.18491   2
  13  -1   3 4.15963 3.97692   2
  13  -1   4 121.975 6.55438   2
  13  -1   5 10.7568 4.21434   2
  13  -1   6 121.583 6.62355   2
  13  -1   7 12.3591 4.30125   2
  13  -1   8 131.354 6.98596   2
  13   3 -14 16.3104 4.59076   2
  13  -3 -14 15.6522 4.58338   6
  13   3 -13 14.6865 4.35226   2
  13  -3 -13 15.0442 4.64662   6
  13  -3 -13 11.2306 4.74533   2
  13   3 -12 40.3378 4.99562   2
  13  -3 -12 37.1826 5.10144   6
  13  -3 -12 39.2061 5.36061   2
  13   3 -11 39.6896 4.83004   2
  13  -3 -11 36.2863 5.13771   6
  13  -3 -11 41.9104 5.32270   2
  13   3 -10 42.9160 4.76007   2
  13  -3 -10 45.3525 4.98104   6
  13  -3 -10 42.7398 5.25334   2
  13   3  -9 37.7250 4.52757   2
  13  -3  -9 49.3271 4.97043   6
  13  -3  -9 46.5956 5.31565   2
  13   3  -8 48.6366 4.56459   2
  13  -3  -8 46.5842 5.04440   6
  13  -3  -8 39.5502 5.00508   2
  13   3  -7 34.8166 4.26114   2
  13  -3  -7 32.1517 4.97079   2
  13  -3  -6 79.7039 5.81394   2
  13  -3  -5 59.8778 5.36038   2
  13  -3  -4 59.9534 5.49131   2
  13  -3  -3 69.3092 5.65600   2
  13  -3  -2 66.2252 5.60446   2
  13  -3  -1 45.2315 5.20539   2
  13  -3   0 42.6889 5.14324   2
  13  -3   1 48.6687 5.31670   2
  13  -3   2 86.2313 6.17464   2
  13  -3   3 29.3547 4.88084   2
  13  -3   4 68.2241 5.75372   2
  13  -3   5 53.1853 5.55768   2
  13  -3   6 42.2369 5.39218   2
  13  -3   7 77.1912 6.16446   2
  13  -3   8 57.7010 5.90480   2
  13  -3   9 62.3647 6.07077   2
  13  -3  10 68.7075 6.33523   2
  13  -3  11 76.5102 6.61201   2
  13  -3  12 17.1610 5.16526   2
  13  -3  13 13.2886 5.21757   2
  13  -5 -12 11.9948 4.93742   6
  13  -5 -12 9.83677 4.84178   2
  13  -5 -11 48.1988 5.68734   6
  13  -5 -11 38.9710 5.37071   2
  13  -5 -10 8.24521 4.88528   6
  13  -5 -10 10.9826 4.50023   2
  13  -5  -9 54.5501 5.75352   6
  13  -5  -9 59.6825 5.67378   2
  13  -5  -8 14.7890 4.57245   2
  13  -5  -7 71.2879 5.87950   2
  13  -5  -6 15.2405 4.72187   2
  13  -5  -5 58.3712 5.68292   2
  13  -5  -4 18.7914 4.85913   2
  13  -5  -3 65.8157 5.81233   2
  13  -5  -2 23.3180 4.71064   2
  13  -5  -1 67.9059 5.94526   2
  13  -5   0 12.2569 4.73219   2
  13  -5   1 59.8799 5.72631   2
  13  -5   2 11.0335 4.75093   2
  13  -5   3 72.9723 6.17041   2
  13  -5   4 10.1485 4.82530   2
  13  -5   5 77.9148 6.35193   2
  13  -5   6 18.0432 5.20127   2
  13  -5   7 75.0871 6.38319   2
  13  -5   8 31.9336 5.68294   2
  13  -5   9 81.8511 6.79245   2
  13  -5  10 25.6416 5.49849   2
  13  -5  11 55.2283 6.22275   2
  13  -7  -9 50.7462 5.47944   2
  13  -7  -8 7.15017 4.77761   2
  13  -7  -7 63.8806 5.71888   2
  13  -7  -6 3.67036 4.53136   2
  13  -7  -5 71.1805 6.05892   2
  13  -7  -4-4.32843 4.66040   2
  13  -7  -3 74.9945 6.15758   2
  13  -7  -2 3.29397 4.48588   2
  13  -7  -1 70.5693 6.29770   2
  13  -7   0-0.44425 4.63684   2
  13  -7   1 65.3070 6.06508   2
  13  -7   2 3.15282 4.69137   2
  13  -7   3 70.7373 6.41795   2
  13  -7   4 5.52051 5.10957   2
  13  -7   5 73.8582 6.44460   2
  13  -7   6 18.4055 5.27241   2
  13  -7   7 58.4486 6.18388   2
  14   0 -12 37.4817 5.32853   2
  14   0 -11 2.61511 4.37675   2
  14   0 -10 51.0987 5.50081   2
  14   0  -9-1.49206 4.34419   2
  14   0  -8 135.344 7.13413   2
  14   0  -7 3.71183 4.06497   2
  14   0  -6 168.525 7.71451   2
  14   0  -5 0.79098 3.87888   2
  14   0  -4 112.375 6.46646   2
  14   0  -3 7.60493 4.01199   2
  14   0  -2 114.175 6.37380   2
  14   0  -1 7.12655 4.03143   2
  14   0   0 126.765 6.61860   2
  14   0   1-0.93862 3.91454   2
  14   0   2 88.0062 5.79201   2
  14   0   3-1.70590 4.09742   2
  14   2 -12 32.4952 4.94518   2
  14   2 -11 25.2713 4.64437   2
  14  -2 -11 16.7601 4.93465   2
  14   2 -10 38.3148 4.89759   2
  14  -2 -10 37.2774 5.35896   2
  14   2  -9 12.1528 4.26632   2
  14  -2  -9 16.6065 4.83898   2
  14   2  -8 34.0736 4.73189   2
  14  -2  -8 35.8341 5.10926   2
  14   2  -7 15.1899 4.13599   2
  14  -2  -7 10.4018 4.49159   2
  14   2  -6 79.1944 5.66742   2
  14  -2  -6 74.2615 6.05849   2
  14   2  -5 26.7444 4.23785   2
  14  -2  -5 26.7617 4.88169   2
  14  -2  -4 64.7996 5.69265   2
  14  -2  -3 26.3420 4.91352   2
  14  -2  -2 49.7145 5.42641   2
  14  -2  -1 44.4340 5.33981   2
  14  -2   0 99.7147 6.52416   2
  14  -2   1 17.2843 4.76793   2
  14  -2   2 77.5008 6.19292   2
  14  -2   3 8.34813 4.57440   2
  14  -2   4 58.2667 5.82110   2
  14  -2   5 16.1182 4.83591   2
  14  -2   6 60.0759 5.96107   2
  14  -2   7 19.7450 5.00377   2
  14  -2   8 61.8805 6.12621   2
  14  -2   9 3.55866 4.93078   2
  14  -4 -11 34.2260 5.37541   6
  14  -4 -10 20.2530 4.98698   6
  14  -4 -10 21.3788 5.15137   2
  14  -4  -9 33.0454 5.37573   2
  14  -4  -8 27.4780 5.31381   2
  14  -4  -7 50.9085 5.88656   2
  14  -4  -6 46.8123 5.63035   2
  14  -4  -5 61.0273 5.90215   2
  14  -4  -4 39.7115 5.38066   2
  14  -4  -3 56.0017 5.92648   2
  14  -4  -2 41.0602 5.50690   2
  14  -4  -1 50.5515 5.64643   2
  14  -4   0 28.5570 5.31567   2
  14  -4   1 39.0464 5.54655   2
  14  -4   2 32.4505 5.41527   2
  14  -4   3 51.6507 5.85328   2
  14  -4   4 18.7585 5.25563   2
  14  -4   5 58.8425 6.12497   2
  14  -4   6 39.8361 5.89614   2
  14  -4   7 57.2869 6.07323   2
  14  -4   8 52.9228 6.08927   2
  14  -4   9 61.6769 6.34280   2
  14  -4  10 13.0155 5.34343   2
  14  -6  -6 4.79161 4.58839   2
  14  -6  -5 59.6301 5.91737   2
  14  -6  -4-3.00751 4.85524   2
  14  -6  -3 73.7434 6.33581   2
  14  -6  -2 8.27290 4.90053   2
  14  -6  -1 74.0671 6.53249   2
  14  -6   0 3.77337 4.84965   2
  14  -6   1 76.0388 6.52122   2
  14  -6   2 5.87868 5.01320   2
  14  -6   3 40.7533 5.86217   2
  14  -6   4 5.28129 5.15403   2
  14  -6   5 32.4125 5.74206   2
  15   1  -9 6.89818 4.61520   2
  15   1  -8 51.8757 5.40247   2
  15  -1  -8 46.5111 5.65603   2
  15   1  -7 8.81063 4.50803   2
  15  -1  -7-1.80601 4.56524   2
  15   1  -6 44.3173 5.21152   2
  15  -1  -6 49.2516 5.48456   2
  15   1  -5 3.45594 4.17604   2
  15  -1  -5 4.61891 4.53792   2
  15   1  -4 34.6640 4.82302   2
  15  -1  -4 43.5619 5.35807   2
  15  -1  -3 1.08630 4.40815   2
  15   1  -3 2.34605 4.15437   2
  15  -1  -2 69.3269 5.85774   2
  15  -1  -1 24.7608 4.99719   2
  15  -1   0 91.7520 6.53831   2
  15  -1   1 6.76420 4.55749   2
  15  -1   2 57.2456 5.55239   2
  15  -1   3 5.98771 4.65599   2
  15  -1   4 70.2792 6.15161   2
  15  -3  -6 34.1429 5.43090   2
  15  -3  -5 32.4422 5.53193   2
  15  -3  -4 37.1439 5.49693   2
  15  -3  -3 33.0791 5.37209   2
  15  -3  -2 50.3409 5.99706   2
  15  -3  -1 26.4324 5.45467   2
  15  -3   0 37.7138 5.58783   2
  15  -3   1 21.1904 5.32085   2
  15  -3   2 31.7621 5.62227   2
  15  -3   3 34.4281 5.71756   2
  15  -3   4 27.0466 5.47272   2
  15  -3   5 31.7316 5.72078   2
  15  -3   6 26.2495 5.45864   2
  15  -3   7 26.2455 5.41521   2
  15  -3   8 18.1799 5.48550   2
  16   0  -4 36.1643 5.23784   2
  16   0  -3 2.82585 4.49426   2
  16   0  -2 92.0731 6.43560   2
   0   0   0    0.00    0.00   0

TITL 240125_UO2saldamp_xa_ in Cc
REM Cc (#9 in standard setting)
CELL 0.71073  11.290866   9.989106  17.706584  90.0000  90.3389  90.0000
ZERR    4.00   0.000267   0.000177   0.000338   0.0000   0.0020   0.0000
LATT -7
SYMM  x,-y, z+1/2
SFAC C H N O U
UNIT 84.00 84.00 12.00 16.00 4.00
TREF
HKLF 4
END
;
_shelx_hkl_checksum              46997
_olex2_submission_special_instructions 'No special instructions were received'
_oxdiff_exptl_absorpt_empirical_details 
;
Empirical correction (ABSPACK) includes:
- Absorption correction using spherical harmonics
- Frame scaling
;
_oxdiff_exptl_absorpt_empirical_full_max 1.208
_oxdiff_exptl_absorpt_empirical_full_min 0.823
