# Supplementary material for: Enhanced Thermodynamic Stability of UO2 2+ Complex Through Structure Preorganization of N3O2‐Pentadentate Planar Ligand for Uranium Harvesting from Seawater
Source: Adv Sci (Weinh). 2026 Jan 18;13(17):e22146. doi: 10.1002/advs.202522146 (PMC13042446; doi:10.1002/advs.202522146)
Supplement: Supplementary file 2 — Supporting File 2: advs73779‐sup‐0002‐Data.zip. [file ADVS-13-e22146-s002.zip › advs73779-sup-0002-Data/2498009.cif]

####################################################################### 
# 
# This file contains crystal structure data downloaded from the 
# Cambridge Structural Database (CSD) hosted by the Cambridge 
# Crystallographic Data Centre (CCDC).
# 
# Full information about CCDC data access policies and citation 
# guidelines are available at http://www.ccdc.cam.ac.uk/access/V1 
# 
# Audit and citation data items may have been added by the CCDC. 
# Please retain this information to preserve the provenance of 
# this file and to allow appropriate attribution of the data. 
# 
#######################################################################

data_240430_cu(saldamp)_rc
_database_code_depnum_ccdc_archive 'CCDC 2498009'
loop_
_audit_author_name
_audit_author_address
'Koichiro Takao'
;Institute of Science Tokyo
Japan
;
_audit_update_record             
;
2025-10-27 deposited with the CCDC.	2025-10-30 downloaded from the CCDC.
;
# start Validation Reply Form
_vrf_PLAT341_240430_cu(saldamp)_rc 
;
PROBLEM: Low Bond Precision on  C-C Bonds ...............     0.0162 Ang.
RESPONSE: This is because the X-ray photographs have been taken at room temperature. 
;
# Added during the CSD deposition process: Monday 27 October 2025 12:26 AM
# end Validation Reply Form

_audit_creation_date             2025-09-26
_audit_creation_method           
;
Olex2 1.5
(compiled 2025.07.13 svn.rb7424aed for OlexSys, GUI svn.r7314)
;
_shelx_SHELXL_version_number     2018/3
_audit_contact_author_address    ?
_audit_contact_author_email      ?
_audit_contact_author_phone      ?
_publ_contact_author_id_orcid    ?
_publ_section_references         
;
Dolomanov, O.V., Bourhis, L.J., Gildea, R.J, Howard, J.A.K. & Puschmann, H.
 (2009), J. Appl. Cryst. 42, 339-341.

Sheldrick, G.M. (2015). Acta Cryst. A71, 3-8.

Sheldrick, G.M. (2015). Acta Cryst. C71, 3-8.
;
_chemical_name_common            ?
_chemical_name_systematic        ?
_chemical_formula_moiety         'C21 H23 Cl2 Cu N3 O2'
_chemical_formula_sum            'C21 H23 Cl2 Cu N3 O2'
_chemical_formula_weight         483.86
_chemical_melting_point          ?
loop_
_atom_type_symbol
_atom_type_description
_atom_type_scat_dispersion_real
_atom_type_scat_dispersion_imag
_atom_type_scat_source
C C 0.0033 0.0016 'International Tables Vol C Tables 4.2.6.8 and 6.1.1.4'
H H 0.0000 0.0000 'International Tables Vol C Tables 4.2.6.8 and 6.1.1.4'
Cl Cl 0.1484 0.1585 'International Tables Vol C Tables 4.2.6.8 and 6.1.1.4'
Cu Cu 0.3201 1.2651 'International Tables Vol C Tables 4.2.6.8 and 6.1.1.4'
N N 0.0061 0.0033 'International Tables Vol C Tables 4.2.6.8 and 6.1.1.4'
O O 0.0106 0.0060 'International Tables Vol C Tables 4.2.6.8 and 6.1.1.4'

_shelx_space_group_comment       
;
The symmetry employed for this shelxl refinement is uniquely defined
by the following loop, which should always be used as a source of
symmetry information in preference to the above space-group names.
They are only intended as comments.
;
_space_group_crystal_system      monoclinic
_space_group_IT_number           14
_space_group_name_H-M_alt        'P 1 21/c 1'
_space_group_name_Hall           '-P 2ybc'
loop_
_space_group_symop_operation_xyz
'x, y, z'
'-x, y+1/2, -z+1/2'
'-x, -y, -z'
'x, -y-1/2, z-1/2'

_cell_length_a                   16.543(2)
_cell_length_b                   9.2829(10)
_cell_length_c                   15.4072(18)
_cell_angle_alpha                90
_cell_angle_beta                 111.927(8)
_cell_angle_gamma                90
_cell_volume                     2194.9(5)
_cell_formula_units_Z            4
_cell_measurement_reflns_used    13808
_cell_measurement_temperature    296
_cell_measurement_theta_max      27.55
_cell_measurement_theta_min      3.09
_shelx_estimated_absorpt_T_max   0.917
_shelx_estimated_absorpt_T_min   0.743
_exptl_absorpt_coefficient_mu    1.260
_exptl_absorpt_correction_T_max  0.916
_exptl_absorpt_correction_T_min  0.474
_exptl_absorpt_correction_type   empirical
_exptl_absorpt_process_details   'ABSCOR (Rigaku, 1995)'
_exptl_absorpt_special_details   ?
_exptl_crystal_colour            blue
_exptl_crystal_colour_primary    blue
_exptl_crystal_density_diffrn    1.464
_exptl_crystal_density_meas      ?
_exptl_crystal_density_method    'not measured'
_exptl_crystal_description       platelet
_exptl_crystal_F_000             996
_exptl_crystal_size_max          0.25
_exptl_crystal_size_mid          0.23
_exptl_crystal_size_min          0.07
_exptl_transmission_factor_max   ?
_exptl_transmission_factor_min   ?
_diffrn_reflns_av_R_equivalents  0.1704
_diffrn_reflns_av_unetI/netI     0.1137
_diffrn_reflns_Laue_measured_fraction_full 0.994
_diffrn_reflns_Laue_measured_fraction_max 0.991
_diffrn_reflns_limit_h_max       21
_diffrn_reflns_limit_h_min       -21
_diffrn_reflns_limit_k_max       11
_diffrn_reflns_limit_k_min       -11
_diffrn_reflns_limit_l_max       19
_diffrn_reflns_limit_l_min       -19
_diffrn_reflns_number            30255
_diffrn_reflns_point_group_measured_fraction_full 0.994
_diffrn_reflns_point_group_measured_fraction_max 0.991
_diffrn_reflns_theta_full        25.242
_diffrn_reflns_theta_max         27.473
_diffrn_reflns_theta_min         3.086
_diffrn_ambient_temperature      296.15
_diffrn_detector_area_resol_mean 10.000
_diffrn_measured_fraction_theta_full 0.994
_diffrn_measured_fraction_theta_max 0.991
_diffrn_measurement_device_type  'Rigaku R-AXIS RAPID'
_diffrn_measurement_method       \w
_diffrn_radiation_type           MoK\a
_diffrn_radiation_wavelength     0.71075
_diffrn_source                   ?
_reflns_Friedel_coverage         0.000
_reflns_Friedel_fraction_full    .
_reflns_Friedel_fraction_max     .
_reflns_number_gt                2265
_reflns_number_total             4974
_reflns_special_details          
;
 Reflections were merged by SHELXL according to the crystal
 class for the calculation of statistics and refinement.
 
 _reflns_Friedel_fraction is defined as the number of unique
 Friedel pairs measured divided by the number that would be
 possible theoretically, ignoring centric projections and
 systematic absences.
;
_reflns_threshold_expression     'I > 2\s(I)'
_computing_cell_refinement       'RAPID AUTO'
_computing_data_collection       'RAPID AUTO (Rigaku, ????)'
_computing_data_reduction        'RAPID AUTO'
_computing_molecular_graphics    'Olex2 1.5 (Dolomanov et al., 2009)'
_computing_publication_material  'Olex2 1.5 (Dolomanov et al., 2009)'
_computing_structure_refinement  'SHELXL 2018/3 (Sheldrick, 2015)'
_computing_structure_solution    'SHELXT  (Sheldrick, 2015)'
_refine_diff_density_max         1.072
_refine_diff_density_min         -1.208
_refine_diff_density_rms         0.103
_refine_ls_extinction_coef       .
_refine_ls_extinction_method     none
_refine_ls_goodness_of_fit_ref   1.050
_refine_ls_hydrogen_treatment    constr
_refine_ls_matrix_type           full
_refine_ls_number_parameters     262
_refine_ls_number_reflns         4974
_refine_ls_number_restraints     0
_refine_ls_R_factor_all          0.2062
_refine_ls_R_factor_gt           0.0979
_refine_ls_restrained_S_all      1.050
_refine_ls_shift/su_max          0.000
_refine_ls_shift/su_mean         0.000
_refine_ls_structure_factor_coef Fsqd
_refine_ls_weighting_details     
'w=1/[\s^2^(Fo^2^)+(0.1233P)^2^+3.5022P] where P=(Fo^2^+2Fc^2^)/3'
_refine_ls_weighting_scheme      calc
_refine_ls_wR_factor_gt          0.2270
_refine_ls_wR_factor_ref         0.2942
_refine_special_details          
;
    Refinement was performed using all reflections. The weighted 
    R-factor (wR) and goodness of fit (S) are based on F^2^.
    R-factor (gt) are based on F. The threshold expression of
    F^2^ > 2.0 sigma(F^2^) is used only for calculating R-factor (gt).
;
_olex2_refinement_description    
;
1. Fixed Uiso
 At 1.2 times of:
  All C(H) groups, All C(H,H) groups, All N(H) groups, All O(H) groups
2.a Ternary CH refined with riding coordinates:
 N1(H1A), N3(H3)
2.b Secondary CH2 refined with riding coordinates:
 C7(H7A,H7B), C8(H8A,H8B), C14(H14A,H14B), C15(H15A,H15B)
2.c Aromatic/amide H refined with riding coordinates:
 C2(H2A), C3(H3A), C4(H4), C5(H5), C10(H10), C11(H11), C12(H12), C17(H17),
 C18(H18), C19(H19), C20(H20)
2.d Tetrahedral OH refined with riding coordinates:
 O1(H1), O2(H2)
;
_atom_sites_solution_hydrogens   geom
_atom_sites_solution_primary     dual
_atom_sites_solution_secondary   ?
loop_
_atom_site_label
_atom_site_type_symbol
_atom_site_fract_x
_atom_site_fract_y
_atom_site_fract_z
_atom_site_U_iso_or_equiv
_atom_site_adp_type
_atom_site_occupancy
_atom_site_site_symmetry_order
_atom_site_calc_flag
_atom_site_refinement_flags_posn
_atom_site_refinement_flags_adp
_atom_site_refinement_flags_occupancy
_atom_site_disorder_assembly
_atom_site_disorder_group
Cu1 Cu 0.32388(7) 0.20717(12) 0.73020(7) 0.0624(4) Uani 1 1 d . . . . .
Cl1 Cl 0.24246(15) 0.0004(3) 0.61663(15) 0.0712(7) Uani 1 1 d . . . . .
Cl2 Cl 0.39560(17) 0.1054(3) 0.86842(15) 0.0808(8) Uani 1 1 d . . . . .
O1 O 0.2019(4) 0.3204(7) 0.9405(4) 0.0792(19) Uani 1 1 d . . . . .
H1 H 0.208443 0.369250 0.987014 0.095 Uiso 1 1 calc R U . . .
O2 O 0.6105(5) 0.2821(9) 0.7883(5) 0.108(3) Uani 1 1 d . . . . .
H2 H 0.652217 0.335263 0.813905 0.130 Uiso 1 1 calc R U . . .
N1 N 0.2163(5) 0.2670(8) 0.7587(5) 0.068(2) Uani 1 1 d . . . . .
H1A H 0.238175 0.333676 0.811752 0.081 Uiso 1 1 calc R U . . .
N2 N 0.2838(5) 0.3610(8) 0.6398(5) 0.0608(18) Uani 1 1 d . . . . .
N3 N 0.4308(5) 0.2233(9) 0.6935(5) 0.070(2) Uani 1 1 d . . . . .
H3 H 0.470634 0.283835 0.743276 0.083 Uiso 1 1 calc R U . . .
C1 C 0.1152(6) 0.2958(10) 0.8926(6) 0.064(2) Uani 1 1 d . . . . .
C2 C 0.0522(7) 0.3469(11) 0.9219(7) 0.075(3) Uani 1 1 d . . . . .
H2A H 0.066818 0.401112 0.976370 0.090 Uiso 1 1 calc R U . . .
C3 C -0.0345(7) 0.3161(12) 0.8681(9) 0.088(3) Uani 1 1 d . . . . .
H3A H -0.078924 0.353686 0.884491 0.106 Uiso 1 1 calc R U . . .
C4 C -0.0539(8) 0.2288(13) 0.7899(9) 0.099(4) Uani 1 1 d . . . . .
H4 H -0.111686 0.205807 0.754810 0.119 Uiso 1 1 calc R U . . .
C5 C 0.0105(8) 0.1763(13) 0.7639(8) 0.097(3) Uani 1 1 d . . . . .
H5 H -0.003884 0.118462 0.710955 0.116 Uiso 1 1 calc R U . . .
C6 C 0.0968(6) 0.2078(10) 0.8149(6) 0.069(2) Uani 1 1 d . . . . .
C7 C 0.1697(6) 0.1538(11) 0.7878(7) 0.076(3) Uani 1 1 d . . . . .
H7A H 0.211111 0.102553 0.840576 0.091 Uiso 1 1 calc R U . . .
H7B H 0.146085 0.085528 0.736894 0.091 Uiso 1 1 calc R U . . .
C8 C 0.1582(6) 0.3537(12) 0.6793(6) 0.080(3) Uani 1 1 d . . . . .
H8A H 0.128210 0.425114 0.702245 0.096 Uiso 1 1 calc R U . . .
H8B H 0.114712 0.291561 0.635758 0.096 Uiso 1 1 calc R U . . .
C9 C 0.2093(6) 0.4280(12) 0.6297(6) 0.074(3) Uani 1 1 d . . . . .
C10 C 0.1839(8) 0.5474(12) 0.5731(7) 0.095(4) Uani 1 1 d . . . . .
H10 H 0.131579 0.593486 0.564746 0.115 Uiso 1 1 calc R U . . .
C11 C 0.2365(9) 0.5973(14) 0.5293(7) 0.109(4) Uani 1 1 d . . . . .
H11 H 0.220102 0.678838 0.491662 0.131 Uiso 1 1 calc R U . . .
C12 C 0.3141(7) 0.5281(11) 0.5401(7) 0.079(3) Uani 1 1 d . . . . .
H12 H 0.350784 0.561797 0.511204 0.095 Uiso 1 1 calc R U . . .
C13 C 0.3336(6) 0.4086(10) 0.5950(5) 0.064(2) Uani 1 1 d . . . . .
C14 C 0.4118(6) 0.3137(10) 0.6093(6) 0.067(2) Uani 1 1 d . . . . .
H14A H 0.400298 0.252555 0.554920 0.080 Uiso 1 1 calc R U . . .
H14B H 0.461972 0.373235 0.616131 0.080 Uiso 1 1 calc R U . . .
C15 C 0.4803(8) 0.0967(13) 0.6994(8) 0.104(4) Uani 1 1 d . . . . .
H15A H 0.441799 0.025639 0.658243 0.125 Uiso 1 1 calc R U . . .
H15B H 0.497390 0.060050 0.762664 0.125 Uiso 1 1 calc R U . . .
C16 C 0.5601(6) 0.1037(11) 0.6767(6) 0.069(2) Uani 1 1 d . . . . .
C17 C 0.5711(7) 0.0130(12) 0.6167(7) 0.086(3) Uani 1 1 d . . . . .
H17 H 0.530046 -0.059222 0.591425 0.104 Uiso 1 1 calc R U . . .
C18 C 0.6423(7) 0.0217(12) 0.5901(7) 0.084(3) Uani 1 1 d . . . . .
H18 H 0.647226 -0.041647 0.545597 0.100 Uiso 1 1 calc R U . . .
C19 C 0.7054(6) 0.1240(12) 0.6293(7) 0.080(3) Uani 1 1 d . . . . .
H19 H 0.753179 0.130092 0.611552 0.097 Uiso 1 1 calc R U . . .
C20 C 0.6975(7) 0.2179(12) 0.6955(9) 0.097(4) Uani 1 1 d . . . . .
H20 H 0.739978 0.286763 0.723960 0.117 Uiso 1 1 calc R U . . .
C21 C 0.6239(8) 0.2058(13) 0.7180(7) 0.092(3) Uani 1 1 d . . . . .

loop_
_atom_site_aniso_label
_atom_site_aniso_U_11
_atom_site_aniso_U_22
_atom_site_aniso_U_33
_atom_site_aniso_U_23
_atom_site_aniso_U_13
_atom_site_aniso_U_12
Cu1 0.0677(7) 0.0753(8) 0.0549(6) 0.0051(5) 0.0352(5) 0.0021(6)
Cl1 0.0801(15) 0.0784(16) 0.0611(13) 0.0014(11) 0.0333(12) 0.0023(12)
Cl2 0.0885(17) 0.104(2) 0.0590(13) 0.0154(13) 0.0381(13) 0.0108(14)
O1 0.075(4) 0.111(5) 0.061(4) -0.016(3) 0.036(3) -0.006(4)
O2 0.096(6) 0.127(7) 0.106(6) -0.033(5) 0.042(5) -0.004(5)
N1 0.075(5) 0.085(5) 0.057(4) 0.012(4) 0.040(4) 0.003(4)
N2 0.078(5) 0.060(4) 0.056(4) -0.007(3) 0.038(4) 0.000(4)
N3 0.068(5) 0.081(5) 0.073(5) 0.005(4) 0.042(4) -0.002(4)
C1 0.071(6) 0.079(6) 0.056(5) 0.003(5) 0.039(5) -0.001(5)
C2 0.084(7) 0.088(7) 0.072(6) 0.009(5) 0.052(6) 0.002(5)
C3 0.071(7) 0.093(8) 0.121(9) 0.015(7) 0.059(7) 0.007(6)
C4 0.074(7) 0.111(9) 0.120(10) -0.025(8) 0.044(7) -0.018(6)
C5 0.083(8) 0.119(9) 0.094(8) -0.029(7) 0.040(7) -0.021(7)
C6 0.078(7) 0.076(6) 0.068(6) 0.003(5) 0.044(5) 0.001(5)
C7 0.091(7) 0.083(7) 0.070(6) -0.006(5) 0.050(6) -0.003(5)
C8 0.075(6) 0.108(8) 0.068(6) 0.000(6) 0.039(5) 0.012(6)
C9 0.080(7) 0.099(8) 0.052(5) 0.002(5) 0.036(5) 0.027(6)
C10 0.122(9) 0.094(8) 0.086(7) 0.021(6) 0.057(7) 0.046(7)
C11 0.166(12) 0.112(10) 0.081(7) 0.039(7) 0.083(8) 0.038(9)
C12 0.110(8) 0.069(7) 0.080(6) 0.008(5) 0.061(6) 0.003(6)
C13 0.089(7) 0.067(6) 0.045(4) 0.001(4) 0.035(5) 0.008(5)
C14 0.074(6) 0.083(7) 0.053(5) 0.001(4) 0.035(4) -0.004(5)
C15 0.116(9) 0.107(9) 0.120(9) 0.023(7) 0.080(8) 0.013(8)
C16 0.079(7) 0.078(7) 0.060(5) 0.011(5) 0.038(5) 0.012(5)
C17 0.077(7) 0.089(8) 0.093(7) -0.018(6) 0.032(6) 0.012(6)
C18 0.083(7) 0.098(8) 0.068(6) -0.025(6) 0.025(6) 0.013(6)
C19 0.063(6) 0.100(8) 0.086(7) 0.015(6) 0.036(6) 0.011(6)
C20 0.071(7) 0.093(8) 0.133(10) -0.041(7) 0.044(7) -0.009(6)
C21 0.111(9) 0.101(9) 0.075(7) -0.019(6) 0.048(7) 0.031(7)

_geom_special_details            
;
 All esds (except the esd in the dihedral angle between two l.s. planes)
 are estimated using the full covariance matrix.  The cell esds are taken
 into account individually in the estimation of esds in distances, angles
 and torsion angles; correlations between esds in cell parameters are only
 used when they are defined by crystal symmetry.  An approximate (isotropic)
 treatment of cell esds is used for estimating esds involving l.s. planes.
;
loop_
_geom_bond_atom_site_label_1
_geom_bond_atom_site_label_2
_geom_bond_distance
_geom_bond_site_symmetry_2
_geom_bond_publ_flag
Cu1 Cl1 2.608(3) . ?
Cu1 Cl2 2.224(2) . ?
Cu1 N1 2.062(7) . ?
Cu1 N2 1.931(7) . ?
Cu1 N3 2.054(7) . ?
O1 H1 0.8200 . ?
O1 C1 1.365(10) . ?
O2 H2 0.8200 . ?
O2 C21 1.380(11) . ?
N1 H1A 0.9800 . ?
N1 C7 1.469(12) . ?
N1 C8 1.480(11) . ?
N2 C9 1.336(11) . ?
N2 C13 1.333(10) . ?
N3 H3 0.9800 . ?
N3 C14 1.477(10) . ?
N3 C15 1.416(13) . ?
C1 C2 1.367(12) . ?
C1 C6 1.387(12) . ?
C2 H2A 0.9300 . ?
C2 C3 1.391(14) . ?
C3 H3A 0.9300 . ?
C3 C4 1.387(15) . ?
C4 H4 0.9300 . ?
C4 C5 1.361(15) . ?
C5 H5 0.9300 . ?
C5 C6 1.380(14) . ?
C6 C7 1.501(12) . ?
C7 H7A 0.9700 . ?
C7 H7B 0.9700 . ?
C8 H8A 0.9700 . ?
C8 H8B 0.9700 . ?
C8 C9 1.502(13) . ?
C9 C10 1.376(13) . ?
C10 H10 0.9300 . ?
C10 C11 1.367(15) . ?
C11 H11 0.9300 . ?
C11 C12 1.389(14) . ?
C12 H12 0.9300 . ?
C12 C13 1.360(12) . ?
C13 C14 1.511(12) . ?
C14 H14A 0.9700 . ?
C14 H14B 0.9700 . ?
C15 H15A 0.9700 . ?
C15 H15B 0.9700 . ?
C15 C16 1.488(13) . ?
C16 C17 1.312(13) . ?
C16 C21 1.384(15) . ?
C17 H17 0.9300 . ?
C17 C18 1.386(13) . ?
C18 H18 0.9300 . ?
C18 C19 1.373(14) . ?
C19 H19 0.9300 . ?
C19 C20 1.385(14) . ?
C20 H20 0.9300 . ?
C20 C21 1.388(15) . ?

loop_
_geom_angle_atom_site_label_1
_geom_angle_atom_site_label_2
_geom_angle_atom_site_label_3
_geom_angle
_geom_angle_site_symmetry_1
_geom_angle_site_symmetry_3
_geom_angle_publ_flag
Cl2 Cu1 Cl1 106.67(10) . . ?
N1 Cu1 Cl1 94.1(2) . . ?
N1 Cu1 Cl2 96.0(2) . . ?
N2 Cu1 Cl1 96.2(2) . . ?
N2 Cu1 Cl2 157.1(2) . . ?
N2 Cu1 N1 82.1(3) . . ?
N2 Cu1 N3 81.2(3) . . ?
N3 Cu1 Cl1 98.7(2) . . ?
N3 Cu1 Cl2 95.1(2) . . ?
N3 Cu1 N1 160.0(3) . . ?
C1 O1 H1 109.5 . . ?
C21 O2 H2 109.5 . . ?
Cu1 N1 H1A 105.6 . . ?
C7 N1 Cu1 117.7(6) . . ?
C7 N1 H1A 105.6 . . ?
C7 N1 C8 112.8(8) . . ?
C8 N1 Cu1 108.5(5) . . ?
C8 N1 H1A 105.6 . . ?
C9 N2 Cu1 118.8(6) . . ?
C13 N2 Cu1 120.4(6) . . ?
C13 N2 C9 120.5(8) . . ?
Cu1 N3 H3 102.9 . . ?
C14 N3 Cu1 111.1(5) . . ?
C14 N3 H3 102.9 . . ?
C15 N3 Cu1 117.3(6) . . ?
C15 N3 H3 102.9 . . ?
C15 N3 C14 117.2(7) . . ?
O1 C1 C2 122.7(8) . . ?
O1 C1 C6 114.4(8) . . ?
C2 C1 C6 122.8(9) . . ?
C1 C2 H2A 120.8 . . ?
C1 C2 C3 118.4(10) . . ?
C3 C2 H2A 120.8 . . ?
C2 C3 H3A 120.3 . . ?
C4 C3 C2 119.4(10) . . ?
C4 C3 H3A 120.3 . . ?
C3 C4 H4 119.6 . . ?
C5 C4 C3 120.8(11) . . ?
C5 C4 H4 119.6 . . ?
C4 C5 H5 119.5 . . ?
C4 C5 C6 120.9(11) . . ?
C6 C5 H5 119.5 . . ?
C1 C6 C7 119.8(9) . . ?
C5 C6 C1 117.6(9) . . ?
C5 C6 C7 122.6(9) . . ?
N1 C7 C6 114.4(8) . . ?
N1 C7 H7A 108.7 . . ?
N1 C7 H7B 108.7 . . ?
C6 C7 H7A 108.7 . . ?
C6 C7 H7B 108.7 . . ?
H7A C7 H7B 107.6 . . ?
N1 C8 H8A 109.5 . . ?
N1 C8 H8B 109.5 . . ?
N1 C8 C9 110.8(7) . . ?
H8A C8 H8B 108.1 . . ?
C9 C8 H8A 109.5 . . ?
C9 C8 H8B 109.5 . . ?
N2 C9 C8 113.4(8) . . ?
N2 C9 C10 119.9(9) . . ?
C10 C9 C8 126.5(9) . . ?
C9 C10 H10 120.5 . . ?
C11 C10 C9 119.1(10) . . ?
C11 C10 H10 120.5 . . ?
C10 C11 H11 119.5 . . ?
C10 C11 C12 121.0(10) . . ?
C12 C11 H11 119.5 . . ?
C11 C12 H12 121.8 . . ?
C13 C12 C11 116.5(9) . . ?
C13 C12 H12 121.8 . . ?
N2 C13 C12 123.0(9) . . ?
N2 C13 C14 113.1(8) . . ?
C12 C13 C14 123.9(8) . . ?
N3 C14 C13 110.4(6) . . ?
N3 C14 H14A 109.6 . . ?
N3 C14 H14B 109.6 . . ?
C13 C14 H14A 109.6 . . ?
C13 C14 H14B 109.6 . . ?
H14A C14 H14B 108.1 . . ?
N3 C15 H15A 107.5 . . ?
N3 C15 H15B 107.5 . . ?
N3 C15 C16 119.4(9) . . ?
H15A C15 H15B 107.0 . . ?
C16 C15 H15A 107.5 . . ?
C16 C15 H15B 107.5 . . ?
C17 C16 C15 120.4(11) . . ?
C17 C16 C21 118.7(9) . . ?
C21 C16 C15 120.9(9) . . ?
C16 C17 H17 119.1 . . ?
C16 C17 C18 121.8(11) . . ?
C18 C17 H17 119.1 . . ?
C17 C18 H18 120.0 . . ?
C19 C18 C17 120.0(9) . . ?
C19 C18 H18 120.0 . . ?
C18 C19 H19 120.2 . . ?
C18 C19 C20 119.6(9) . . ?
C20 C19 H19 120.2 . . ?
C19 C20 H20 121.1 . . ?
C19 C20 C21 117.7(10) . . ?
C21 C20 H20 121.1 . . ?
O2 C21 C16 113.1(10) . . ?
O2 C21 C20 124.6(11) . . ?
C16 C21 C20 122.0(9) . . ?

loop_
_geom_torsion_atom_site_label_1
_geom_torsion_atom_site_label_2
_geom_torsion_atom_site_label_3
_geom_torsion_atom_site_label_4
_geom_torsion
_geom_torsion_site_symmetry_1
_geom_torsion_site_symmetry_2
_geom_torsion_site_symmetry_3
_geom_torsion_site_symmetry_4
_geom_torsion_publ_flag
Cu1 N1 C7 C6 175.2(6) . . . . ?
Cu1 N1 C8 C9 -26.8(9) . . . . ?
Cu1 N2 C9 C8 -10.8(11) . . . . ?
Cu1 N2 C9 C10 173.2(8) . . . . ?
Cu1 N2 C13 C12 -171.2(7) . . . . ?
Cu1 N2 C13 C14 10.7(10) . . . . ?
Cu1 N3 C14 C13 20.1(9) . . . . ?
Cu1 N3 C15 C16 -177.9(7) . . . . ?
O1 C1 C2 C3 179.9(8) . . . . ?
O1 C1 C6 C5 179.0(9) . . . . ?
O1 C1 C6 C7 -2.5(12) . . . . ?
N1 C8 C9 N2 25.2(12) . . . . ?
N1 C8 C9 C10 -159.1(10) . . . . ?
N2 C9 C10 C11 -1.3(16) . . . . ?
N2 C13 C14 N3 -20.0(11) . . . . ?
N3 C15 C16 C17 -128.6(12) . . . . ?
N3 C15 C16 C21 51.3(15) . . . . ?
C1 C2 C3 C4 3.4(15) . . . . ?
C1 C6 C7 N1 -65.0(11) . . . . ?
C2 C1 C6 C5 2.4(14) . . . . ?
C2 C1 C6 C7 -179.1(9) . . . . ?
C2 C3 C4 C5 -1.8(18) . . . . ?
C3 C4 C5 C6 0.4(19) . . . . ?
C4 C5 C6 C1 -0.7(17) . . . . ?
C4 C5 C6 C7 -179.1(11) . . . . ?
C5 C6 C7 N1 113.4(11) . . . . ?
C6 C1 C2 C3 -3.8(14) . . . . ?
C7 N1 C8 C9 -159.1(8) . . . . ?
C8 N1 C7 C6 -57.3(10) . . . . ?
C8 C9 C10 C11 -176.7(11) . . . . ?
C9 N2 C13 C12 2.2(14) . . . . ?
C9 N2 C13 C14 -175.9(8) . . . . ?
C9 C10 C11 C12 1.0(18) . . . . ?
C10 C11 C12 C13 0.8(17) . . . . ?
C11 C12 C13 N2 -2.4(15) . . . . ?
C11 C12 C13 C14 175.5(9) . . . . ?
C12 C13 C14 N3 161.9(9) . . . . ?
C13 N2 C9 C8 175.8(8) . . . . ?
C13 N2 C9 C10 -0.3(14) . . . . ?
C14 N3 C15 C16 46.0(14) . . . . ?
C15 N3 C14 C13 158.7(9) . . . . ?
C15 C16 C17 C18 176.3(10) . . . . ?
C15 C16 C21 O2 8.1(14) . . . . ?
C15 C16 C21 C20 -177.6(11) . . . . ?
C16 C17 C18 C19 2.5(17) . . . . ?
C17 C16 C21 O2 -172.0(9) . . . . ?
C17 C16 C21 C20 2.2(17) . . . . ?
C17 C18 C19 C20 0.0(16) . . . . ?
C18 C19 C20 C21 -1.3(17) . . . . ?
C19 C20 C21 O2 173.8(10) . . . . ?
C19 C20 C21 C16 0.2(18) . . . . ?
C21 C16 C17 C18 -3.6(16) . . . . ?

_shelx_res_file                  
;
TITL 240430_Cu(saldamp)_rc
    240430_cu(saldamp)_rc.res
    created by SHELXL-2018/3 at 08:51:54 on 26-Sep-2025
CELL 0.71075 16.54286 9.28291 15.40717 90 111.927 90
ZERR 4 0.00199 0.00104 0.00182 0 0.0079 0
LATT 1
SYMM -X,0.5+Y,0.5-Z
SFAC C H Cl Cu N O
UNIT 84 92 8 4 12 8

L.S. 10
PLAN  4
SIZE 0.07 0.23 0.25
TEMP 23
CONF
WPDB -2
HTAB
BOND $H
LIST 4
MORE -1
fmap 2
acta
REM <olex2.extras>
REM <HklSrc "%.\\240430_Cu(saldamp)_rc.hkl">
REM </olex2.extras>

WGHT    0.123300    3.502200
FVAR       0.54673
CU1   4    0.323884    0.207171    0.730202    11.00000    0.06770    0.07534 =
         0.05491    0.00512    0.03516    0.00211
CL1   3    0.242457    0.000364    0.616634    11.00000    0.08006    0.07839 =
         0.06110    0.00137    0.03326    0.00228
CL2   3    0.395597    0.105417    0.868420    11.00000    0.08851    0.10401 =
         0.05899    0.01544    0.03810    0.01084
O1    6    0.201949    0.320414    0.940536    11.00000    0.07491    0.11121 =
         0.06117   -0.01649    0.03647   -0.00607
AFIX  83
H1    2    0.208443    0.369250    0.987014    11.00000   -1.20000
AFIX   0
O2    6    0.610503    0.282060    0.788303    11.00000    0.09617    0.12699 =
         0.10597   -0.03283    0.04215   -0.00375
AFIX  83
H2    2    0.652217    0.335263    0.813905    11.00000   -1.20000
AFIX   0
N1    5    0.216345    0.267035    0.758717    11.00000    0.07544    0.08524 =
         0.05656    0.01224    0.04023    0.00282
AFIX  13
H1A   2    0.238175    0.333676    0.811752    11.00000   -1.20000
AFIX   0
N2    5    0.283758    0.360980    0.639762    11.00000    0.07782    0.05956 =
         0.05647   -0.00707    0.03840    0.00033
N3    5    0.430825    0.223311    0.693494    11.00000    0.06789    0.08101 =
         0.07335    0.00494    0.04219   -0.00213
AFIX  13
H3    2    0.470634    0.283835    0.743276    11.00000   -1.20000
AFIX   0
C1    1    0.115240    0.295754    0.892637    11.00000    0.07073    0.07925 =
         0.05595    0.00305    0.03907   -0.00143
C2    1    0.052169    0.346948    0.921859    11.00000    0.08390    0.08754 =
         0.07193    0.00944    0.05170    0.00197
AFIX  43
H2A   2    0.066818    0.401112    0.976370    11.00000   -1.20000
AFIX   0
C3    1   -0.034467    0.316098    0.868113    11.00000    0.07140    0.09345 =
         0.12059    0.01483    0.05947    0.00745
AFIX  43
H3A   2   -0.078924    0.353686    0.884491    11.00000   -1.20000
AFIX   0
C4    1   -0.053930    0.228794    0.789899    11.00000    0.07365    0.11082 =
         0.11988   -0.02466    0.04400   -0.01776
AFIX  43
H4    2   -0.111686    0.205807    0.754810    11.00000   -1.20000
AFIX   0
C5    1    0.010493    0.176333    0.763865    11.00000    0.08254    0.11930 =
         0.09414   -0.02893    0.04035   -0.02081
AFIX  43
H5    2   -0.003884    0.118462    0.710955    11.00000   -1.20000
AFIX   0
C6    1    0.096832    0.207791    0.814860    11.00000    0.07827    0.07552 =
         0.06820    0.00256    0.04426    0.00074
C7    1    0.169709    0.153826    0.787799    11.00000    0.09096    0.08331 =
         0.06990   -0.00588    0.04993   -0.00310
AFIX  23
H7A   2    0.211111    0.102553    0.840576    11.00000   -1.20000
H7B   2    0.146085    0.085528    0.736894    11.00000   -1.20000
AFIX   0
C8    1    0.158215    0.353733    0.679334    11.00000    0.07510    0.10760 =
         0.06809   -0.00025    0.03928    0.01168
AFIX  23
H8A   2    0.128210    0.425114    0.702245    11.00000   -1.20000
H8B   2    0.114712    0.291561    0.635758    11.00000   -1.20000
AFIX   0
C9    1    0.209317    0.427953    0.629702    11.00000    0.08006    0.09857 =
         0.05221    0.00165    0.03589    0.02672
C10   1    0.183867    0.547380    0.573084    11.00000    0.12199    0.09448 =
         0.08595    0.02097    0.05738    0.04647
AFIX  43
H10   2    0.131579    0.593486    0.564746    11.00000   -1.20000
AFIX   0
C11   1    0.236501    0.597302    0.529274    11.00000    0.16566    0.11161 =
         0.08101    0.03897    0.08255    0.03766
AFIX  43
H11   2    0.220102    0.678838    0.491662    11.00000   -1.20000
AFIX   0
C12   1    0.314107    0.528133    0.540060    11.00000    0.11018    0.06950 =
         0.07953    0.00758    0.06121    0.00312
AFIX  43
H12   2    0.350784    0.561797    0.511204    11.00000   -1.20000
AFIX   0
C13   1    0.333634    0.408595    0.595038    11.00000    0.08919    0.06662 =
         0.04528    0.00146    0.03481    0.00804
C14   1    0.411767    0.313697    0.609279    11.00000    0.07397    0.08293 =
         0.05288    0.00060    0.03538   -0.00444
AFIX  23
H14A  2    0.400298    0.252555    0.554920    11.00000   -1.20000
H14B  2    0.461972    0.373235    0.616131    11.00000   -1.20000
AFIX   0
C15   1    0.480292    0.096712    0.699367    11.00000    0.11568    0.10725 =
         0.12014    0.02305    0.08017    0.01337
AFIX  23
H15A  2    0.441799    0.025639    0.658243    11.00000   -1.20000
H15B  2    0.497390    0.060050    0.762664    11.00000   -1.20000
AFIX   0
C16   1    0.560090    0.103720    0.676713    11.00000    0.07942    0.07770 =
         0.05953    0.01102    0.03835    0.01215
C17   1    0.571111    0.012975    0.616742    11.00000    0.07685    0.08939 =
         0.09341   -0.01768    0.03232    0.01161
AFIX  43
H17   2    0.530046   -0.059222    0.591425    11.00000   -1.20000
AFIX   0
C18   1    0.642255    0.021742    0.590083    11.00000    0.08284    0.09813 =
         0.06759   -0.02538    0.02501    0.01274
AFIX  43
H18   2    0.647226   -0.041647    0.545597    11.00000   -1.20000
AFIX   0
C19   1    0.705390    0.123973    0.629326    11.00000    0.06290    0.10010 =
         0.08556    0.01489    0.03612    0.01099
AFIX  43
H19   2    0.753179    0.130092    0.611552    11.00000   -1.20000
AFIX   0
C20   1    0.697476    0.217900    0.695521    11.00000    0.07081    0.09345 =
         0.13301   -0.04115    0.04438   -0.00882
AFIX  43
H20   2    0.739978    0.286763    0.723960    11.00000   -1.20000
AFIX   0
C21   1    0.623947    0.205772    0.717985    11.00000    0.11061    0.10140 =
         0.07498   -0.01939    0.04775    0.03137
HKLF 4


REM  240430_Cu(saldamp)_rc
REM wR2 = 0.2942, GooF = S = 1.050, Restrained GooF = 1.050 for all data
REM R1 = 0.0979 for 2265 Fo > 4sig(Fo) and 0.2062 for all 4974 data
REM 262 parameters refined using 0 restraints

END

WGHT      0.1233      3.5022

REM Instructions for potential hydrogen bonds
EQIV $1 x, -y+1/2, z+1/2
HTAB O1 Cl1_$1
EQIV $2 -x+1, y+1/2, -z+3/2
HTAB O2 Cl1_$2
HTAB N1 O1
HTAB N3 O2
HTAB C7 Cl2
HTAB C7 Cl1
EQIV $3 -x+1, y-1/2, -z+3/2
HTAB C15 O2_$3
HTAB C15 Cl2

REM Highest difference peak  1.072,  deepest hole -1.208,  1-sigma level  0.103
Q1    1   0.5101 -0.0804  0.6387  11.00000  0.05    1.07
Q2    1   0.4064  0.2190  0.7276  11.00000  0.05    0.51
Q3    1   0.3714  0.2084  0.7845  11.00000  0.05    0.45
Q4    1   0.5107  0.2062  0.7467  11.00000  0.05    0.45
;
_shelx_res_checksum              13233
_shelx_hkl_file                  
;
   0   0  -3    1.60    9.65
   0   0   3   19.85    9.93
   0   0   3    5.24    9.85
   0   0  -3   31.08   16.43
   0   0  -4  976.80   42.21
   0   0  -4  968.06   50.79
   0   0   4  941.06   39.97
   0   0   4  974.32   62.68
   0   0   5   15.22   18.49
   0   0  -5    4.67    9.96
   0   0   5   15.04   13.68
   0   0  -5  -18.18   18.13
   0   0  -6 2665.72  117.62
   0   0   6 2639.75  110.77
   0   0   6 2696.96  124.99
   0   0  -6 2830.32  154.11
   0   0   7   14.95   19.33
   0   0   7  -15.44   13.20
   0   0  -7    3.51   11.46
   0   0  -7   19.66   11.76
   0   0  -8 1730.34  105.60
   0   0   8 1672.70  109.11
   0   0   8 1616.54   69.67
   0   0  -8 1708.30   78.50
   0   0  -9   20.41   16.41
   0   0   9  -24.60   12.60
   0   0   9    1.71    9.89
   0   0  -9   33.84   19.34
   0   0 -10  -11.99   13.61
   0   0  10   11.99   14.42
   0   0  10   29.35   23.21
   0   0 -10    7.94   13.80
   0   0  11   21.18   25.52
   0   0 -11    3.32   14.54
   0   0 -11  -48.96   24.47
   0   0  11   17.88   11.53
   0   0 -12  349.58   34.24
   0   0  12  326.42   59.36
   0   0 -12  327.20   53.87
   0   0  12  353.29   27.75
   0   0 -13   11.85   17.60
   0   0  13   23.05   19.70
   0   0 -13  -18.11   28.60
   0   0  13    1.17   17.86
   0   0 -14   46.46   19.96
   0   0  14    5.07   14.04
   0   0 -14    5.78   18.81
   0   0  14   -2.03   36.77
   0   0 -15   14.75   23.38
   0   0  15   89.72   37.06
   0   0 -15   -5.74   31.94
   0   0  15  -12.70   13.16
   0   0 -16   22.44   26.61
   0   0  16   12.39   15.05
   0   0 -16   11.76   37.44
   0   0  16   20.33   27.82
   0   0 -17   47.30   27.59
   0   0 -18   92.87   52.06
   0   1  -2    9.69   12.93
   0   1   2   -1.29    8.27
   0   1   2    6.27   12.66
   0   1  -2   11.22   10.24
   0  -1   2   18.45   13.51
   0  -1  -2   -4.20   11.28
   0  -1  -2  -10.59    9.08
   0  -1   2    8.22   10.56
   0   1  -3  518.33   40.11
   0   1  -3  568.25   29.59
   0   1   3  483.37   31.91
   0   1   3  460.96   30.46
   0  -1   3  484.10   41.79
   0  -1  -3  436.30   29.27
   0  -1  -3  439.96   27.46
   0  -1   3  561.12   31.44
   0   1  -4 2397.49  133.48
   0   1  -4 2586.90  123.98
   0   1   4 2490.02  120.18
   0   1   4 2325.66  110.82
   0  -1   4 2388.77  104.81
   0  -1   4 2450.40  108.44
   0  -1  -4 2492.33   96.78
   0  -1  -4 2314.44  101.73
   0   1   5  113.01   17.35
   0   1  -5  139.92   22.00
   0   1   5  106.78   22.63
   0   1  -5  140.38   27.10
   0  -1   5  110.46   15.14
   0  -1   5  114.18   27.59
   0  -1  -5  120.50   15.54
   0  -1  -5  141.55   21.58
   0   1   6  211.04   19.44
   0   1  -6  242.06   19.78
   0   1  -6  212.79   20.08
   0   1   6  186.25   28.08
   0  -1   6  197.44   17.68
   0  -1  -6  190.80   18.30
   0  -1   6  238.71   32.21
   0  -1  -6  198.81   26.56
   0   1   7  344.01   24.17
   0   1  -7  370.01   32.86
   0   1   7  363.57   35.66
   0   1  -7  345.75   25.53
   0  -1  -7  323.42   24.04
   0  -1  -7  346.81   22.12
   0  -1   7  337.38   22.58
   0  -1   7  360.30   26.71
   0   1   8  390.76   27.26
   0   1  -8  442.85   45.11
   0   1  -8  443.73   36.75
   0   1   8  415.90   26.34
   0  -1   8  386.02   46.33
   0  -1   8  423.49   30.46
   0  -1  -8  430.82   27.77
   0  -1  -8  422.27   38.70
   0   1  -9  277.82   23.97
   0   1  -9  329.82   39.30
   0   1   9  273.69   22.51
   0   1   9  263.58   36.04
   0  -1  -9  272.11   33.84
   0  -1  -9  275.33   25.33
   0  -1   9  250.65   25.85
   0  -1   9  266.13   41.30
   0   1  10  170.24   36.17
   0   1 -10  218.52   23.22
   0   1 -10  176.04   21.44
   0   1  10  197.31   20.66
   0  -1  10  196.24   25.13
   0  -1 -10  172.47   21.15
   0  -1  10  176.92   24.62
   0  -1 -10  221.52   24.44
   0   1 -11   23.32   26.90
   0   1  11   -0.98   25.62
   0   1 -11   48.11   19.37
   0   1  11    6.94   13.58
   0  -1 -11   23.07   23.22
   0  -1  11  -41.10   28.74
   0  -1  11   -8.66   15.24
   0  -1 -11   31.58   21.33
   0   1 -12   54.08   19.28
   0   1  12   58.63   24.36
   0   1  12  132.96   36.06
   0   1 -12  110.28   35.75
   0  -1  12   67.49   39.97
   0  -1 -12  109.34   31.45
   0  -1 -12   97.59   22.02
   0  -1  12   57.05   20.49
   0   1  13   -4.08   30.55
   0   1  13    1.41   14.96
   0   1 -13    0.57   19.89
   0   1 -13    9.62   30.51
   0  -1 -13   33.29   16.62
   0  -1  13   15.71   21.83
   0  -1 -13  -13.25   18.62
   0  -1  13   11.22   16.13
   0   1  14  172.31   33.18
   0   1  14  113.59   51.95
   0   1 -14  183.21   31.77
   0  -1 -14  159.44   31.50
   0  -1  14  174.66   57.66
   0  -1 -14  184.73   44.61
   0   1  15   50.00   18.67
   0   1 -15    7.40   25.54
   0   1  15  105.58   25.81
   0   1 -15   56.74   39.35
   0  -1 -15   36.02   23.79
   0  -1  15    8.23   46.35
   0  -1 -15   44.53   35.23
   0  -1  15    7.98   18.92
   0   1 -16   93.38   42.34
   0  -1 -16   67.11   38.37
   0  -1  16    5.79   18.19
   0  -1  16   41.11   30.81
   0  -1 -16   60.40   24.81
   0   1 -17   25.53   27.18
   0  -1 -17   51.07   41.71
   0   1 -18   77.85   43.67
   0  -1 -18  -19.00   40.55
   0  -1 -18   -4.71   27.83
   0   2   0 4941.78  237.41
   0   2   0 4621.58  188.82
   0  -2   0 4837.05  199.18
   0  -2   0 4989.86  237.17
   0   2  -1 3132.20  132.26
   0   2  -1 2969.66  121.41
   0  -2   1 3156.32  133.80
   0  -2  -1 3149.01  169.43
   0  -2   1 3032.62  146.08
   0   2  -215238.40 1263.88
   0   2  -214141.90 1147.85
   0  -2  -214534.03 1254.48
   0  -2  -214274.83 1047.81
   0  -2   214046.61 1163.19
   0  -2  -214733.12 1074.82
   0  -2  -214609.50 1157.61
   0  -2   215621.26 1319.67
   0   2   3 3336.87  158.70
   0   2   3 3441.56  144.93
   0   2  -3 3441.62  149.84
   0   2  -3 3683.65  180.00
   0  -2  -3 3364.67  149.23
   0  -2  -3 3368.30  192.83
   0  -2   3 3738.95  188.23
   0  -2   3 3454.08  185.58
   0   2   4 7697.99  527.10
   0   2   4 7989.03  490.58
   0   2  -4 7932.92  479.17
   0   2  -4 8424.01  532.28
   0  -2   4 8372.58  536.62
   0  -2   4 7794.72  480.59
   0  -2  -4 7723.43  446.52
   0  -2  -4 7810.93  519.92
   0   2   5  204.60   21.27
   0   2  -5  201.03   18.66
   0   2   5  195.76   25.30
   0   2  -5  196.45   20.48
   0  -2  -5  202.04   16.98
   0  -2   5  166.01   30.02
   0  -2   5  173.28   30.66
   0  -2  -5  191.23   22.73
   0   2   6  512.32   37.22
   0   2   6  542.64   37.82
   0   2  -6  571.72   32.41
   0   2  -6  527.52   47.42
   0  -2   6  507.36   36.22
   0  -2  -6  537.41   32.91
   0  -2  -6  530.86   34.97
   0  -2   6  548.90   49.16
   0   2  -7  -11.14   19.69
   0   2   7   19.19   14.85
   0   2  -7    2.32   14.67
   0   2   7   -2.46   13.65
   0  -2  -7    0.50   14.07
   0  -2  -7   -1.10   13.93
   0  -2   7    4.56   12.33
   0  -2   7   -3.45   16.27
   0   2  -8   53.81   23.66
   0   2   8   11.40   19.17
   0   2   8   33.60   15.65
   0   2  -8   27.53   12.93
   0  -2  -8   30.14   15.59
   0  -2  -8   67.69   17.39
   0  -2   8   12.40   16.35
   0  -2   8   48.28   23.91
   0   2   9  171.89   21.33
   0   2  -9  140.56   20.93
   0   2   9  131.84   16.93
   0  -2   9  148.89   34.47
   0  -2  -9  132.30   20.93
   0  -2   9  100.69   16.49
   0  -2  -9  141.42   23.89
   0   2 -10   10.82   14.35
   0   2 -10   61.18   27.27
   0   2  10   34.57   16.29
   0   2  10   44.69   22.73
   0  -2 -10   17.55   20.57
   0  -2 -10   23.65   16.61
   0  -2  10    3.72   16.77
   0  -2  10   15.56   17.54
   0   2  11   38.00   23.77
   0   2 -11   28.13   30.45
   0   2 -11   26.04   15.05
   0   2  11   49.13   25.90
   0  -2  11   57.33   31.14
   0  -2 -11   32.73   23.97
   0  -2  11   11.36   13.76
   0  -2 -11   29.66   19.47
   0   2  12   62.61   28.28
   0   2  12   62.71   18.88
   0   2 -12   13.44   15.69
   0   2 -12   77.28   32.51
   0  -2  12    0.51   14.71
   0  -2 -12   54.84   25.80
   0  -2 -12   38.76   21.27
   0  -2  12   -1.05   37.22
   0   2 -13   30.85   22.00
   0   2  13   11.36   19.12
   0   2 -13   10.51   20.92
   0   2  13   58.31   19.47
   0  -2  13   25.30   39.34
   0  -2 -13   11.14   22.86
   0  -2  13   28.15   18.57
   0  -2 -13   33.61   17.64
   0   2 -14   18.88   38.42
   0  -2 -14   52.51   30.35
   0  -2  14    4.05   17.85
   0  -2  14   39.06   25.70
   0  -2 -14   41.55   23.28
   0   2 -15   16.20   17.27
   0   2 -15  -27.35   38.22
   0  -2  15  -18.91   41.57
   0  -2 -15   13.32   22.82
   0  -2  15    6.42   11.85
   0  -2 -15  -32.90   29.98
   0   2 -16   17.64   41.88
   0  -2  16   71.43   47.51
   0  -2 -16   18.54   20.99
   0  -2 -16   37.88   37.06
   0  -2 -16   13.15   19.21
   0   2 -17    0.30   26.68
   0  -2 -17   19.37   23.31
   0  -2 -17   -9.90   16.55
   0  -2 -17  -24.60   34.87
   0  -2 -17  -23.36   36.15
   0  -2  17  -24.63   30.37
   0   2 -18 -104.00   47.85
   0  -2 -18   25.74   41.24
   0  -2 -18    1.10   38.71
   0   3   0   -7.31    6.25
   0   3   0  -31.97   19.10
   0  -3   0   18.85   18.51
   0  -3   0    7.45    6.82
   0   3  -1   65.87   22.45
   0   3  -1   60.35    9.83
   0  -3   1   24.84   22.33
   0  -3  -1   54.74   23.62
   0  -3   1   56.39   14.86
   0   3  -2    0.48   10.44
   0   3  -2    8.70   11.23
   0  -3  -2   14.01   19.51
   0  -3   2   11.31   17.59
   0  -3   2    6.03   11.94
   0  -3  -2  -14.51   21.23
   0   3  -3  432.53   23.49
   0   3  -3  389.92   20.21
   0  -3  -3  453.58   41.22
   0  -3  -3  442.16   17.26
   0  -3   3  420.09   32.66
   0  -3   3  396.28   37.25
   0  -3  -3  443.44   43.31
   0  -3  -3  448.72   17.91
   0   3  -4    4.18   15.65
   0   3  -4   34.83   16.54
   0  -3  -4   20.21    7.76
   0  -3   4    6.19   16.82
   0  -3  -4   28.43   11.82
   0  -3  -4   22.42    9.95
   0  -3   4    3.74   17.43
   0  -3  -4    6.78   11.30
   0   3  -5 1565.78   88.43
   0   3  -5 1616.93   84.21
   0  -3  -5 1449.63   68.44
   0  -3   5 1431.99   91.97
   0  -3   5 1590.50   91.71
   0  -3  -5 1488.24   57.37
   0   3  -6  221.16   23.43
   0   3  -6  244.98   31.81
   0  -3   6  179.06   28.08
   0  -3  -6  232.95   18.36
   0  -3   6  269.25   33.01
   0  -3  -6  231.09   16.64
   0   3  -7 1051.72   89.22
   0   3  -7 1447.94   68.30
   0   3   7 1342.14   63.68
   0   3   7 1403.37   69.64
   0  -3  -7 1383.97   62.28
   0  -3  -7 1380.08   60.88
   0  -3   7 1491.50   71.36
   0   3   8   19.57   11.29
   0   3  -8   18.98   13.86
   0   3  -8   -8.18   14.09
   0   3   8    8.10   15.53
   0  -3   8   31.50   16.96
   0  -3  -8   15.72   11.08
   0  -3   8    7.70   24.04
   0  -3  -8   42.62   13.14
   0   3  -9  -11.51   22.52
   0   3   9   -4.06   10.92
   0   3  -9   -2.48   12.79
   0   3   9   13.31   15.70
   0  -3  -9    0.05   10.79
   0  -3   9   -0.14   23.97
   0  -3   9    0.77   15.03
   0  -3  -9   15.85   14.22
   0   3  10  326.13   26.18
   0   3 -10  403.46   52.43
   0  -3  10  332.56   34.74
   0  -3 -10  356.95   36.44
   0  -3 -10  320.55   37.51
   0   3 -11  145.09   40.90
   0  -3 -11  155.52   30.66
   0  -3 -11  105.34   29.14
   0  -3  11  145.37   43.78
   0   3 -12  202.07   31.94
   0  -3  12  254.08   53.13
   0  -3 -12  177.03   36.64
   0  -3 -12  227.54   37.29
   0   3 -13  331.27   64.79
   0  -3  13  393.07   47.36
   0  -3 -13  378.40   49.71
   0  -3 -13  274.30   47.92
   0   3 -14   27.46   16.96
   0   3 -14   27.57   36.02
   0  -3 -14   15.61   25.88
   0  -3 -14    0.04   19.04
   0  -3  14  -26.11   18.81
   0  -3  14   -5.74   38.12
   0  -3 -14   -1.79   25.54
   0   3 -15   25.66   11.59
   0   3 -15   -4.66   40.30
   0  -3  15  -45.45   46.92
   0  -3  15   15.97   12.96
   0  -3 -15   28.11   28.57
   0  -3 -15  -14.76   29.57
   0  -3 -15    5.07   18.80
   0  -3 -15   27.03   20.52
   0   3 -16    6.35   27.36
   0  -3 -16   14.61   28.58
   0  -3 -16   19.33   21.33
   0  -3  16   13.44   47.72
   0  -3 -16   24.86   32.31
   0  -3 -16   30.32   31.93
   0   3 -17   21.05   51.07
   0  -3  17   46.13   34.86
   0  -3 -17   26.02   36.98
   0  -3 -17   71.64   32.12
   0  -3 -17    3.37   37.85
   0   4   0  408.04   42.13
   0  -4   0  393.18   43.16
   0  -4   0  417.88   17.11
   0   4  -1  422.63   23.48
   0   4  -1  397.22   27.07
   0  -4   1  344.00   41.88
   0  -4  -1  412.69   28.53
   0  -4   1  430.01   24.43
   0   4  -2  555.98   27.94
   0   4  -2  577.08   47.56
   0  -4  -2  614.04   35.76
   0  -4   2  592.59   29.80
   0  -4  -2  641.46   56.86
   0  -4   2  566.06   34.38
   0   4  -3 4036.35  207.37
   0   4  -3 4260.11  263.00
   0  -4   3 3895.82  277.72
   0  -4  -3 4340.94  275.05
   0  -4  -3 4412.94  287.28
   0  -4   3 4287.34  223.30
   0   4  -4  857.11   47.53
   0   4  -4  802.30   57.38
   0  -4   4  851.04   50.47
   0  -4  -4  834.96   30.09
   0  -4  -4  874.97   45.14
   0  -4  -4  909.62   68.82
   0  -4  -4  884.67   29.52
   0  -4   4  696.58   61.70
   0   4  -5  446.12   34.59
   0   4  -5  347.80   37.31
   0  -4  -5  450.00   19.24
   0  -4  -5  444.89   46.26
   0  -4  -5  472.19   43.12
   0  -4  -5  418.82   21.44
   0  -4   5  464.32   25.71
   0   4  -6  611.73   44.75
   0   4  -6  450.49   42.66
   0  -4  -6  590.56   52.39
   0  -4  -6  598.82   47.30
   0  -4   6  633.54   48.44
   0  -4  -6  568.79   25.91
   0  -4  -6  568.03   24.43
   0   4  -7   60.03   20.34
   0   4  -7  110.36   26.03
   0  -4   7  125.44   27.70
   0  -4  -7  131.46   17.36
   0  -4   7   55.24   24.86
   0  -4  -7  119.36   14.36
   0  -4  -7  118.80   12.87
   0  -4  -7  106.84   24.87
   0   4  -8   57.08   24.31
   0   4  -8   27.51   23.56
   0  -4  -8   54.31   13.79
   0  -4   8   29.51   22.82
   0  -4  -8   43.67   13.79
   0  -4  -8   47.91   14.86
   0  -4  -8   59.23   12.17
   0  -4   8   58.53   26.82
   0   4  -9  -12.37   14.51
   0   4  -9  -12.64   22.91
   0  -4   9   10.30   15.29
   0  -4  -9    4.85   12.87
   0  -4  -9   12.79   10.80
   0  -4  -9   -8.02   20.48
   0  -4   9  -20.42   19.40
   0  -4  -9   11.18   15.78
   0   4 -10    3.64   16.61
   0   4 -10    9.54   17.30
   0  -4 -10   23.97   15.44
   0  -4  10  -13.50   23.48
   0  -4  10   30.64   18.34
   0  -4 -10   37.27   17.18
   0  -4 -10   36.55   24.18
   0  -4 -10   39.75   18.78
   0   4 -11   19.61   18.19
   0   4 -11   -8.14   15.66
   0  -4 -11   15.55   24.32
   0  -4 -11   20.13   16.08
   0  -4 -11   -6.89   18.51
   0  -4  11  -12.40   26.27
   0  -4  11   16.00   31.61
   0  -4 -11   21.13   18.09
   0   4 -12   -4.22   30.89
   0   4 -12   -5.22   15.92
   0  -4  12    3.53   14.96
   0  -4 -12   26.11   24.45
   0  -4  12   56.52   34.22
   0  -4 -12   -3.42   20.36
   0  -4 -12    9.62   17.26
   0  -4 -12   -0.03   18.67
   0   4 -13  -10.89   33.90
   0   4 -13    1.07   17.08
   0  -4 -13    7.22   13.70
   0  -4 -13   -8.12   20.41
   0  -4  13   43.71   23.17
   0  -4 -13   24.33   25.57
   0  -4  13  -28.18   19.70
   0  -4 -13   13.44   20.25
   0   4 -14    8.95   13.56
   0   4 -14   40.90   40.22
   0  -4 -14   52.27   23.57
   0  -4 -14   29.00   27.20
   0  -4  14  100.03   45.82
   0  -4 -14   58.92   30.30
   0  -4 -14   64.75   25.00
   0  -4  14    4.13   18.55
   0   4 -15   19.80   24.64
   0  -4 -15  -14.47   29.31
   0  -4 -15   35.76   27.00
   0  -4  15   -0.48   45.12
   0  -4  15   22.20   15.00
   0  -4 -15  -12.20   16.10
   0  -4 -15    3.64   22.34
   0   4 -16  -10.31   43.58
   0  -4 -16   11.21   27.13
   0  -4 -16  -23.34   30.20
   0  -4 -16   15.52   23.13
   0  -4  16   -0.94   29.66
   0  -4 -16   22.20   28.45
   0   4 -17  -19.94   46.75
   0  -4 -17  -12.22   31.75
   0  -4 -17   14.43   30.34
   0  -4 -17   18.60   23.33
   0  -4 -17   -1.71   30.05
   0   5   0    4.48    5.93
   0  -5   0    5.57   21.01
   0   5  -1 1584.50   62.07
   0   5  -1 1542.82  106.91
   0  -5   1 1472.44   83.40
   0  -5   1 1724.04   68.50
   0  -5  -1 1493.74  114.33
   0  -5  -1 1492.90   87.69
   0   5  -2   38.34   13.53
   0   5  -2   17.90   13.04
   0  -5   2   20.77   10.37
   0  -5  -2   28.00   26.34
   0  -5  -2   22.89   15.04
   0  -5   2    8.25   13.87
   0   5  -3 1104.74   77.77
   0   5  -3 1086.24   50.73
   0  -5  -3 1031.96   83.84
   0  -5  -3 1102.63   90.25
   0  -5   3 1176.71   53.61
   0  -5   3  799.99   82.05
   0   5  -4    9.80   11.42
   0   5  -4   18.96   13.45
   0  -5   4  -11.31   14.40
   0  -5  -4   36.41   13.89
   0  -5   4   28.04   19.85
   0  -5  -4    1.09   14.92
   0   5  -5   87.87   19.39
   0   5  -5   55.99   23.19
   0  -5  -5  109.73   19.34
   0  -5  -5  118.91   28.64
   0  -5  -5   89.59    9.20
   0  -5   5   80.08   21.34
   0   5  -6   -7.69   17.53
   0   5  -6   14.14   17.18
   0  -5  -6    3.19    8.25
   0  -5  -6   20.80   21.80
   0  -5   6    5.74   18.09
   0  -5  -6   14.12    8.72
   0  -5  -6   -0.55   24.26
   0  -5   6   -6.19   20.66
   0   5  -7   31.32   22.29
   0   5  -7  116.47   24.28
   0  -5   7   95.42   26.07
   0  -5  -7  123.15   30.56
   0  -5  -7   67.13   14.24
   0  -5   7   14.17   27.07
   0  -5  -7   72.81   28.00
   0  -5  -7   73.09   10.37
   0   5  -8  126.56   29.39
   0  -5  -8  137.72   19.86
   0  -5   8  128.97   20.64
   0  -5  -8  101.07   18.09
   0  -5  -8  131.87   35.11
   0   5  -9 1095.35   84.78
   0  -5  -9  829.03   66.57
   0  -5  -9 1070.92   64.58
   0  -5  -9  879.35   50.32
   0  -5   9 1154.28   93.58
   0  -5  -9 1008.01   69.05
   0   5 -10  -22.83   27.07
   0   5 -10  -15.88   19.11
   0  -5 -10   22.90   14.90
   0  -5  10   -2.97   25.26
   0  -5 -10   23.90   14.86
   0  -5 -10    1.63   27.19
   0  -5 -10   30.11   14.99
   0  -5  10  -25.66   29.89
   0   5 -11  400.21   61.03
   0  -5 -11  377.35   61.51
   0  -5 -11  340.73   37.31
   0  -5 -11  376.11   38.06
   0  -5  11  429.89   70.42
   0  -5 -11  452.84   34.75
   0   5 -12  -32.49   30.98
   0   5 -12    9.95   14.12
   0  -5  12   20.20   21.12
   0  -5 -12  -13.60   17.88
   0  -5 -12   41.36   21.56
   0  -5  12   23.26   24.43
   0  -5 -12  -30.11   16.84
   0  -5 -12  -19.19   26.98
   0   5 -13   -8.85   21.96
   0   5 -13  -10.23   15.19
   0  -5  13   11.21   30.19
   0  -5 -13   20.14   19.66
   0  -5  13  106.07   39.18
   0  -5 -13   12.14   21.59
   0  -5 -13   38.14   29.56
   0  -5 -13   32.57   23.29
   0   5 -14   -4.99   17.24
   0   5 -14  -12.88   22.14
   0  -5 -14  -34.65   29.07
   0  -5 -14   12.76   22.34
   0  -5  14  111.94   40.41
   0  -5 -14  -26.19   13.98
   0  -5  14   23.67   15.75
   0  -5 -14   15.57   19.89
   0   5 -15   78.20   43.75
   0  -5 -15    1.91   24.78
   0  -5 -15    6.21   33.55
   0  -5 -15   33.09   27.25
   0  -5 -15   25.43   26.17
   0  -5  15   64.71   49.74
   0   5 -16  -92.02   44.82
   0  -5 -16   10.11   25.33
   0  -5 -16    5.82   25.67
   0  -5 -16   16.45   32.07
   0  -5  16    7.26   31.29
   0  -5 -16   33.81   26.09
   0   6   0   79.38    7.45
   0  -6   0   18.20   29.47
   0   6  -1  553.09   21.83
   0  -6  -1  555.78   43.56
   0  -6   1  469.82   56.96
   0  -6  -1  524.67   65.75
   0   6  -2   29.00   26.15
   0   6  -2   47.81   10.80
   0  -6  -2   36.90   19.48
   0  -6   2   39.01   26.90
   0  -6   2   65.96   16.62
   0   6  -3  632.85   34.86
   0  -6  -3  717.68   49.17
   0  -6   3  769.69   41.21
   0  -6   3  497.59   66.78
   0   6  -4   93.39   17.01
   0   6  -4   66.98   27.12
   0  -6   4   46.87   18.07
   0  -6  -4   44.69   32.30
   0  -6  -4  100.47   22.44
   0  -6   4   65.04   18.16
   0   6  -5  319.61   48.72
   0   6  -5  465.18   35.01
   0  -6  -5  380.67   61.89
   0  -6  -5  425.92   55.47
   0  -6   5  441.64   36.49
   0   6  -6  117.75   22.16
   0   6  -6   40.43   27.34
   0  -6   6  124.49   24.86
   0  -6  -6   64.12   37.68
   0  -6   6   39.66   29.81
   0  -6  -6   79.23   20.79
   0   6  -7   14.27   21.48
   0   6  -7   11.64   12.22
   0  -6   7   -3.01   21.61
   0  -6  -7   12.58   16.00
   0  -6  -7    4.15    7.66
   0  -6  -7    0.17   30.17
   0  -6  -7   20.55    8.63
   0  -6   7  -28.19   24.55
   0   6  -8   34.77   14.16
   0   6  -8   24.20   21.79
   0  -6  -8   14.75    8.82
   0  -6   8   -8.19   25.23
   0  -6  -8    7.43   27.83
   0  -6  -8   10.29   10.90
   0  -6   8   45.99   25.56
   0  -6  -8   18.92   19.56
   0   6  -9    7.52   20.72
   0   6  -9    5.74   14.92
   0  -6  -9   11.87   10.35
   0  -6  -9   10.76   26.55
   0  -6  -9   -5.77   31.12
   0  -6   9   -6.20   28.11
   0  -6  -9   -5.26   12.62
   0  -6   9   40.44   25.65
   0   6 -10    5.04   16.60
   0   6 -10   -9.23   21.53
   0  -6 -10   22.19   27.55
   0  -6 -10   10.59   13.18
   0  -6  10   20.53   27.15
   0  -6  10   -0.13   30.05
   0  -6 -10  -24.73   30.86
   0  -6 -10   10.04   16.61
   0   6 -11   11.98   18.84
   0   6 -11   36.02   20.18
   0  -6 -11   39.23   21.69
   0  -6  11   43.29   22.83
   0  -6 -11   20.58   16.37
   0  -6  11    8.51   30.88
   0  -6 -11   30.85   15.00
   0  -6 -11   -3.37   30.17
   0   6 -12   20.31   17.53
   0   6 -12  -21.15   32.47
   0  -6 -12    7.37   17.52
   0  -6 -12   15.10   15.93
   0  -6  12   25.65   41.18
   0  -6 -12    4.90   35.61
   0  -6 -12   23.49   17.33
   0  -6  12   37.64   38.35
   0   6 -13   -9.13   17.10
   0   6 -13   69.81   35.42
   0  -6  13   38.02   30.40
   0  -6  13   25.83   40.77
   0  -6 -13   41.50   34.78
   0  -6 -13   21.09   17.05
   0  -6 -13   12.20   18.79
   0  -6 -13    5.09   17.46
   0   6 -14  -28.71   12.02
   0   6 -14  -25.85   37.80
   0  -6 -14   19.43   26.66
   0  -6 -14   15.40   18.93
   0  -6 -14   -2.32   27.30
   0  -6  14   35.00   35.76
   0  -6  14    7.02   43.00
   0  -6 -14  -10.15   34.16
   0   6 -15   39.35   43.73
   0  -6 -15   24.65   29.72
   0  -6 -15   21.00   37.41
   0  -6 -15   10.68   22.29
   0  -6 -15   11.22   24.87
   0  -6  15   63.00   31.39
   0   6 -16   -4.39   27.60
   0  -6 -16  -19.40   28.86
   0  -6 -16   44.32   34.63
   0  -6 -16   12.77   23.88
   0  -6 -16   -1.22   22.13
   0   7   0   -5.16    5.06
   0   7  -1   45.07    7.87
   0   7  -2   -3.95    9.57
   0  -7  -2   10.22   18.10
   0  -7  -2   21.55   18.94
   0   7  -3   78.26   19.75
   0  -7   3   39.50   33.92
   0   7  -4   36.62   18.76
   0  -7   4  -18.25   17.01
   0  -7   4   43.81   16.93
   0  -7  -4  -61.63   31.99
   0  -7  -4   16.48   33.09
   0   7  -5  680.76   49.55
   0  -7   5  789.82   54.78
   0  -7  -5  595.98   57.86
   0  -7  -5  681.75   93.24
   0   7  -6   28.47   19.22
   0   7  -6    4.65   27.23
   0  -7   6   28.89   13.33
   0  -7   6   -3.22   18.22
   0  -7  -6   26.37   36.33
   0  -7  -6   27.74   20.39
   0   7  -7  284.50   35.63
   0  -7  -7  188.47   39.69
   0  -7   7  285.05   27.58
   0  -7  -7  299.63   54.25
   0   7  -8   14.14   26.22
   0   7  -8  -28.73   23.41
   0  -7   8  -36.95   17.11
   0  -7  -8  -13.86   37.16
   0  -7  -8   10.08   32.73
   0  -7   8  -35.87   30.88
   0   7  -9  -13.86   25.86
   0   7  -9   35.64   25.24
   0  -7   9   45.80   28.84
   0  -7  -9    0.14    9.04
   0  -7   9   12.00   28.07
   0  -7  -9   83.84   35.90
   0  -7  -9  -12.73   32.36
   0  -7  -9   14.04    7.42
   0   7 -10    9.60   24.41
   0  -7 -10   15.47   14.73
   0  -7 -10   91.73   26.09
   0  -7 -10   44.01   16.92
   0  -7  10   72.57   35.19
   0  -7 -10   91.53   36.79
   0  -7  10   23.47   33.94
   0   7 -11  109.11   35.67
   0   7 -11   17.25   23.64
   0  -7 -11   46.10   15.85
   0  -7  11   25.73   37.20
   0  -7 -11  148.27   43.78
   0  -7 -11   71.15   38.81
   0  -7 -11   35.36   18.70
   0  -7  11   93.06   40.80
   0   7 -12    5.85   32.98
   0   7 -12  -20.07   26.95
   0  -7  12   21.30   32.82
   0  -7 -12   13.12   14.35
   0  -7 -12   58.45   38.32
   0  -7 -12   21.31   15.21
   0  -7  12    9.33   38.13
   0  -7 -12   28.98   33.15
   0   7 -13   59.92   24.47
   0   7 -13    6.43   20.96
   0  -7 -13   43.15   44.22
   0  -7  13   28.74   28.41
   0  -7 -13   47.77   35.75
   0  -7  13   36.57   35.63
   0   7 -14   12.16   23.97
   0  -7  14   50.62   28.98
   0  -7 -14    3.23   39.33
   0  -7  14  -22.76   27.31
   0  -7 -14    5.31   31.37
   0   7 -15   12.43   40.12
   0  -7 -15   66.08   38.25
   0  -7 -15  -51.64   30.83
   0   8  -1  241.47   15.17
   0  -8  -1  199.58   39.42
   0   8  -2   43.23   11.33
   0  -8   2   -8.56   23.57
   0   8  -3  145.51   18.62
   0  -8  -3   94.14   48.30
   0  -8  -3  118.90   31.75
   0  -8   4   66.83   42.63
   0  -8  -4  124.65   52.61
   0  -8  -4  129.66   30.99
   0   8  -5   -7.94   15.35
   0  -8   5   30.85   18.25
   0  -8  -5  -25.43   22.99
   0  -8  -5  -42.66   34.08
   0   8  -6   -9.58   18.62
   0   8  -6   22.68   18.86
   0  -8  -6  102.64   40.58
   0  -8   6   38.32   24.07
   0  -8   6   25.17   31.46
   0  -8  -6  -44.75   37.52
   0   8  -7    8.81   29.18
   0   8  -7   31.30   19.83
   0  -8  -7    6.90   35.74
   0  -8   7   43.22   32.47
   0  -8  -7   23.81   25.33
   0  -8   7  -31.20   23.40
   0   8  -8  -14.93   30.71
   0   8  -8   32.19   23.40
   0  -8  -8   68.51   43.20
   0  -8   8   46.40   34.53
   0  -8   8   -2.53   27.63
   0  -8  -8   45.38   38.30
   0   8  -9   37.31   24.49
   0   8  -9   -9.32   29.51
   0  -8   9   -5.79   29.39
   0  -8  -9   15.47   37.49
   0  -8  -9   59.29   42.21
   0  -8   9    5.93   30.73
   0   8 -10   19.42   26.28
   0   8 -10   -2.35   22.77
   0  -8  10  -10.09   31.16
   0  -8 -10   20.17   34.90
   0  -8 -10    6.98   26.17
   0  -8  10   -1.95   31.26
   0   8 -11   17.39   29.47
   0   8 -11    9.11   22.75
   0  -8  11  -22.65   32.86
   0  -8 -11    1.41   43.11
   0  -8  11   11.32   21.69
   0  -8 -11   33.68   36.55
   0   8 -12   17.67   32.34
   0  -8 -12    7.47   37.79
   0  -8  12   18.07   35.75
   0  -8 -12   12.61   43.87
   0   8 -13  -18.19   33.48
   0  -8 -13   -9.72   45.08
   0  -8 -13   20.51   36.06
   0  -8  13   20.16   33.02
   0  -9   0  -26.16   26.88
   0   9  -2    7.38   11.14
   0   9  -2    0.15    8.58
   0   9  -3   74.15   20.53
   0  -9  -3   41.55   29.32
   0  -9   3    8.62   44.98
   0   9  -4    8.97   14.96
   0   9  -5   16.79   23.13
   0  -9  -5   30.19   42.22
   0  -9  -5    4.17   46.47
   0  -9   5   35.46   36.21
   0   9  -6   68.74   20.24
   0  -9  -6   23.80   50.40
   0  -9   6  -11.17   24.22
   0  -9  -6   24.13   44.86
   0   9  -7   38.23   21.63
   0  -9  -7   35.23   28.35
   0  -9   7   27.91   38.77
   0  -9  -7   -6.47   49.76
   0   9  -8   65.75   26.12
   0  -9  -8   48.07   30.07
   0  -9   8  -13.79   41.98
   0  -9  -8   98.56   53.44
   0   9  -9   93.45   28.73
   0  -9   9   -9.59   39.07
   0  -9  -9   40.78   31.38
   0  -9  -9  105.94   55.64
   0   9 -10   33.01   25.45
   0  -9 -10    7.90   41.33
   0  -9 -10   11.74   46.96
   0  -9  10  -53.28   34.57
   0   9 -11    9.51   30.84
   0  -9  11   10.25   38.49
   0  -9 -11   67.50   51.90
   0  -9 -11   44.52   28.44
   0   9 -12   43.11   33.04
   0  -9  12   -8.24   39.54
   0  -9 -12   27.36   29.13
   0  -9 -12   18.73   32.67
   0  10  -2   31.78   13.31
   0 -10  -2   41.98   29.26
   0  10  -3    1.49   14.01
   0  10  -3    3.58   16.13
   0  10  -4    0.86   15.33
   0  10  -4   17.30   19.33
   0 -10  -4   -4.57   30.13
   0  10  -5   12.31   17.30
   0  10  -5   -3.38   17.93
   0 -10  -5   44.92   27.66
   0 -10   5  -19.57   38.35
   0 -10   5   30.09   42.93
   0  10  -6    7.87   21.76
   0  10  -6   -5.19   19.50
   0 -10  -6   29.77   28.17
   0 -10   6  -70.23   43.33
   0 -10   6   41.03   23.38
   0 -10  -6   -0.67   32.16
   0  10  -7  -19.37   19.79
   0  10  -7   27.26   24.49
   0 -10   7   -1.15   41.33
   0 -10  -7  -22.31   43.54
   0 -10  -7   52.15   50.36
   0 -10   7    4.59   37.63
   0  10  -8   52.91   30.77
   0  10  -8   46.55   24.21
   0 -10  -8   30.62   48.35
   0 -10   8  -56.29   46.33
   0 -10   8  -19.83   43.17
   0 -10  -8  -19.72   55.62
   0  10  -9   -6.11   31.80
   0  10  -9  -23.97   23.39
   0 -10  -9   47.39   53.22
   0 -10   9   26.52   35.31
   0 -10   9  -49.39   38.76
   0 -10  -9   48.01   44.25
   0  10 -10    7.31   36.89
   0  10 -10  -31.60   25.77
   0 -10  10  -19.55   34.57
   0 -10 -10  -22.28   45.52
   0 -10  10   33.80   35.47
   0 -10 -10   24.83   33.45
   0 -11  -3   21.00   35.03
   0 -11  -3   87.54   38.38
   0 -11  -4   12.95   29.47
   0 -11   4  -29.46   44.78
   0 -11   5   -7.19   44.88
   0 -11  -5   12.38   58.33
   0 -11   5   19.76   30.64
   0 -11   6   45.15   45.16
   0 -11  -6   66.75   52.42
   0 -11   6    5.55   31.94
   0 -11  -6  -31.67   60.26
   0  11  -7   27.16   25.47
   0  11  -7   28.82   21.74
   0 -11  -7   12.13   59.47
   0 -11  -7   29.12   51.60
   0 -11   7   -1.44   28.04
   0 -11   7  -14.14   31.23
   1   0 -18    4.56   25.07
  -1   0  18   -1.81   26.99
   1   0 -17  -14.35   38.32
  -1   0  17   -9.52   17.03
  -1   0  17   10.41   44.00
   1   0 -16  143.70   47.84
  -1   0  16  157.66   54.20
   1   0 -16   43.38   39.18
   1   0 -15  -10.25   20.62
   1   0 -15   22.98   21.60
  -1   0  15   12.49   17.07
  -1   0  15   18.91   23.66
  -1   0  14   35.87   26.54
  -1   0  14   88.47   42.07
   1   0 -14   65.37   24.89
   1   0 -14   55.28   36.87
  -1   0  13   27.98   30.38
   1   0 -13    1.35   25.53
  -1   0  13    8.90   15.85
  -1   0  12   21.39   15.27
   1   0 -12   -3.12   27.05
   1   0 -12   15.62   18.89
  -1   0  12   20.36   28.85
  -1   0  11  -13.97   18.21
   1   0 -11   35.66   16.68
  -1   0  11    2.64   23.99
   1   0 -11   -3.42   13.81
   1   0 -10  744.39   50.53
   1   0 -10  771.53   61.87
  -1   0  10  767.42   43.79
  -1   0  10  775.96   47.55
  -1   0   9   -5.17   11.56
   1   0  -9   -2.15   18.53
   1   0  -9    2.60   14.15
  -1   0   9   14.25   19.44
   1   0  -8 1424.74   77.27
  -1   0   8 1481.25   86.79
   1   0  -8 1464.19   89.87
  -1   0   8 1466.33   70.55
   1   0  -7    0.46   14.11
  -1   0   7    2.46   12.39
  -1   0   7  -11.94   18.58
   1   0  -7   -6.94   17.88
  -1   0   6   82.09   14.43
   1   0  -6   72.36   22.53
  -1   0   6   51.39   16.03
   1   0  -6  101.88   18.26
   1   0  -5    9.08   13.81
   1   0  -5   22.01   16.88
  -1   0   5  -24.43   17.15
  -1   0   5   -5.26   12.95
   1   0  -4   77.71   18.88
   1   0  -4   63.58   20.59
  -1   0   4   30.45   21.44
  -1   0   4   79.14   17.46
  -1   0   3    4.93   15.60
  -1   0   3   18.98   15.04
   1   0  -3   -0.82   15.09
   1   0  -3   23.49   15.43
  -1   0  -2   31.59   15.29
  -1   0  -2    2.90    5.33
   1   0   2    0.99    8.94
   1   0   2   15.04    6.58
  -1   0  -3   14.49    9.14
   1   0   3  -13.44   19.25
   1   0   3    3.26    7.83
  -1   0  -3   20.93   10.51
  -1   0  -4  281.14   33.68
   1   0   4  275.81   16.91
  -1   0  -4  281.67   18.75
   1   0   4  294.99   36.09
  -1   0  -5    2.68    9.48
   1   0   5   -2.26    8.75
  -1   0  -5    4.14   17.50
   1   0   5   -4.76   18.91
  -1   0  -6   32.16   21.85
   1   0   6   77.89   23.51
   1   0   6   47.99   11.74
  -1   0  -6   38.88   12.42
   1   0   7    8.55    7.43
  -1   0  -7   -7.68    8.61
   1   0   7  -39.04   20.76
  -1   0  -7   -6.19   18.61
  -1   0  -8    0.20   10.20
   1   0   8   22.56   14.31
  -1   0  -8   43.39   12.80
   1   0   8    7.61   11.44
  -1   0  -9   -0.05   13.67
   1   0   9   -1.11    8.10
   1   0   9   22.79   13.96
  -1   0  -9    3.78   20.76
  -1   0 -10  770.64   50.03
  -1   0 -10  689.54   46.40
   1   0  10  687.90   75.24
   1   0  10  723.28   39.97
   1   0  11   -7.49   27.35
  -1   0 -11   -3.88   25.25
  -1   0 -11   12.51   12.96
   1   0  11    1.27    9.48
  -1   0 -12  172.83   22.46
   1   0  12  164.41   47.25
   1   0  12  158.91   16.72
  -1   0 -12  160.49   42.19
   1   0  13    4.32   15.39
  -1   0 -13   11.42   21.33
   1   0  13   29.26   20.97
  -1   0 -13   61.24   31.34
  -1   0 -14   56.59   38.70
  -1   0 -14   64.09   25.42
  -1   0 -15   12.34   20.73
  -1   0 -15    6.57   21.65
  -1   0 -16   96.17   49.04
  -1   0 -17   34.87   43.48
  -1   0 -17   22.76   48.30
  -1   0 -18   92.41   52.92
  -1   0 -18   14.95   29.84
   1   1 -18   -5.91   41.64
   1  -1 -18   18.67   24.04
  -1  -1  18  -16.75   31.01
   1   1 -17   52.77   37.34
  -1   1  17   19.01   18.46
  -1   1  17  -25.07   24.52
   1  -1 -17    6.37   24.11
  -1  -1  17   21.64   42.80
  -1  -1  17  -21.48   14.95
   1  -1 -17   24.69   35.11
  -1   1  16   -7.28   40.61
   1   1 -16   28.45   39.92
  -1   1  16   43.03   20.14
   1   1 -16   17.27   22.29
  -1  -1  16   15.47   17.00
  -1  -1  16  -44.39   45.42
   1  -1 -16   14.11   25.49
   1  -1 -16   20.72   35.34
  -1   1  15   -6.78   17.57
   1   1 -15   -6.00   21.19
   1   1 -15   34.33   23.56
  -1   1  15   29.34   34.02
   1  -1 -15  -27.85   29.62
  -1  -1  15    7.59   37.82
  -1  -1  15    2.94   14.99
   1  -1 -15  -45.08   29.67
  -1   1  14  102.70   25.58
  -1   1  14   63.35   22.03
   1   1 -14   48.59   23.14
   1   1 -14   40.06   38.82
   1  -1 -14   75.08   35.83
  -1  -1  14   36.56   19.51
   1  -1 -14   86.28   25.33
  -1  -1  14   50.63   43.54
  -1   1  13   53.69   25.04
  -1   1  13   32.17   33.63
   1   1 -13   23.15   27.00
  -1  -1  13   26.98   21.91
   1  -1 -13   38.11   29.01
  -1  -1  13   19.67   17.10
  -1   1  12   35.47   26.27
   1   1 -12   -2.52   27.43
  -1   1  12  -20.56   16.48
   1   1 -12   -1.89   17.39
  -1  -1  12   33.73   14.97
   1  -1 -12   18.82   19.80
   1  -1 -12   17.42   23.93
  -1  -1  12   10.39   29.77
   1   1 -11    4.45   15.90
   1   1 -11   22.56   22.30
  -1   1  11   17.20   24.65
  -1   1  11   13.75   15.48
   1  -1 -11   11.03   17.66
  -1  -1  11    4.95   14.86
   1  -1 -11   33.34   22.19
  -1  -1  11    8.03   27.19
   1   1 -10   18.29   16.40
  -1   1  10   42.98   16.55
  -1   1  10   29.98   24.15
   1   1 -10   50.35   17.27
   1  -1 -10   48.41   13.83
   1  -1 -10   62.98   18.96
  -1  -1  10   29.59   17.09
  -1  -1  10   45.20   15.23
   1   1  -9   81.26   26.24
  -1   1   9   68.36   14.56
   1   1  -9   74.07   18.30
  -1   1   9   58.17   17.03
  -1  -1   9   56.63   15.71
   1  -1  -9   50.45   22.06
   1  -1  -9   83.66   19.64
  -1   1   8   16.15   14.97
  -1   1   8   24.03   20.19
   1   1  -8   40.58   22.54
   1   1  -8   46.48   16.73
   1  -1  -8   26.55   18.51
  -1  -1   8   11.33   14.10
  -1  -1   8   56.20   14.63
   1  -1  -8   57.26   17.01
   1   1  -7   41.98   19.87
  -1   1   7   26.82   13.64
  -1   1   7    2.22   10.37
   1   1  -7   14.59   15.05
   1  -1  -7    7.15   16.39
  -1  -1   7  -13.39   20.89
  -1  -1   7    8.34   13.70
   1  -1  -7   19.01   15.25
  -1   1   6   -9.61   14.01
  -1   1   6   12.73   16.56
   1   1  -6   26.21   19.44
   1   1  -6   33.68   15.16
   1  -1  -6   19.19   14.48
  -1  -1   6   13.68   12.12
  -1  -1   6   19.45   13.42
   1  -1  -6   -0.88   15.58
   1   1  -5 2478.30  140.57
  -1   1   5 2147.17  108.26
   1   1  -5 2185.53  121.86
  -1   1   5 2069.10  104.98
   1  -1  -5 2092.24  106.45
  -1  -1   5 2252.83  124.27
  -1  -1   5 2205.42  108.16
   1  -1  -5 2161.01  105.87
   1   1  -4  115.66   22.53
  -1   1   4   97.76   21.11
  -1   1   4  117.86   11.72
   1   1  -4  115.35   15.24
   1  -1  -4  117.51   11.26
  -1  -1   4  116.05   26.00
   1  -1  -4  128.73   21.82
  -1  -1   4  151.32   22.77
  -1   1   3  542.31   30.51
  -1   1   3  521.85   37.45
   1   1  -3  570.97   40.98
   1  -1  -3  538.33   39.33
  -1  -1   3  515.69   41.59
   1  -1  -3  520.37   18.90
  -1  -1   3  600.91   44.80
   1   1  -2  108.30   10.03
  -1   1   2  120.05   10.32
  -1   1   2  114.97   18.25
   1   1  -2  127.92   20.76
  -1  -1   2  119.12   19.34
   1  -1  -2  107.48    8.88
  -1  -1   2   96.82   16.85
   1  -1  -2  113.30   11.76
   1   1   1   14.91    8.49
  -1   1  -1   12.99    6.76
   1   1   1    9.17   11.35
  -1  -1  -1   18.24    9.09
   1  -1   1   16.13    6.87
  -1  -1  -1   11.90   10.36
  -1   1  -211870.87  774.26
  -1   1  -211300.50  840.92
  -1  -1  -211613.76  824.56
  -1  -1  -211497.75  819.77
  -1  -1  -211639.94  812.94
   1  -1   211697.34  821.67
  -1  -1  -211672.27  810.48
   1  -1   212565.08  824.22
  -1   1  -3 3030.54  167.23
  -1   1  -3 3160.76  121.76
  -1  -1  -3 3051.61  147.02
   1  -1   3 3268.48  132.97
  -1  -1  -3 3004.25  138.52
   1  -1   3 2957.77  169.14
  -1   1  -4 1074.01   69.70
   1   1   4 1036.18   47.29
  -1   1  -4 1174.63   42.74
   1   1   4 1075.02   64.04
   1  -1   4 1018.09   70.67
  -1  -1  -4  992.48   46.00
  -1  -1  -4 1041.52   59.62
   1  -1   4  983.76   41.02
  -1   1  -5   86.71   15.64
  -1   1  -5   67.65   13.68
   1   1   5   95.13   14.11
   1   1   5  104.43   22.62
   1  -1   5   91.07   26.02
  -1  -1  -5  108.92   18.59
   1  -1   5   77.61   12.43
  -1  -1  -5  105.76   21.30
   1   1   6 3632.70  172.32
  -1   1  -6 3983.29  179.57
  -1   1  -6 3705.62  224.25
   1   1   6 3651.38  221.16
   1  -1   6 3603.69  228.63
  -1  -1  -6 3521.49  168.03
  -1  -1  -6 3608.29  175.78
   1  -1   6 3638.62  162.22
  -1   1  -7 1538.80   65.92
   1   1   7 1350.74   58.12
   1   1   7 1410.74   89.36
  -1   1  -7 1375.13   66.83
  -1  -1  -7 1334.47   58.19
  -1  -1  -7 1369.48   81.64
   1  -1   7 1346.14   94.55
   1  -1   7 1291.93   55.58
   1   1   8 2155.62   96.24
   1   1   8 2124.83  140.05
  -1   1  -8 2484.84  110.78
  -1   1  -8 2141.45  138.82
  -1  -1  -8 2131.17  101.77
   1  -1   8 2063.39   92.38
  -1  -1  -8 2111.39  107.13
   1  -1   8 2196.66  150.88
  -1   1  -9   40.08   28.58
  -1   1  -9   67.89   15.85
   1   1   9   55.37   26.48
   1   1   9   80.00   13.38
   1  -1   9   47.85   30.55
   1  -1   9   43.62   12.04
  -1  -1  -9   88.60   23.91
  -1  -1  -9   53.72   18.47
   1   1  10  214.24   26.76
  -1   1 -10  215.17   18.82
  -1   1 -10  272.61   26.92
   1   1  10  252.39   40.97
  -1  -1 -10  251.94   24.01
   1  -1  10  206.20   15.46
   1  -1  10  236.19   29.29
  -1  -1 -10  256.50   29.00
  -1   1 -11  203.63   41.27
   1   1  11  121.69   25.18
   1   1  11  155.82   19.15
  -1   1 -11  128.08   22.51
  -1  -1 -11  180.25   28.22
   1  -1  11  190.58   43.69
  -1  -1 -11  188.47   36.23
  -1   1 -12   29.67   31.01
  -1   1 -12    5.53   11.84
   1   1  12   29.38   13.49
   1  -1  12   12.86    9.77
   1  -1  12   50.40   33.74
  -1  -1 -12   14.36   21.36
  -1  -1 -12   16.43   27.63
  -1   1 -13   16.75   32.80
  -1   1 -13    0.54   16.17
   1  -1  13   20.43   37.03
  -1  -1 -13   21.85   23.26
  -1  -1 -13   42.41   29.59
  -1   1 -14   31.92   19.44
  -1   1 -14   61.22   38.50
   1  -1  14   77.89   28.07
  -1  -1 -14   -3.00   35.28
  -1  -1 -14   53.83   27.83
  -1   1 -15   28.21   12.91
  -1   1 -15   61.76   24.26
   1  -1  15   19.06    9.42
  -1  -1 -15   52.73   23.58
  -1  -1 -15   13.38   14.59
  -1  -1 -15   15.39   22.65
  -1  -1 -15   38.08   20.81
  -1   1 -16   74.91   46.50
  -1  -1 -16  102.27   45.65
  -1  -1 -16    8.96   42.93
  -1   1 -17   29.98   31.26
  -1   1 -17   10.05   45.75
  -1  -1 -17   36.33   45.25
  -1  -1 -17   44.78   41.38
  -1   1 -18   11.39   27.92
  -1   1 -18  -69.12   49.36
  -1  -1 -18   15.56   25.28
  -1  -1 -18   26.47   46.34
   1   2 -18   -2.07   28.75
  -1  -2  18   -2.60   53.25
   1  -2 -18   67.27   39.25
   1   2 -17  100.82   50.22
   1  -2 -17   55.44   25.36
   1  -2 -17   17.25   36.04
  -1  -2  17   85.31   56.99
  -1   2  16  -19.95   21.15
   1   2 -16   12.98   19.01
  -1   2  16    4.87   22.88
   1   2 -16  -18.21   39.07
   1  -2 -16    3.40   26.02
   1  -2 -16   -0.59   32.39
  -1  -2  16   30.75   26.58
  -1  -2  16   18.56   15.80
   1   2 -15  142.26   30.83
  -1   2  15   86.60   46.21
  -1   2  15  101.63   28.65
   1  -2 -15  116.44   39.83
   1  -2 -15   98.53   33.71
  -1  -2  15   95.54   56.97
  -1   2  14   91.36   43.03
   1   2 -14   68.57   25.38
  -1   2  14  155.30   28.21
   1   2 -14  142.44   29.62
   1  -2 -14  131.83   37.24
  -1  -2  14  119.68   49.56
   1  -2 -14  114.68   31.43
  -1   2  13    4.21   19.04
   1   2 -13   18.46   17.65
  -1   2  13    9.76   17.74
   1   2 -13   45.87   31.89
   1  -2 -13   13.26   26.37
   1  -2 -13   10.34   23.22
  -1  -2  13   10.76   16.70
  -1  -2  13   -5.49   21.31
  -1   2  12  219.77   31.59
   1   2 -12  262.43   49.91
  -1   2  12  226.71   43.66
  -1  -2  12  265.61   52.03
   1  -2 -12  276.65   37.68
   1  -2 -12  211.67   36.39
   1   2 -11    2.41   16.86
  -1   2  11   10.03   22.18
  -1   2  11   34.60   17.51
   1   2 -11   23.67   26.93
  -1  -2  11   19.53   28.54
   1  -2 -11   -5.78   20.30
  -1  -2  11    8.06   19.80
   1  -2 -11   14.63   20.16
  -1   2  10   45.46   14.12
   1   2 -10   64.20   16.78
   1   2 -10   30.37   18.70
  -1   2  10   22.55   19.11
  -1  -2  10   45.07   15.87
   1  -2 -10   35.95   12.75
  -1  -2  10   66.71   29.40
   1  -2 -10   49.31   20.29
  -1   2   9   29.55   19.27
   1   2  -9   30.26   14.81
  -1   2   9   25.81   16.93
   1   2  -9   38.63   16.61
  -1  -2   9    6.72   14.31
   1  -2  -9   42.41   10.85
   1  -2  -9   17.74   18.45
   1   2  -8  184.51   29.92
   1   2  -8  144.37   22.24
  -1   2   8  140.25   22.94
  -1   2   8  149.71   23.23
   1  -2  -8  146.03   13.96
  -1  -2   8  153.47   19.55
   1  -2  -8  165.76   24.66
  -1  -2   8  118.05   29.03
   1   2  -7 1042.91   61.69
  -1   2   7 1038.71   44.32
   1   2  -7 1050.55   72.13
  -1   2   7 1100.55   59.25
  -1  -2   7 1071.39   74.84
  -1  -2   7  987.01   64.85
   1  -2  -7 1064.32   54.71
   1  -2  -7 1096.85   65.23
  -1   2   6  612.53   29.46
   1   2  -6  630.78   43.55
   1   2  -6  582.96   48.42
  -1   2   6  639.36   37.27
  -1  -2   6  630.69   34.12
  -1  -2   6  545.66   45.83
   1  -2  -6  600.69   45.82
   1  -2  -6  643.58   24.36
   1   2  -5   74.56   12.73
   1   2  -5   51.00   18.14
  -1   2   5   38.61   19.87
  -1   2   5   46.96   14.05
   1  -2  -5   55.45   12.08
   1  -2  -5   49.43   20.15
  -1  -2   5   45.50   21.25
  -1  -2   5   42.45   20.12
  -1   2   4 4272.67  200.05
  -1   2   4 4165.32  242.00
   1   2  -4 4687.79  261.05
   1   2  -4 4239.28  236.17
  -1  -2   4 4327.93  244.71
   1  -2  -4 4238.78  248.90
  -1  -2   4 4531.43  260.66
   1  -2  -4 4260.16  198.53
  -1   2   3 6194.31  308.81
   1   2  -3 5685.96  295.50
   1   2  -3 6301.54  381.81
  -1   2   3 5954.80  324.39
   1  -2  -3 6175.18  386.41
   1  -2  -3 5817.86  265.73
  -1  -2   3 5803.98  345.55
  -1  -2   3 6430.19  406.50
   1   2  -2   60.16   23.52
  -1   2   2   68.25    8.24
   1   2  -2   28.93   15.33
  -1   2   2   64.18   14.20
  -1  -2   2   47.36   15.98
   1  -2  -2   66.89    6.45
   1  -2  -2   38.04   14.50
  -1  -2   2   61.58   13.57
  -1   2   1  698.58   35.36
   1   2  -1  677.61   38.05
  -1   2   1  701.82   20.19
   1   2  -1  746.26   35.80
   1  -2  -1  668.73   21.82
   1  -2  -1  674.67   54.07
  -1  -2   1  697.24   30.65
  -1  -2   1  761.88   37.48
  -1   2   0  303.29   19.70
  -1   2   0  301.50   15.36
   1   2   0  320.60   35.98
   1   2   0  314.28   19.53
  -1  -2   0  275.60   13.66
  -1  -2   0  317.13   21.54
   1  -2   0  319.26   33.77
   1  -2   0  285.59   29.43
  -1   2  -1 2975.54  144.15
  -1   2  -1 2955.19  132.41
   1   2   1 3020.08  170.56
   1   2   1 3141.02  126.53
   1  -2   1 3142.96  143.82
  -1  -2  -1 3150.60  119.78
   1  -2   1 3073.66  150.83
  -1  -2  -1 3015.55  166.15
  -1   2  -2 2457.75  122.96
  -1   2  -2 2431.73  111.97
  -1  -2  -2 2643.18   99.35
   1  -2   2 2585.06  122.47
  -1  -2  -2 2699.06  109.66
   1  -2   2 2573.22  133.94
  -1   2  -3 2174.77   88.38
  -1   2  -3 2006.98  108.47
  -1  -2  -3 1987.81  101.81
  -1  -2  -3 1943.75   91.40
  -1  -2  -3 2007.26   78.16
  -1  -2  -3 1996.72   81.88
   1  -2   3 2181.76   94.43
   1  -2   3 1991.77  111.11
  -1   2  -4    5.36   17.92
  -1   2  -4  -19.29   12.32
  -1  -2  -4   -7.19   11.50
  -1  -2  -4  -15.27   12.29
   1  -2   4   -3.41   11.04
   1  -2   4   15.15   14.88
  -1  -2  -4   -2.94    9.65
  -1  -2  -4    5.71    9.46
  -1   2  -5  888.11   64.36
  -1   2  -5  943.59   38.73
  -1  -2  -5  981.18   46.20
  -1  -2  -5  948.91   46.55
   1  -2   5  906.64   46.92
   1  -2   5  989.23   56.36
  -1   2  -6  130.71   13.88
  -1   2  -6  160.04   18.36
   1  -2   6  119.35   21.61
  -1  -2  -6  162.68   19.14
  -1  -2  -6  184.22   21.15
   1  -2   6  137.01   30.12
  -1   2  -7  587.98   36.98
  -1   2  -7  705.44   58.07
   1  -2   7  644.95   37.51
  -1  -2  -7  763.48   45.80
  -1  -2  -7  731.53   39.05
   1  -2   7  700.22   60.81
  -1   2  -8  152.15   18.19
  -1   2  -8  163.72   31.42
   1  -2   8  115.82   17.62
  -1  -2  -8  159.09   24.43
   1  -2   8  133.92   34.29
  -1  -2  -8  139.87   19.21
  -1   2  -9   89.28   18.49
  -1   2  -9   53.09   15.44
   1  -2   9   49.28   14.72
  -1  -2  -9   82.40   16.13
   1  -2   9   89.53   32.58
  -1  -2  -9   90.57   22.47
  -1   2 -10    7.35   14.78
  -1   2 -10   54.34   29.28
  -1  -2 -10   47.04   15.87
   1  -2  10   56.63   19.06
   1  -2  10   24.86   13.66
  -1  -2 -10   46.71   22.60
  -1   2 -11    4.70   13.96
  -1   2 -11   20.14   30.07
   1  -2  11    7.38   32.49
  -1  -2 -11   19.32   15.83
   1  -2  11   11.82   13.24
  -1  -2 -11   10.31   22.93
  -1   2 -12  217.04   33.24
  -1  -2 -12  196.93   26.99
   1  -2  12  249.33   55.26
  -1  -2 -12  211.85   28.93
  -1   2 -13  118.51   47.85
  -1  -2 -13  153.29   28.14
  -1  -2 -13  133.98   22.65
   1  -2  13  185.54   53.98
  -1  -2 -13  114.25   25.81
  -1  -2 -13  149.94   38.59
  -1   2 -14  162.85   50.39
   1  -2  14  169.63   37.36
  -1  -2 -14  144.73   24.72
  -1  -2 -14  105.27   44.63
  -1  -2 -14  143.83   43.02
  -1  -2 -14  177.58   30.87
  -1   2 -15   24.88   23.21
  -1  -2 -15   40.45   20.84
  -1  -2 -15   -7.26   29.36
  -1  -2 -15   11.20   22.25
   1  -2  15   -7.98    8.52
  -1  -2 -15  -19.61   31.08
  -1   2 -16   64.01   41.43
  -1  -2 -16   16.65   16.92
  -1  -2 -16   29.54   36.78
  -1  -2 -16   -8.19   24.28
  -1   2 -17  -39.13   44.38
  -1  -2 -17   67.34   36.83
  -1  -2 -17   -1.07   24.58
   1   3 -18   43.10   33.97
   1  -3 -18   11.17   36.50
   1  -3 -18   70.17   38.53
  -1  -3  18   -1.11   59.85
   1  -3 -18   55.63   39.91
   1   3 -17    9.36   48.67
  -1  -3  17   87.69   53.41
   1  -3 -17   42.07   33.29
   1  -3 -17   37.15   21.90
   1  -3 -17   57.22   35.05
   1  -3 -17  -26.00   23.91
   1   3 -16   -3.21   45.94
  -1  -3  16   19.37   29.94
   1  -3 -16   16.03   31.62
   1  -3 -16   23.47   20.15
  -1  -3  16   31.87   22.99
   1   3 -15  140.63   58.36
   1  -3 -15  119.28   42.31
  -1  -3  15  216.77   64.35
   1  -3 -15  217.02   45.44
   1   3 -14   70.27   25.10
  -1   3  14   58.11   20.09
  -1   3  14   14.53   26.07
   1   3 -14   -6.82   21.02
  -1  -3  14   53.96   40.72
  -1  -3  14    0.64   20.43
   1  -3 -14   49.12   28.97
   1  -3 -14   76.51   31.17
   1   3 -13   12.53   35.45
   1   3 -13   -1.31   20.49
  -1   3  13   22.98   27.97
  -1   3  13   53.59   24.31
  -1  -3  13   21.70   24.11
   1  -3 -13   25.38   26.56
   1  -3 -13   61.70   27.19
  -1  -3  13   30.16   23.86
   1   3 -12   40.76   17.58
  -1   3  12  -11.79   20.93
  -1   3  12    8.34   23.38
   1  -3 -12  -11.54   23.60
  -1  -3  12  -30.18   31.67
  -1  -3  12    1.23   15.25
   1  -3 -12   16.37   13.80
  -1   3  11    0.27   20.59
  -1   3  11  -22.28   19.82
   1   3 -11   -8.44   22.40
  -1  -3  11    6.42   28.18
   1  -3 -11  -22.18   21.78
  -1  -3  11   -1.33   15.64
   1  -3 -11   13.90   18.11
  -1   3  10   70.40   22.98
   1   3 -10   27.44   27.39
  -1   3  10   90.08   24.07
   1   3 -10  105.63   31.39
   1  -3 -10   95.84   20.89
  -1  -3  10   79.03   20.22
   1  -3 -10   84.45   25.97
  -1  -3  10   32.32   22.51
   1   3  -9   11.23   14.95
  -1   3   9   13.23   18.02
  -1   3   9   -5.15   15.02
   1   3  -9   -2.87   21.23
  -1  -3   9  -10.71   23.13
   1  -3  -9   18.62   13.53
   1  -3  -9  -14.11   19.28
  -1  -3   9   -9.87   18.17
  -1   3   8   -0.11   13.17
  -1   3   8  -15.88   17.31
   1   3  -8  -24.04   19.68
   1   3  -8   27.69   14.79
  -1  -3   8   39.22   21.47
  -1  -3   8  -22.90   17.89
   1  -3  -8   -6.84   11.52
   1  -3  -8  -19.66   18.80
  -1   3   7  417.46   39.85
  -1   3   7  450.94   35.81
   1   3  -7  345.32   35.26
   1  -3  -7  448.02   39.96
  -1  -3   7  295.09   42.72
   1  -3  -7  442.85   24.72
  -1  -3   7  518.96   45.83
  -1   3   6  691.06   32.63
   1   3  -6  680.60   49.11
   1   3  -6  595.73   45.15
  -1   3   6  664.88   35.74
  -1  -3   6  485.80   52.99
   1  -3  -6  669.74   34.49
  -1  -3   6  643.84   51.39
   1  -3  -6  687.09   36.43
   1   3  -5  595.72   44.98
  -1   3   5  523.01   46.30
  -1   3   5  494.95   23.18
   1   3  -5  563.90   41.38
  -1  -3   5  558.29   42.73
  -1  -3   5  515.36   48.62
   1  -3  -5  514.08   31.44
   1  -3  -5  516.44   20.82
  -1   3   4  711.20   54.99
  -1   3   4  681.18   22.93
   1   3  -4  620.78   42.28
   1   3  -4  611.66   49.21
   1  -3  -4  753.04   38.41
  -1  -3   4  636.98   43.59
   1  -3  -4  684.87   24.83
  -1  -3   4  611.82   53.58
  -1   3   3 1558.90   71.84
   1   3  -3 1479.16   90.62
  -1   3   3 1546.69   42.35
   1   3  -3 1398.73   70.00
  -1  -3   3 1431.66   72.37
   1  -3  -3 1532.03   42.60
  -1  -3   3 1489.68   96.01
   1  -3  -3 1505.40   71.82
   1   3  -2  239.68   18.92
   1   3  -2  226.02   33.66
   1  -3  -2  197.68   21.35
  -1  -3   2  254.42   20.19
  -1  -3   2  219.11   33.36
   1   3  -1  794.51   59.80
  -1   3   1  721.32   18.00
  -1   3   1  777.97   19.27
   1   3  -1  710.52   28.46
   1  -3  -1  751.35   57.69
  -1  -3   1  742.14   29.12
   1  -3  -1  768.82   40.01
  -1  -3   1  762.27   40.13
   1   3   0  363.49   26.38
  -1   3   0  351.88   14.61
   1   3   0  376.89   18.53
  -1   3   0  386.97   19.99
   1  -3   0  353.10   22.83
   1  -3   0  393.52   25.68
  -1  -3   0  369.07   17.46
  -1  -3   0  375.58   40.71
   1   3   1  420.68   17.75
  -1   3  -1  398.69   22.20
   1   3   1  405.50   42.12
  -1   3  -1  371.71   21.99
  -1  -3  -1  387.07   42.14
   1  -3   1  369.43   35.80
   1  -3   1  401.80   23.82
  -1  -3  -1  362.64   14.47
  -1   3  -2  852.98   48.98
  -1   3  -2  783.34   42.26
  -1  -3  -2  864.12   31.02
  -1  -3  -2  837.89   61.05
   1  -3   2  795.33   52.03
   1  -3   2  841.28   46.23
  -1   3  -3 3386.25  172.70
  -1   3  -3 3279.78  169.53
   1  -3   3 3395.60  180.62
  -1  -3  -3 3351.55  146.10
   1  -3   3 3394.66  189.33
  -1  -3  -3 3449.92  203.52
  -1  -3  -3 3374.20  150.13
  -1  -3  -3 3396.57  162.44
  -1   3  -4 3066.25  137.96
  -1   3  -4 3076.89  172.76
  -1  -3  -4 3021.57  142.53
   1  -3   4 3080.40  172.44
  -1  -3  -4 3066.42  177.32
  -1  -3  -4 3154.86  172.05
  -1  -3  -4 3033.94  142.21
   1  -3   4 2777.95  164.93
  -1   3  -5 5699.48  367.00
  -1   3  -5 6087.75  393.08
   1  -3   5 5991.22  403.62
  -1  -3  -5 6016.66  359.88
   1  -3   5 6365.53  397.46
  -1  -3  -5 6199.47  357.36
  -1  -3  -5 6221.13  395.51
  -1  -3  -5 6163.36  347.23
  -1   3  -6  583.69   46.42
   1  -3   6  473.41   48.34
  -1  -3  -6  506.79   39.38
  -1  -3  -6  513.17   28.41
  -1  -3  -6  514.42   29.64
  -1  -3  -6  512.92   36.14
  -1   3  -7  288.80   36.81
   1  -3   7  290.24   38.48
  -1  -3  -7  271.34   24.95
  -1  -3  -7  265.15   22.04
  -1  -3  -7  269.76   27.49
  -1  -3  -7  277.33   22.62
  -1   3  -8   35.30   15.71
  -1   3  -8   28.94   11.49
  -1  -3  -8   46.77   15.72
  -1  -3  -8   36.80   17.31
  -1  -3  -8   51.31   15.76
  -1  -3  -8   40.11   14.93
   1  -3   8   10.19   27.36
   1  -3   8   29.55   20.59
  -1   3  -9    0.68   11.08
  -1   3  -9   -1.98   25.62
  -1  -3  -9   47.01   17.40
   1  -3   9   73.94   27.28
  -1  -3  -9    8.50   15.16
   1  -3   9   21.93   15.23
  -1  -3  -9   15.03   15.93
  -1  -3  -9   10.18   16.22
  -1   3 -10  453.17   58.88
  -1  -3 -10  472.39   37.08
  -1  -3 -10  396.82   41.12
   1  -3  10  470.25   43.27
  -1  -3 -10  454.64   43.59
  -1  -3 -10  443.28   41.56
  -1   3 -11   69.14   23.19
   1  -3  11   76.61   41.31
   1  -3  11   23.75   18.64
  -1  -3 -11   58.05   25.09
  -1  -3 -11   89.22   21.04
  -1  -3 -11   66.09   23.86
  -1  -3 -11  109.06   26.10
  -1   3 -12  213.50   52.61
  -1  -3 -12  209.04   33.08
   1  -3  12  262.79   54.94
  -1  -3 -12  186.33   37.83
  -1  -3 -12  200.45   29.08
  -1  -3 -12  149.26   35.85
  -1   3 -13    8.16   11.49
  -1   3 -13   -9.74   35.19
   1  -3  13   46.95   39.49
   1  -3  13    1.26   10.19
  -1  -3 -13   20.04   26.23
  -1  -3 -13   43.47   18.77
  -1  -3 -13   15.28   25.13
  -1  -3 -13   18.31   21.95
  -1   3 -14  -12.00   22.15
  -1   3 -14   -1.81    7.24
  -1  -3 -14   18.81   16.09
   1  -3  14  -32.17   25.28
  -1  -3 -14   13.00   17.96
  -1  -3 -14    8.13   26.75
   1  -3  14    0.92   10.40
  -1  -3 -14   30.10   23.14
  -1   3 -15    7.77   42.77
  -1  -3 -15   17.51   26.52
  -1  -3 -15   35.31   19.77
  -1  -3 -15   17.01   19.29
  -1  -3 -15    2.25   30.43
  -1   3 -16   45.59   42.30
  -1  -3 -16    8.18   31.44
  -1  -3 -16   -4.24   25.60
  -1  -3 -16    6.26   31.92
  -1  -3 -16    8.18   18.64
  -1   3 -17   -4.10   29.01
  -1  -3 -17   -4.76   35.19
  -1  -3 -17  -29.74   34.93
   1   4 -17   -9.27   28.31
   1  -4 -17   25.68   31.72
   1  -4 -17    6.24   29.84
   1  -4 -17   19.03   25.32
   1  -4 -17  -25.60   30.04
  -1  -4  17   37.04   50.75
   1   4 -16  -42.97   42.97
  -1  -4  16   35.59   45.54
   1  -4 -16   16.94   23.40
   1  -4 -16    3.70   25.83
   1  -4 -16   52.62   32.23
  -1  -4  16    0.06   18.63
   1  -4 -16  -19.11   27.57
   1   4 -15   74.72   41.04
   1   4 -15    1.96   15.87
   1  -4 -15   36.67   27.79
  -1  -4  15  -58.85   45.42
   1  -4 -15   18.55   24.41
   1  -4 -15    6.25   19.59
   1  -4 -15   17.74   23.14
  -1  -4  15   16.54   20.95
   1   4 -14   36.26   36.35
   1   4 -14    3.88   20.62
   1  -4 -14    6.79   25.55
  -1  -4  14   24.71   41.17
   1  -4 -14   31.25   29.42
  -1  -4  14    0.90   17.30
   1   4 -13  149.85   30.19
  -1  -4  13  152.75   50.63
   1  -4 -13  131.48   33.51
   1  -4 -13  137.44   40.02
   1   4 -12    8.09   23.44
   1   4 -12   78.08   22.52
  -1  -4  12   80.26   38.45
   1  -4 -12   77.85   24.77
  -1  -4  12   -3.37   25.66
   1  -4 -12   47.97   31.04
   1   4 -11  274.86   51.13
   1  -4 -11  275.55   31.40
   1  -4 -11  309.49   45.91
  -1   4  10  215.32   27.42
  -1  -4  10   55.12   53.01
   1  -4 -10  242.90   24.52
   1  -4 -10  256.89   40.99
  -1   4   9  139.83   22.58
  -1   4   9  199.24   22.24
   1  -4  -9  238.32   35.42
   1  -4  -9  187.13   19.40
  -1   4   8   -2.44   13.18
   1   4  -8    1.63   17.65
  -1   4   8   20.40   11.87
  -1  -4   8   14.86   21.82
   1  -4  -8    8.72   21.52
   1  -4  -8   14.86   10.08
  -1   4   7  384.81   22.84
   1   4  -7  334.35   39.28
   1  -4  -7  417.70   24.91
   1  -4  -7  381.02   43.55
  -1  -4   7  398.76   27.58
   1   4  -6   78.36   20.91
   1   4  -6   55.33   20.87
   1  -4  -6   52.35    8.07
  -1  -4   6   20.56   23.76
   1  -4  -6   41.03   15.56
  -1  -4   6   75.88   20.99
   1   4  -5   77.30   25.38
   1   4  -5  135.01   21.41
  -1  -4   5  118.64   22.88
  -1  -4   5  110.93   28.44
   1  -4  -5  138.37    9.79
   1  -4  -5  124.74   18.85
   1   4  -4  482.62   45.64
   1   4  -4  479.12   34.14
  -1  -4   4  499.55   35.43
   1  -4  -4  485.96   31.38
   1  -4  -4  534.12   15.01
  -1  -4   4  460.11   48.82
   1  -4  -4  524.19   50.10
   1  -4  -4  500.43   13.32
   1   4  -3  175.43   19.16
   1   4  -3  130.67   30.45
   1  -4  -3  174.95   33.31
   1  -4  -3  101.55   30.25
  -1  -4   3  205.90   19.54
  -1  -4   3  154.13   30.58
   1   4  -2  611.93   37.67
   1   4  -2  632.43   29.64
   1  -4  -2  728.23   38.87
  -1  -4   2  647.13   39.64
  -1  -4   2  643.91   30.30
   1  -4  -2  742.60   58.01
   1   4  -1   98.71   27.49
   1   4  -1  123.38   14.00
  -1   4   1   93.36    5.79
   1  -4  -1  137.05   28.56
  -1  -4   1   99.56   17.44
  -1  -4   1  118.77   14.23
   1  -4  -1   69.93   26.85
  -1   4   0   35.01    8.69
   1   4   0   61.20   24.63
  -1   4   0   55.07    9.39
   1   4   0   40.67    9.24
   1  -4   0   24.72   22.10
  -1  -4   0   58.11   14.83
  -1  -4   0   52.37    8.43
   1  -4   0   46.89   14.70
   1   4   1    5.34    7.13
   1   4   1   22.73   22.09
  -1   4  -1   23.52    8.73
  -1  -4  -1   24.83   13.35
   1  -4   1   12.33   19.58
  -1  -4  -1   13.43    5.40
  -1   4  -2  288.30   20.91
  -1   4  -2  260.20   30.43
   1  -4   2  245.81   32.20
   1  -4   2  289.11   22.74
  -1  -4  -2  232.24   36.61
  -1   4  -3  104.01   20.12
  -1  -4  -3   61.64   10.23
   1  -4   3   88.29   18.66
  -1  -4  -3   54.52   25.74
  -1  -4  -3   74.14   11.40
  -1  -4  -3   58.01   28.29
   1  -4   3   84.97   22.59
  -1   4  -4  241.89   17.36
  -1   4  -4  200.51   26.21
  -1  -4  -4  282.16   15.15
   1  -4   4  291.62   29.84
  -1  -4  -4  285.80   34.50
  -1  -4  -4  296.68   17.57
  -1  -4  -4  263.78   37.91
   1  -4   4  190.04   29.01
  -1   4  -5  167.79   23.95
  -1   4  -5  245.97   28.14
   1  -4   5  285.58   29.95
  -1  -4  -5  228.64   20.62
  -1  -4  -5  275.11   32.14
  -1  -4  -5  217.49   35.38
   1  -4   5  177.44   27.66
  -1  -4  -5  249.33   20.18
  -1   4  -6  108.19   19.72
  -1   4  -6  149.54   26.54
  -1  -4  -6  149.37   26.33
  -1  -4  -6  142.27   15.13
   1  -4   6  149.35   29.28
  -1  -4  -6  135.56   19.23
  -1  -4  -6  154.61   29.40
  -1   4  -7    0.87   13.76
  -1   4  -7   -5.79   21.66
  -1  -4  -7   19.26   12.33
  -1  -4  -7   34.36   18.94
  -1  -4  -7   28.37   11.90
   1  -4   7   27.47   16.56
   1  -4   7   35.73   23.55
  -1  -4  -7   24.39   21.00
  -1   4  -8  265.13   38.82
  -1  -4  -8  253.26   22.38
   1  -4   8  322.35   43.14
  -1  -4  -8  204.36   24.34
  -1  -4  -8  260.43   35.17
  -1  -4  -8  258.33   30.32
  -1   4  -9  182.06   22.94
  -1  -4  -9  127.58   20.60
  -1  -4  -9  110.08   21.11
  -1  -4  -9  148.34   25.46
   1  -4   9  187.87   25.55
  -1  -4  -9  121.78   29.59
  -1   4 -10  345.36   50.23
  -1  -4 -10  305.75   34.41
  -1  -4 -10  274.31   31.77
  -1  -4 -10  283.19   39.61
  -1  -4 -10  271.64   30.52
   1  -4  10  308.55   35.54
  -1   4 -11  120.36   36.81
  -1  -4 -11   87.31   22.43
   1  -4  11  104.13   39.03
  -1  -4 -11   75.02   27.30
  -1  -4 -11   31.20   20.92
   1  -4  11   16.63   20.13
  -1  -4 -11   49.87   22.43
  -1   4 -12    4.39    9.97
  -1   4 -12    1.34   31.06
   1  -4  12  -23.64   34.51
  -1  -4 -12  -15.98   18.84
  -1  -4 -12    5.94   22.76
  -1  -4 -12    7.03   19.62
   1  -4  12    9.13   12.33
  -1  -4 -12   -4.88   18.26
  -1   4 -13   32.73   26.09
  -1  -4 -13   34.48   26.05
  -1  -4 -13   58.48   29.28
   1  -4  13   73.09   47.19
  -1  -4 -13   89.54   24.54
  -1  -4 -13   84.16   27.32
  -1   4 -14   16.17   37.22
  -1  -4 -14   18.83   24.58
  -1  -4 -14   21.81   24.51
   1  -4  14   -3.14   11.26
  -1  -4 -14   10.55   21.14
   1  -4  14   15.76   26.43
  -1  -4 -14   17.93   25.00
  -1  -4 -15   44.78   30.56
  -1  -4 -15   54.72   30.83
  -1  -4 -15   50.35   24.64
  -1  -4 -15    3.18   30.69
  -1   4 -16    6.26   48.14
  -1  -4 -16   -1.00   31.73
  -1  -4 -16   23.87   31.04
  -1  -4 -16   33.86   24.54
  -1  -4 -16   33.16   20.26
  -1   4 -17   45.00   30.54
  -1  -4 -17   20.21   19.69
  -1  -4 -17  -14.42   21.80
  -1  -4 -17    7.54   32.53
  -1  -4 -17  -17.49   33.31
   1   5 -17   20.39   52.55
  -1  -5  17   58.74   58.66
   1  -5 -17   37.62   31.91
   1  -5 -17   56.88   30.93
   1  -5 -17   75.45   41.67
   1  -5 -17   -1.51   31.83
   1   5 -16   16.51   26.17
   1  -5 -16    5.53   22.34
   1  -5 -16   10.52   33.08
   1  -5 -16  -31.51   25.06
  -1  -5  16  -65.88   47.47
   1  -5 -16   25.69   25.29
   1   5 -15   -7.36   25.30
   1   5 -15   -0.62   22.13
   1  -5 -15   36.46   21.90
  -1  -5  15   -0.67   28.79
   1  -5 -15   -1.14   25.72
   1  -5 -15  -22.11   20.50
   1  -5 -15   48.12   24.67
  -1  -5  15   22.95   18.96
   1   5 -14   -0.87   18.31
   1   5 -14   10.29   37.52
   1  -5 -14   41.42   32.81
   1  -5 -14   21.99   23.21
   1  -5 -14   24.23   25.51
  -1  -5  14   15.13   26.90
  -1  -5  14   38.74   43.11
   1  -5 -14   12.19   20.56
   1   5 -13   43.85   35.58
   1   5 -13   -4.48   22.29
  -1  -5  13    7.48   30.04
   1  -5 -13   11.22   24.04
   1  -5 -13   18.23   21.42
  -1  -5  13   16.28   38.19
   1  -5 -13   52.19   31.64
   1  -5 -13   19.71   19.44
   1   5 -12   53.50   32.26
   1   5 -12  -12.73   22.15
  -1  -5  12   18.02   21.81
  -1  -5  12   24.81   39.39
   1  -5 -12   30.03   31.21
   1  -5 -12   14.51   19.39
   1  -5 -12   16.90   17.48
   1  -5 -12   -1.49   24.74
   1   5 -11  236.36   46.72
   1  -5 -11  183.46   30.52
   1  -5 -11  175.83   23.75
   1  -5 -11  250.64   39.06
   1  -5 -11  181.79   25.65
  -1  -5  11  231.32   50.69
   1   5 -10   49.18   22.08
   1  -5 -10   45.73   26.18
   1  -5 -10   63.15   29.13
   1  -5 -10    4.18   14.35
  -1  -5  10  -35.62   29.20
   1  -5 -10   41.23   13.22
   1   5  -9   13.56   23.22
   1  -5  -9   73.18   16.77
   1  -5  -9   55.63   30.61
   1  -5  -9   39.47   13.51
   1  -5  -9   36.57   11.79
  -1  -5   9  -11.78   38.77
   1   5  -8   31.71   24.33
   1  -5  -8   76.84   10.49
  -1  -5   8   81.43   17.54
   1  -5  -8   77.42   27.90
   1  -5  -8   94.98   31.69
  -1  -5   8   -8.48   28.99
   1  -5  -8   66.62   15.75
   1   5  -7   56.83   24.42
   1  -5  -7   59.51    9.58
  -1  -5   7   75.20   27.56
   1  -5  -7   68.98   18.66
  -1  -5   7  120.64   24.80
   1  -5  -7   54.81   27.00
   1  -5  -7   52.87   10.71
   1   5  -6  -10.46   12.13
   1   5  -6   -5.42   16.69
   1  -5  -6   21.62   21.76
  -1  -5   6   14.53   21.27
   1  -5  -6    2.84    6.13
   1  -5  -6    8.51    6.92
  -1  -5   6  -10.29   17.47
   1  -5  -6  -15.95   23.48
   1  -5  -6   12.53    6.36
   1   5  -5   26.36   21.14
   1   5  -5    5.11   15.72
   1  -5  -5   26.01   23.25
  -1  -5   5   29.57   13.59
  -1  -5   5   12.11    9.95
   1  -5  -5    3.94   25.14
   1   5  -4   29.44   13.84
   1   5  -4   29.27   21.11
  -1  -5   4    8.62   14.16
  -1  -5   4   15.05   22.06
   1  -5  -4   17.12   15.80
   1  -5  -4   15.10   14.19
   1   5  -3   23.61   11.99
   1   5  -3   27.01   22.50
   1  -5  -3   41.80   23.62
   1  -5  -3  -20.09   25.78
  -1  -5   3   22.20   12.44
  -1  -5   3    9.48   23.23
   1   5  -2  187.06   19.17
   1   5  -2  147.97   20.17
  -1  -5   2  124.44   34.97
  -1  -5   2  182.56   15.06
   1  -5  -2  185.48   20.70
   1  -5  -2  132.35   35.37
   1   5  -1  649.04   63.75
   1   5  -1  686.38   30.87
  -1  -5   1  575.79   42.16
   1  -5  -1  740.85   62.99
  -1  -5   1  709.86   30.83
   1  -5  -1  758.61   45.82
  -1   5   0  126.67   11.28
   1   5   0  128.91   13.15
   1   5   0   70.95   30.80
  -1   5   0  106.25   10.18
  -1  -5   0  126.98    9.41
   1  -5   0  117.76   27.17
   1  -5   0  101.22   31.43
  -1  -5   0  102.52   18.81
   1   5   1 1476.10   80.74
  -1   5  -1 1350.44   51.24
   1   5   1 1561.94   44.96
  -1  -5  -1 1407.81  105.80
   1  -5   1 1259.45   96.68
  -1   5  -2  107.52   13.36
  -1   5  -2  104.11   16.18
   1  -5   2  111.35   25.68
  -1  -5  -2  129.50   31.16
  -1  -5  -2  100.41   20.80
  -1   5  -3  846.55   44.03
  -1   5  -3  841.37   61.03
   1  -5   3  677.25   64.97
  -1  -5  -3  934.91   80.77
   1  -5   3  950.40   49.80
  -1  -5  -3  897.66   74.70
  -1   5  -4  141.23   20.21
  -1  -5  -4  165.60   35.97
   1  -5   4   86.57   27.53
   1  -5   4  153.58   22.48
  -1  -5  -4  175.56   31.98
  -1   5  -5  336.55   31.34
  -1  -5  -5  318.18   46.40
   1  -5   5  353.95   23.04
  -1  -5  -5  333.11   42.45
  -1  -5  -5  292.57   16.69
  -1  -5  -5  305.71   20.13
  -1   5  -6   28.31   18.34
  -1   5  -6   38.80   20.53
   1  -5   6   62.74   14.36
   1  -5   6   22.24   20.81
  -1  -5  -6   43.57   11.61
  -1  -5  -6   26.48   13.32
  -1  -5  -6   54.08   24.69
  -1  -5  -6   41.07   17.64
  -1   5  -7  555.45   50.01
  -1  -5  -7  465.46   36.86
  -1  -5  -7  488.79   36.43
   1  -5   7  563.72   37.71
  -1  -5  -7  471.51   40.62
  -1   5  -8   84.92   28.98
  -1   5  -8   96.16   30.83
  -1  -5  -8  115.99   33.99
   1  -5   8  129.31   22.06
  -1  -5  -8  107.66   19.39
  -1  -5  -8  125.27   16.72
  -1  -5  -8   79.13   16.75
  -1   5  -9  239.82   41.72
  -1  -5  -9  193.44   23.06
  -1  -5  -9  204.84   42.39
  -1  -5  -9  169.23   22.53
   1  -5   9  278.91   45.91
  -1  -5  -9  230.55   37.79
  -1   5 -10   -7.77   17.74
  -1   5 -10    4.47   28.35
   1  -5  10  -15.96   23.25
   1  -5  10   36.54   31.75
  -1  -5 -10   14.82   19.06
  -1  -5 -10   19.07   15.26
  -1  -5 -10   20.76   26.43
  -1  -5 -10   41.99   22.46
  -1   5 -11   22.06   20.21
  -1   5 -11   -7.46   17.92
  -1  -5 -11   45.76   14.41
  -1  -5 -11   24.34   27.49
   1  -5  11   12.42   35.71
  -1  -5 -11   26.05   17.28
   1  -5  11  -10.36   24.30
  -1  -5 -11    8.65   17.13
  -1   5 -12  -21.02   19.79
  -1   5 -12   16.79   11.81
  -1  -5 -12   33.62   27.20
  -1  -5 -12   26.12   17.98
   1  -5  12   -4.77   19.75
   1  -5  12   -1.93   37.06
  -1  -5 -12    3.22   17.03
  -1  -5 -12    3.02   21.95
  -1   5 -13   16.15   12.44
  -1   5 -13   71.70   37.71
  -1  -5 -13   39.54   24.70
   1  -5  13  -11.74   27.66
  -1  -5 -13   37.51   20.80
  -1  -5 -13   54.14   21.91
  -1  -5 -13   66.68   30.18
   1  -5  13    1.49   20.71
  -1   5 -14   31.91   40.67
  -1  -5 -14   67.32   28.71
   1  -5  14    2.61   20.48
  -1  -5 -14    2.99   21.24
  -1  -5 -14   42.52   23.86
  -1  -5 -14   -6.65   23.83
  -1   5 -15   11.68   43.76
  -1  -5 -15   16.01   30.51
  -1  -5 -15   23.46   25.48
  -1  -5 -15   28.80   23.90
  -1  -5 -15   -6.74   26.36
  -1   5 -16   39.04   29.70
  -1  -5 -16   21.48   29.17
  -1  -5 -16   52.31   33.11
  -1  -5 -16   -2.35   26.41
  -1  -5 -16    8.19   26.86
   1   6 -16   60.42   43.99
   1  -6 -16   41.74   24.81
   1  -6 -16   -3.63   30.11
  -1  -6  16  -31.59   49.76
   1  -6 -16   15.06   23.86
   1  -6 -16   -9.99   22.17
   1   6 -15    9.25   42.66
   1  -6 -15   -6.27   29.18
   1  -6 -15   50.88   37.15
   1  -6 -15   16.60   21.39
   1  -6 -15   -4.93   23.38
  -1  -6  15   28.27   30.85
  -1  -6  15   33.05   47.28
   1   6 -14   10.31   24.29
   1   6 -14   -5.92   22.33
   1  -6 -14   27.73   26.62
   1  -6 -14   11.53   27.37
  -1  -6  14  -49.07   25.57
  -1  -6  14   -7.30   31.43
   1  -6 -14   36.57   34.46
   1  -6 -14    7.55   18.15
   1   6 -13   29.10   21.48
   1   6 -13   20.43   23.12
   1  -6 -13   34.65   20.54
   1  -6 -13    1.64   38.75
  -1  -6  13   55.48   43.09
  -1  -6  13  -27.07   47.19
   1  -6 -13   16.52   18.89
   1  -6 -13   77.29   31.29
   1   6 -12   11.62   24.14
   1   6 -12    3.79   19.68
   1  -6 -12   26.62   29.24
   1  -6 -12  -37.57   35.49
   1  -6 -12    5.72   22.77
  -1  -6  12   24.10   32.73
   1  -6 -12   21.24   15.29
   1   6 -11  241.44   46.19
   1  -6 -11  134.40   21.82
   1  -6 -11  220.99   29.34
   1  -6 -11  167.86   50.31
  -1  -6  11  199.98   49.76
   1  -6 -11  184.70   26.47
   1   6 -10  -34.90   26.09
  -1  -6  10  -13.95   32.74
   1  -6 -10   40.72   19.60
   1  -6 -10   24.10   35.37
  -1  -6  10   42.95   19.86
   1  -6 -10   32.83   11.80
   1  -6 -10   42.90   12.19
   1  -6  -9  144.68   14.90
   1  -6  -9  194.58   26.80
   1  -6  -9  149.79   18.85
   1  -6  -9  213.38   30.18
   1   6  -8    7.52   12.96
   1   6  -8   37.99   22.54
  -1  -6   8  -13.18   24.60
   1  -6  -8  -22.42   29.66
   1  -6  -8   -4.26    8.51
   1  -6  -8   31.13   16.51
   1  -6  -8    5.66    9.57
   1  -6  -7  113.55   43.18
  -1  -6   7  187.98   31.62
   1  -6  -7  179.29   40.77
   1   6  -6   72.59   29.18
   1   6  -6  123.98   21.86
   1  -6  -6   46.95   22.18
   1  -6  -6   80.20   33.06
  -1  -6   6   42.26   32.38
   1   6  -5  319.35   30.13
   1  -6  -5  267.66   52.42
  -1  -6   5  300.92   29.83
   1  -6  -5  254.24   47.65
   1   6  -4   66.04   19.16
   1   6  -4   93.07   17.03
   1  -6  -4  118.82   20.69
   1  -6  -4   86.60   35.54
  -1  -6   4   73.66   31.92
   1   6  -3  369.97   49.96
  -1  -6   3  316.30   50.58
   1  -6  -3  438.34   57.05
   1  -6  -3  403.51   51.64
   1   6  -2   12.39   15.82
   1   6  -2   20.34   12.72
  -1  -6   2   16.30    9.78
   1  -6  -2   61.93   25.58
   1  -6  -2   45.94   27.52
  -1  -6   2    1.27   16.07
   1  -6  -1  332.09   31.61
  -1  -6   1  272.28   30.19
   1  -6  -1  311.01   45.94
  -1   6   0  177.34   10.91
   1   6   0  186.24   24.05
  -1   6   0  208.12   12.46
   1  -6   0  181.00   38.74
  -1  -6   0  157.30   37.14
   1  -6   0  152.89   23.00
  -1   6  -1   51.69    9.05
  -1   6  -1   61.88   12.72
  -1  -6  -1   57.56   17.45
   1  -6   1   33.75   17.49
   1  -6   1   30.48   26.39
  -1   6  -2  192.51   15.97
  -1  -6  -2  158.80   39.12
   1  -6   2  145.06   34.88
  -1   6  -3   -2.42   11.19
  -1  -6  -3   21.66   16.42
  -1  -6  -3    4.05   15.62
   1  -6   3  -24.92   22.07
  -1   6  -4   -8.70   13.66
  -1   6  -4   -9.28   20.21
  -1  -6  -4  -29.08   26.09
   1  -6   4  -27.32   16.51
   1  -6   4   12.28   21.88
  -1  -6  -4   33.69   28.50
  -1   6  -5   49.34   20.77
  -1   6  -5   12.71   16.73
  -1  -6  -5   22.81   27.61
   1  -6   5    0.21   23.29
  -1  -6  -5    9.09   30.83
   1  -6   5   28.78   19.26
  -1   6  -6  234.66   18.87
  -1   6  -6  139.86   32.44
  -1  -6  -6  187.94   30.34
  -1  -6  -6  168.47   12.91
  -1  -6  -6  195.56   26.64
   1  -6   6  248.26   33.53
  -1   6  -7   -0.52   19.73
  -1   6  -7   20.04   12.53
  -1  -6  -7   14.94   10.03
   1  -6   7   13.85   23.64
   1  -6   7   -6.98   23.08
  -1  -6  -7   18.24   26.43
  -1  -6  -7   -2.38   11.26
  -1  -6  -7  -19.05   29.68
  -1   6  -8   35.35   23.48
  -1   6  -8   17.28   14.71
  -1  -6  -8    4.19   10.47
  -1  -6  -8   -6.17   27.37
  -1  -6  -8   28.17   31.35
   1  -6   8   16.53   22.87
   1  -6   8   19.29   27.26
  -1  -6  -8   13.65   15.34
  -1   6  -9   86.58   28.78
  -1   6  -9    2.38   24.94
   1  -6   9  -18.02   37.80
  -1  -6  -9   68.12   19.62
   1  -6   9  118.15   32.78
  -1  -6  -9   19.35   13.46
  -1  -6  -9   32.39   30.54
  -1  -6  -9   84.88   34.53
  -1   6 -10   49.73   30.99
  -1   6 -10   39.51   23.15
  -1  -6 -10   19.38   15.65
   1  -6  10   18.28   28.83
  -1  -6 -10   53.37   30.80
  -1  -6 -10   73.48   21.52
  -1  -6 -10   27.24   15.12
   1  -6  10   48.34   35.71
  -1   6 -11   46.12   34.95
  -1   6 -11    9.25   17.57
   1  -6  11  151.74   40.43
  -1  -6 -11   19.70   17.72
   1  -6  11  -11.33   40.92
  -1  -6 -11   96.62   35.93
  -1  -6 -11   77.43   18.25
  -1  -6 -11   43.51   31.70
  -1   6 -12   20.87   14.75
  -1   6 -12    9.19   33.24
  -1  -6 -12  -15.32   17.27
   1  -6  12   17.11   26.59
   1  -6  12  -26.04   23.17
  -1  -6 -12   33.49   17.14
  -1  -6 -12   12.58   26.32
  -1  -6 -12   54.16   32.92
  -1   6 -13   12.20   39.18
  -1   6 -13   44.07   13.70
   1  -6  13   49.12   26.94
  -1  -6 -13    0.22   27.88
  -1  -6 -13   11.08   20.27
  -1  -6 -13    1.31   35.10
  -1  -6 -13   27.30   26.49
  -1   6 -14   44.97   25.13
  -1  -6 -14   -8.11   34.19
  -1  -6 -14   10.81   21.75
  -1  -6 -14   30.35   27.69
  -1  -6 -14  -20.69   26.94
  -1   6 -15   47.39   45.78
  -1  -6 -15   26.72   24.61
  -1  -6 -15   37.34   30.54
  -1  -6 -15   21.82   25.69
  -1  -6 -15   38.70   23.15
   1   7 -15   59.65   42.30
   1  -7 -15   18.49   34.89
   1  -7 -15   12.68   43.71
  -1  -7  15  -10.57   48.90
   1   7 -14   22.57   22.30
   1   7 -14   15.01   38.07
  -1  -7  14   -1.55   36.89
  -1  -7  14   43.36   46.39
   1  -7 -14   30.77   27.29
   1  -7 -14   29.92   35.10
   1   7 -13   -1.74   22.52
   1  -7 -13   30.42   41.50
  -1  -7  13    1.61   41.33
   1  -7 -13   16.00   21.49
  -1  -7  13   61.63   36.66
   1   7 -12   15.44   32.95
   1   7 -12   14.42   23.01
  -1  -7  12   23.93   23.93
   1  -7 -12    3.20   12.71
   1  -7 -12  -36.06   40.92
   1  -7 -12   41.19   20.86
  -1  -7  12   -6.65   34.86
   1  -7 -12   25.74   19.70
   1   7 -11   17.83   27.84
   1   7 -11    9.83   29.85
  -1  -7  11  -36.27   35.14
   1  -7 -11    6.98   12.97
  -1  -7  11  -12.42   34.97
   1  -7 -11    5.09   33.60
   1  -7 -11   32.36   23.67
   1  -7 -11   29.61   14.01
   1   7 -10   34.19   27.63
   1  -7 -10   14.90   11.47
   1  -7 -10   30.66   11.62
   1  -7 -10   44.59   34.98
  -1  -7  10  -49.42   33.93
   1  -7 -10   31.64   39.26
   1   7  -9   13.40   25.68
   1  -7  -9    3.57    7.24
   1  -7  -9  -22.72   35.08
   1  -7  -9    3.23    6.94
   1  -7  -9   21.71   30.03
  -1  -7   9  -10.04   28.18
   1   7  -8   32.92   29.20
  -1  -7   8   17.99   26.95
   1  -7  -8   59.60   21.64
  -1  -7   8   13.26   34.33
   1  -7  -8   38.79   24.45
   1   7  -7   26.77   30.04
   1  -7  -7   89.69   39.04
  -1  -7   7   -2.46   33.54
   1   7  -6   35.69   18.92
   1   7  -6  -31.68   28.78
   1  -7  -6   -7.36   23.17
  -1  -7   6   59.08   31.12
   1  -7  -6   72.09   32.82
   1   7  -5   55.07   17.61
   1   7  -5  -27.51   28.96
   1  -7  -5    1.87   36.19
   1  -7  -5   19.63   31.63
  -1  -7   5    9.43   30.04
   1   7  -4   51.85   33.86
   1   7  -4   68.87   16.90
  -1  -7   4   94.96   17.43
   1  -7  -4    0.22   37.65
  -1  -7   4   44.78   34.63
   1  -7  -4   78.63   40.01
   1   7  -3  200.71   19.78
   1  -7  -3  174.86   28.98
   1  -7  -3  116.41   48.28
   1   7  -2   40.79   10.60
  -1  -7   2   11.69   19.58
   1   7  -1   43.88   10.69
   1   7  -1   42.38   20.24
  -1  -7   1   58.45   11.52
   1  -7  -1   86.01   20.96
  -1   7   0    3.18    6.07
  -1   7   0   -1.35    5.15
   1   7   0   -0.74    5.85
   1  -7   0   10.17   16.82
  -1   7  -1  144.27   16.18
  -1   7  -1  140.44   11.86
  -1  -7  -1  116.96   29.13
   1  -7   1   78.68   37.21
  -1   7  -2  155.88   20.55
  -1   7  -2  163.11   19.32
  -1  -7  -2  115.08   40.93
   1  -7   2   90.84   25.59
   1  -7   2   70.18   23.71
  -1   7  -3  620.04   45.62
  -1  -7  -3  619.47   57.69
  -1  -7  -3  618.81   81.17
   1  -7   4  -53.54   27.16
  -1  -7  -4    0.55   19.82
  -1   7  -5  349.82   33.47
  -1  -7  -5  312.12   62.01
  -1  -7  -5  328.23   66.48
   1  -7   6   23.47   24.53
  -1  -7  -6   12.57   31.97
  -1  -7  -6  -12.82   21.40
  -1   7  -7   44.93   20.98
  -1   7  -7   -1.18   23.50
  -1  -7  -7   -4.98   36.68
   1  -7   7   -2.74   27.66
   1  -7   7   13.08   15.35
  -1  -7  -7   36.57   32.04
  -1   7  -8  -13.40   22.75
  -1   7  -8   31.94   19.96
   1  -7   8   24.14   26.87
  -1  -7  -8  -15.02   31.51
  -1  -7  -8   19.69   36.40
  -1  -7  -8    9.30    8.80
  -1  -7  -8    7.20    8.45
   1  -7   8   28.63   16.20
  -1   7  -9   27.12   20.60
  -1   7  -9   55.66   26.44
   1  -7   9   39.67   19.25
  -1  -7  -9   25.65   23.81
  -1  -7  -9   51.52   32.82
  -1  -7  -9   -0.48   12.77
   1  -7   9    2.34   27.47
  -1   7 -10   11.54   18.49
  -1   7 -10   22.35   17.44
  -1  -7 -10    1.80   11.56
  -1  -7 -10   89.12   32.71
  -1  -7 -10    5.42   16.52
  -1  -7 -10   17.12   36.72
   1  -7  10    9.83   28.27
  -1   7 -11   51.97   21.82
   1  -7  11   21.80   33.02
  -1  -7 -11   68.86   35.54
  -1  -7 -11   20.90   20.46
  -1  -7 -11   15.01   40.62
  -1  -7 -11   21.72   19.13
  -1   7 -12   15.84   33.22
  -1  -7 -12    1.76   36.53
  -1  -7 -12   -5.16   31.21
  -1  -7 -12   -0.66   14.62
  -1  -7 -12   24.03   20.01
   1  -7  12   24.63   29.40
  -1   7 -13  -11.55   36.89
  -1  -7 -13    0.22   31.92
   1  -7  13  -23.67   28.45
  -1  -7 -13  -27.93   38.33
  -1   7 -14   -8.46   40.74
  -1  -7 -14  -29.97   38.61
  -1  -7 -14   -3.53   32.13
   1   8 -14   59.11   37.43
   1   8 -14   10.08   19.85
   1  -8 -14   10.46   39.85
  -1  -8  14   42.41   38.80
   1  -8 -14  -37.48   48.76
  -1  -8  14   20.22   28.69
   1   8 -13  -12.85   34.84
   1   8 -13   32.94   25.07
   1  -8 -13   30.95   29.42
   1  -8 -13    8.60   38.52
  -1  -8  13   -0.69   42.27
  -1  -8  13    3.36   38.29
   1   8 -12   48.00   33.27
   1   8 -12   19.02   27.45
   1  -8 -12  -11.66   41.24
   1  -8 -12   47.11   46.66
  -1  -8  12   34.02   40.21
   1   8 -11   37.05   30.28
   1   8 -11    9.49   27.67
  -1  -8  11   11.99   37.23
   1  -8 -11   79.66   45.43
   1  -8 -11   41.96   39.77
  -1  -8  11  -11.15   35.81
   1   8 -10   23.06   33.38
  -1  -8  10   30.53   36.99
   1  -8 -10   65.48   40.20
   1  -8 -10    9.22   45.97
   1   8  -9   29.39   34.32
  -1  -8   9  -23.13   35.23
   1  -8  -9   56.16   45.55
   1  -8  -9   74.30   40.76
   1   8  -8   23.44   30.54
   1  -8  -8   41.41   34.28
   1  -8  -8  -24.57   24.93
  -1  -8   8  -43.00   33.27
   1   8  -7   80.24   22.21
   1   8  -7   24.28   22.58
   1  -8  -7   22.24   39.31
  -1  -8   7   18.26   24.04
   1  -8  -7   86.52   45.98
   1   8  -6  -52.30   34.41
   1  -8  -6   67.76   23.61
   1  -8  -6   37.12   27.25
  -1  -8   6    9.46   35.15
   1   8  -5   47.02   23.80
   1   8  -5    7.85   34.81
  -1  -8   5   14.14   34.94
   1  -8  -5  -25.45   37.87
   1  -8  -5   91.49   41.27
   1  -8  -4  107.19   30.26
  -1  -8   4   16.01   41.56
   1  -8  -4   93.10   44.31
   1   8  -3   52.64   23.13
  -1  -8   3   33.03   23.23
   1  -8  -3   53.15   40.26
   1  -8  -3   54.43   42.67
   1  -8  -2   69.71   40.31
   1  -8  -2   42.43   24.91
  -1  -8   0   16.46   22.67
  -1   8  -1   68.47   14.05
  -1   8  -1   85.57   13.06
   1  -8   1   25.41   26.46
  -1   8  -2   16.91   15.26
  -1   8  -2   28.86   15.70
  -1  -8  -2   44.46   25.67
  -1   8  -3   13.85   12.89
  -1   8  -3    8.33   18.31
   1  -8   3   26.73   19.95
  -1  -8  -3   -2.12   21.77
  -1   8  -4    4.36   14.91
  -1   8  -4   16.97   16.36
   1  -8   4   22.96   20.47
  -1  -8  -4   28.96   23.65
  -1   8  -5   37.92   21.92
  -1   8  -5   59.09   19.26
  -1  -8  -5   10.48   41.70
  -1   8  -6   11.47   18.49
  -1  -8  -6    2.34   24.83
   1  -8   6   16.77   29.71
  -1  -8  -6   24.05   35.79
  -1   8  -7    6.40   20.47
   1  -8   7    7.90   30.61
  -1  -8  -7   16.85   40.30
  -1  -8  -7   13.51   22.49
  -1   8  -8   57.95   25.41
   1  -8   8   -5.44   33.53
  -1  -8  -8   23.09   24.88
  -1  -8  -8   67.94   45.42
  -1   8  -9    9.97   24.97
  -1  -8  -9  -13.13   25.17
   1  -8   9  -24.45   28.13
  -1  -8  -9   -5.99   36.32
  -1   8 -10  -10.96   28.05
   1  -8  10   49.99   30.98
  -1  -8 -10  -11.19   37.44
  -1  -8 -10   25.40   42.61
  -1   8 -11   25.84   32.27
  -1  -8 -11   12.33   38.29
  -1  -8 -11   44.48   43.86
   1  -8  11    9.38   32.24
  -1   8 -12   10.90   21.80
   1  -8  12   22.57   24.27
   1  -8  12   -8.35   33.83
  -1  -8 -12  -14.22   28.10
  -1  -8 -12   71.34   24.46
  -1   8 -13   -3.34   24.13
  -1   8 -13   28.28   26.67
  -1  -8 -13   16.66   24.60
  -1  -8 -13   53.39   45.49
   1   9 -12   -4.56   30.63
   1   9 -12   -7.19   28.05
  -1  -9  12   30.67   39.58
   1  -9 -12   25.75   50.58
   1  -9 -12  -99.72   43.30
   1   9 -11    5.71   17.58
   1   9 -11   14.77   29.43
  -1  -9  11   -2.83   21.73
  -1  -9  11    7.49   37.77
   1  -9 -11   63.23   48.41
   1  -9 -11   53.79   41.97
   1   9 -10   34.19   36.40
   1   9 -10   32.30   26.97
   1  -9 -10   49.75   43.53
  -1  -9  10  -27.30   33.42
  -1  -9  10   19.37   39.24
   1  -9 -10   25.15   51.39
   1   9  -9   -0.66   36.60
   1  -9  -9    7.74   42.86
   1  -9  -9   45.18   50.32
  -1  -9   9   38.04   37.70
   1   9  -8  -49.17   33.47
   1  -9  -8   35.68   27.54
   1  -9  -8   22.72   38.39
  -1  -9   8  -30.43   35.66
   1   9  -7   47.58   34.99
   1   9  -7  -10.49   20.66
   1  -9  -7   39.33   40.77
   1  -9  -7    1.60   45.10
  -1  -9   7    6.16   22.74
   1   9  -6   -9.41   22.03
   1  -9  -6  -14.18   28.00
   1  -9  -6   67.77   39.77
  -1  -9   6   50.04   35.27
   1   9  -5   24.83   19.41
   1  -9  -5   79.64   48.47
   1  -9  -5   39.36   27.30
  -1  -9   5   60.10   40.27
   1   9  -4   -4.46   14.56
   1  -9  -4   32.90   40.07
  -1  -9   4    2.90   33.93
   1  -9  -4   -7.54   37.85
   1  -9  -3  -38.76   43.37
   1  -9  -1   17.54   26.38
  -1   9  -1   42.03    8.18
  -1   9  -1   42.01    7.39
  -1  -9  -1   52.05   29.55
  -1   9  -2    4.23   14.19
  -1   9  -2   20.69   14.42
   1  -9   2   57.47   24.30
  -1   9  -3    9.06   13.54
  -1   9  -3  -28.00   13.39
  -1   9  -4   27.37   17.06
  -1   9  -4   27.15   15.48
   1  -9   4  -44.24   35.54
  -1   9  -5   21.53   16.72
  -1   9  -5   24.79   19.79
  -1  -9  -5  -23.74   24.94
   1  -9   5  -24.66   36.77
  -1   9  -6   72.74   27.08
  -1   9  -6   67.00   22.05
  -1  -9  -6  106.87   46.96
   1  -9   6  -19.10   39.69
   1  -9   6   22.32   42.97
  -1  -9  -6   16.25   53.91
  -1   9  -7   91.15   25.65
  -1   9  -7  136.09   32.32
  -1  -9  -7   55.39   58.19
   1  -9   7   -3.01   39.64
   1  -9   7   29.18   42.29
  -1  -9  -7   62.03   49.54
  -1   9  -8   -3.21   30.11
  -1   9  -8   42.52   22.70
  -1  -9  -8   -2.63   47.91
   1  -9   8  -16.90   30.52
  -1  -9  -8    1.88   40.71
   1  -9   8    6.56   33.72
  -1   9  -9    0.64   24.09
  -1   9  -9  -26.19   33.86
  -1  -9  -9   22.50   40.72
   1  -9   9   28.20   29.32
  -1  -9  -9   -4.88   28.79
   1  -9   9   30.26   33.69
  -1   9 -10   22.51   24.91
  -1   9 -10   28.20   30.18
  -1  -9 -10  -16.75   38.43
   1  -9  10  -39.69   27.50
  -1  -9 -10    4.66   46.17
   1  -9  10   -1.59   31.25
  -1   9 -11   30.09   29.14
  -1   9 -11   38.14   35.33
   1  -9  11  -19.49   27.66
   1  -9  11  -17.49   33.83
  -1  -9 -11   33.24   43.12
  -1  -9 -11   24.87   49.20
   1  10 -10  -19.23   27.14
  -1 -10  10  -50.12   39.21
   1 -10 -10   13.65   30.75
   1 -10 -10   18.69   55.62
   1  10  -9   -1.47   23.45
   1 -10  -9   15.67   27.38
   1 -10  -9   -7.93   51.36
  -1 -10   9  -12.40   37.16
   1 -10  -8   82.26   36.84
   1 -10  -8   92.43   66.48
  -1 -10   8   76.13   51.76
  -1 -10   7   41.04   27.92
   1 -10  -7    7.89   48.71
   1 -10  -7   19.01   56.68
   1 -10  -6   -8.41   44.01
   1 -10  -6   19.72   49.30
  -1 -10   6  -22.11   39.84
  -1 -10   5  -20.24   39.42
   1 -10  -5   23.09   29.67
   1 -10  -5   -8.35   42.62
  -1 -10   4   37.35   27.97
  -1 -10   4   10.72   25.88
   1 -10  -4  -32.34   42.64
   1 -10  -3  -34.99   25.39
   1 -10  -3   30.67   28.27
  -1 -10   2   27.52   27.62
   1 -10   0   14.56   30.55
  -1 -10   0   40.69   32.04
  -1  10  -2   10.14   11.28
  -1  10  -2   -3.23   11.47
  -1  10  -3    6.49   12.28
  -1  10  -3   -8.73   15.84
  -1  10  -4   17.12   20.97
  -1  10  -4   19.35   20.58
   1 -10   4  -34.26   42.34
  -1  10  -5    2.54   17.01
  -1  10  -5   20.80   19.38
  -1 -10  -5   43.25   32.02
   1 -10   5   -0.14   42.72
  -1  10  -6   -9.69   18.42
  -1  10  -6   13.18   22.47
  -1 -10  -6   38.61   51.60
   1 -10   6  -33.80   37.38
  -1 -10  -6   82.64   43.54
   1 -10   6   10.72   25.81
  -1  10  -7   29.61   21.77
  -1  10  -7   24.02   27.48
   1 -10   7    7.18   24.30
  -1 -10  -7   39.67   47.83
   1 -10   7   34.82   40.61
  -1 -10  -7   21.79   34.33
  -1  10  -8   23.33   23.48
  -1  10  -8   37.81   31.66
   1 -10   8    5.27   23.28
  -1 -10  -8   16.14   55.67
   1 -10   8    6.49   40.03
  -1 -10  -8   62.71   47.29
  -1  10  -9   31.88   33.07
  -1  10  -9    8.79   23.14
   1 -10   9    4.27   20.59
  -1 -10  -9  -21.94   31.33
  -1 -10  -9    6.43   26.20
   1 -10   9  -33.44   36.44
  -1 -11   7    0.15   47.92
  -1 -11   7  -14.43   53.63
   1 -11  -7   40.69   37.66
   1 -11  -7   22.36   33.40
  -1 -11   6   34.37   57.57
  -1 -11   6  104.23   52.92
   1 -11  -6   76.73   64.40
   1 -11  -6   20.02   34.79
   1 -11  -5  -61.40   47.17
  -1 -11   5    2.38   27.68
   1 -11  -5   69.44   34.60
  -1 -11   5  -42.52   48.62
   1 -11  -4  -58.31   48.90
   1 -11  -4   92.41   52.83
  -1 -11   3   24.14   47.40
   1 -11  -2  -10.72   27.95
   1 -11  -2   20.32   30.67
  -1 -11   1   57.89   32.73
   1 -11   4   24.02   43.62
  -1 -11  -4  -35.13   34.68
  -1 -11  -5  -14.89   32.45
  -1 -11  -6  -10.27   31.15
  -1 -11  -6   14.54   35.03
   1 -11   6   27.57   45.72
   1 -11   6   -9.64   39.24
  -1  11  -7   -8.81   23.71
  -1  11  -7   23.28   20.73
  -1 -11  -7  -39.81   58.99
   1 -11   7   -5.06   39.45
   2   0 -19   14.55   40.59
  -2   0  19  -11.90   49.76
  -2   0  18   -8.53   21.53
  -2   0  18   61.17   49.75
   2   0 -18  -56.84   25.56
   2   0 -18   -7.66   43.07
   2   0 -17   11.89   25.55
  -2   0  17  -11.73   27.49
   2   0 -17   -1.19   37.62
  -2   0  17   30.64   26.80
   2   0 -16   68.31   34.59
  -2   0  16  119.71   29.16
  -2   0  16  194.46   56.05
   2   0 -16  145.40   30.53
  -2   0  15    5.26   20.79
  -2   0  15   29.10   36.34
   2   0 -15   27.48   24.64
   2   0 -14  194.71   35.86
  -2   0  14  195.20   31.65
   2   0 -14  230.75   47.81
  -2   0  14  211.45   53.11
   2   0 -13    8.49   20.55
  -2   0  13   -1.01   17.85
   2   0 -12  249.38   27.24
   2   0 -12  200.34   34.63
  -2   0  12  235.83   29.58
   2   0 -11   -5.50   18.28
   2   0 -11    2.88   13.63
  -2   0  11    2.11   15.18
   2   0 -10   17.87   17.66
  -2   0  10   20.07   16.36
   2   0 -10    1.90   13.22
  -2   0   9    9.15   15.29
   2   0  -9    9.92   19.44
   2   0  -9    1.34   17.26
  -2   0   9   12.37   20.23
   2   0  -8   78.42   21.01
  -2   0   8   78.92   19.24
   2   0  -8   50.70   14.03
  -2   0   8   89.42   24.28
  -2   0   7    4.23   11.14
   2   0  -7   -6.67   16.76
  -2   0   7    5.04   14.94
   2   0  -7    6.49   10.69
  -2   0   6 1038.63   47.90
   2   0  -6 1040.45   64.58
  -2   0   6 1078.36   61.41
   2   0  -6 1022.21   64.53
   2   0  -5  -16.11   17.65
  -2   0   5    9.01   10.49
  -2   0   5    1.37   16.84
   2   0  -5   29.45   17.91
   2   0  -4    2.69   21.01
  -2   0   4    5.48   19.45
  -2   0   4   14.32   17.72
   2   0  -4   28.39   17.57
   2   0  -3    0.31   14.73
  -2   0   3    0.47   15.17
   2   0  -3   -7.45   20.52
  -2   0   3   -7.63   11.45
   2   0  -2   -7.19   15.61
   2   0  -2    3.49   11.21
  -2   0   2    6.38    8.68
  -2   0   2   19.72   11.61
   2   0   1   -7.67   14.79
  -2   0  -1    7.41    8.89
   2   0   1    8.06    8.34
  -2   0  -1    1.02    7.24
  -2   0  -2  704.33   25.11
   2   0   2  607.00   31.32
   2   0   2  664.53   19.24
  -2   0  -2  625.87   49.27
  -2   0  -3  -14.57   18.42
  -2   0  -3    1.84    6.81
  -2   0  -3   24.10   11.57
  -2   0  -3    3.42    7.33
  -2   0  -4  199.68   18.34
  -2   0  -4  181.10   10.66
  -2   0  -5   -0.95    7.44
  -2   0  -5   -9.40   11.06
  -2   0  -6 5269.30  301.54
  -2   0  -6 5432.71  260.67
   2   0   6 5540.11  259.91
   2   0   7    3.64    7.63
   2   0   7    2.00   12.62
  -2   0  -7   -5.87    8.65
  -2   0  -7   12.75   19.05
   2   0   8 2565.75  103.36
  -2   0  -8 2414.59  160.76
   2   0   8 2482.16  141.60
  -2   0  -8 2750.58  117.73
  -2   0  -9   21.43   21.82
   2   0   9    4.10    6.72
  -2   0  -9    4.55   11.50
  -2   0 -10  200.47   44.68
  -2   0 -10  287.20   19.26
  -2   0 -11   19.70   28.48
  -2   0 -11   18.89   11.22
  -2   0 -12   -3.51   18.52
  -2   0 -12   15.52   11.32
  -2   0 -13    4.76   11.38
  -2   0 -13   15.12   30.90
  -2   0 -13  -23.41   21.08
  -2   0 -13   -7.94   10.52
  -2   0 -14  142.21   31.20
  -2   0 -14  218.17   33.18
  -2   0 -14  107.86   17.68
  -2   0 -15   19.23   36.31
  -2   0 -15  -33.22   38.55
  -2   0 -16  138.76   52.17
  -2   0 -16   94.97   59.99
  -2   0 -17  -20.77   46.59
  -2   0 -17  104.27   52.00
   2   1 -19   -6.14   45.06
  -2   1  19    0.24   30.26
   2  -1 -19  -57.18   41.25
  -2  -1  19   29.62   52.62
  -2   1  18  -59.39   43.27
   2   1 -18   56.86   41.44
  -2   1  18    3.67   22.20
   2  -1 -18  -17.30   29.22
  -2  -1  18   35.75   47.53
   2  -1 -18   12.64   36.79
  -2   1  17  137.62   52.29
  -2   1  17   62.83   27.92
   2   1 -17  132.39   31.93
  -2  -1  17   38.85   25.77
   2  -1 -17   83.74   46.02
  -2  -1  17   71.54   56.51
   2  -1 -17   72.15   34.07
  -2   1  16  -12.90   40.67
  -2   1  16   37.28   22.50
   2   1 -16   14.66   23.00
   2  -1 -16   36.29   21.94
  -2  -1  16   14.60   21.07
   2  -1 -16   -7.67   27.48
   2   1 -15  -18.31   20.95
  -2   1  15    5.79   19.86
   2  -1 -15   20.57   29.00
  -2  -1  15  -19.83   21.99
  -2  -1  15    5.55   24.98
   2  -1 -15   14.65   23.53
   2   1 -14   52.52   22.67
  -2   1  14   12.49   21.45
  -2   1  14   28.13   20.69
  -2  -1  14   11.43   26.88
   2  -1 -14   -2.47   24.68
  -2   1  13  131.08   26.15
   2   1 -13  102.26   28.35
   2  -1 -13  121.42   29.96
  -2  -1  13   97.01   25.87
  -2   1  12  114.17   24.42
   2   1 -12  107.87   35.67
   2   1 -12  141.29   22.56
  -2   1  12  104.57   34.97
   2  -1 -12  108.13   28.50
  -2  -1  12   85.06   23.71
  -2   1  11  129.55   24.04
   2   1 -11  132.86   21.04
  -2   1  11  141.11   32.19
   2   1 -11  102.02   26.41
   2  -1 -11  121.18   26.60
  -2  -1  11  103.17   22.82
  -2  -1  11  167.19   36.42
  -2   1  10 1074.95   76.36
   2   1 -10 1034.97   56.51
   2   1 -10  946.75   68.84
  -2   1  10 1089.96   62.34
   2  -1 -10  973.25   66.79
   2  -1 -10 1046.74   51.27
  -2  -1  10 1116.83   84.59
  -2  -1  10  872.53   61.52
  -2   1   9  866.40   52.01
   2   1  -9  864.56   65.77
   2   1  -9  806.53   59.53
  -2   1   9  888.03   62.30
  -2  -1   9  865.47   49.34
   2  -1  -9  880.30   41.79
   2  -1  -9  849.91   40.52
  -2  -1   9  753.25   51.70
   2   1  -8 2463.92  146.34
   2   1  -8 2510.58  118.61
  -2   1   8 2534.27  134.06
  -2   1   8 2640.06  120.07
   2  -1  -8 2570.81  113.47
  -2  -1   8 2591.04  155.16
  -2  -1   8 2348.34  136.05
   2  -1  -8 2472.08  142.61
   2   1  -7   -9.73   17.86
  -2   1   7   18.25   15.40
   2   1  -7   27.40   11.64
  -2   1   7  -15.63   16.56
   2  -1  -7    4.19   15.80
  -2  -1   7   18.08   12.13
   2  -1  -7    2.88   17.33
  -2  -1   7   -4.32   16.63
  -2   1   6   71.31   12.44
  -2   1   6   74.06   20.37
   2   1  -6  130.02   23.93
   2   1  -6   81.61   22.70
   2  -1  -6  101.34   19.30
  -2  -1   6   84.63   15.03
  -2  -1   6   92.33   21.96
   2  -1  -6   63.64   21.80
   2   1  -5  512.76   42.51
  -2   1   5  436.77   33.99
  -2   1   5  416.16   36.89
   2   1  -5  492.37   40.68
   2  -1  -5  438.88   39.86
  -2  -1   5  468.97   27.24
   2  -1  -5  432.91   33.64
  -2  -1   5  453.53   41.86
   2   1  -4  825.77   54.65
   2   1  -4  905.35   61.26
  -2   1   4  798.60   53.15
  -2   1   4  784.06   43.71
   2  -1  -4  778.00   37.90
  -2  -1   4  806.52   55.61
   2  -1  -4  755.05   43.25
  -2  -1   4  887.03   63.73
  -2   1   3  412.57   38.37
   2   1  -3  412.49   22.61
  -2   1   3  430.25   27.33
   2   1  -3  481.17   45.78
  -2  -1   3  479.81   29.90
  -2  -1   3  426.68   24.21
   2  -1  -3  439.31   41.84
   2  -1  -3  417.65   27.19
  -2   1   2 2208.97   86.97
  -2   1   2 2117.34   83.46
   2   1  -2 2503.01  136.25
   2   1  -2 2093.86   99.25
  -2  -1   2 2109.18  100.31
   2  -1  -2 2140.04  114.44
   2  -1  -2 2235.80   89.62
  -2  -1   2 2498.16  102.59
  -2   1   1   32.85   11.40
   2   1  -1   36.82   18.70
   2   1  -1   32.11   13.55
  -2   1   1   49.64   14.46
   2  -1  -1   34.55   15.29
  -2  -1   1   43.64    7.80
   2  -1  -1   31.77   11.88
  -2  -1   1   38.52   19.07
  -2   1   0   77.94   16.73
   2   1   0   70.59   15.22
   2   1   0   64.23   17.73
  -2   1   0   69.64   12.55
   2  -1   0   67.24   12.05
  -2  -1   0   81.25   16.10
   2  -1   0   73.20    9.68
  -2  -1   0   66.46   17.35
  -2   1  -1  554.13   40.02
  -2   1  -1  545.18   28.29
   2   1   1  552.11   37.09
   2   1   1  509.31   34.05
  -2  -1  -1  531.06   36.77
   2  -1   1  503.07   26.22
  -2  -1  -1  549.96   28.93
   2  -1   1  528.88   39.55
   2   1   2  380.03   26.00
  -2   1  -2  389.77   38.44
  -2   1  -2  407.78   37.85
   2   1   2  387.45   21.36
  -2  -1  -2  427.41   34.05
   2  -1   2  372.46   13.88
  -2  -1  -2  393.37   24.19
   2  -1   2  391.12   14.27
  -2   1  -3    9.92   21.32
  -2  -1  -3   30.02   12.32
   2  -1   3   26.09    5.38
  -2  -1  -3   16.30   18.56
  -2  -1  -3   39.11   18.71
  -2  -1  -3   44.36   15.95
  -2   1  -4  430.32   43.69
  -2  -1  -4  450.92   23.70
  -2  -1  -4  454.71   37.66
  -2  -1  -4  431.09   23.48
  -2  -1  -4  460.45   37.32
  -2   1  -5  190.68   31.93
  -2   1  -5  191.73    9.55
  -2  -1  -5  222.61   28.19
  -2  -1  -5  207.18   16.30
   2  -1   5  182.35   20.99
  -2  -1  -5  235.87   15.60
  -2  -1  -5  205.52   27.66
  -2   1  -6  575.36   52.80
  -2   1  -6  595.57   19.81
  -2  -1  -6  579.06   45.86
  -2  -1  -6  602.83   26.68
   2  -1   6  551.01   55.97
  -2  -1  -6  602.57   32.16
  -2  -1  -6  557.78   27.42
  -2   1  -7    3.70   13.33
  -2   1  -7   -9.26    6.83
  -2  -1  -7   -2.63   12.64
   2  -1   7  -11.73   22.96
  -2  -1  -7  -11.06   18.41
  -2   1  -8  147.05   32.56
  -2   1  -8  178.18   15.51
   2  -1   8  128.76    9.26
  -2  -1  -8  129.05   18.12
  -2  -1  -8  137.20   14.83
   2  -1   8  170.12   34.97
  -2   1  -9   50.06    9.81
  -2   1  -9   21.12   16.33
   2  -1   9   26.38    7.02
  -2  -1  -9   61.21   23.51
   2  -1   9   20.90   18.03
  -2  -1  -9   38.23   15.23
  -2   1 -10   44.39   11.76
  -2   1 -10   87.71   31.16
   2  -1  10   50.08    8.70
   2  -1  10   56.72   20.99
  -2  -1 -10   64.10   27.52
  -2  -1 -10   75.53   18.35
  -2   1 -11  -11.56   28.26
  -2   1 -11    8.60   10.00
  -2  -1 -11   37.69   25.27
  -2  -1 -11   -5.11   10.06
  -2  -1 -11   28.61   16.24
  -2  -1 -11   16.57   16.10
   2  -1  11    0.04    8.20
  -2   1 -12  202.28   45.55
  -2  -1 -12  154.44   23.03
  -2  -1 -12  179.47   21.60
  -2  -1 -12  152.89   28.06
  -2  -1 -12  144.33   41.90
  -2   1 -13   45.86   33.55
  -2  -1 -13   27.17   15.47
  -2  -1 -13   24.03   33.05
  -2  -1 -13    1.95   11.29
  -2  -1 -13  -12.50   31.14
  -2   1 -14   95.51   27.24
  -2  -1 -14   67.97   19.86
  -2  -1 -14   71.27   24.89
  -2  -1 -14   57.39   18.52
  -2  -1 -14   35.53   41.25
  -2   1 -15    5.30   26.05
  -2   1 -15   60.45   38.92
  -2  -1 -15   42.29   35.73
  -2  -1 -15    6.49    9.16
  -2  -1 -15    8.23   13.47
  -2  -1 -15   28.48   38.77
  -2   1 -16   57.25   47.93
  -2   1 -16  -21.24   40.97
  -2  -1 -16   34.01   27.13
  -2  -1 -16   14.95   38.49
  -2   1 -17  -13.04   44.96
  -2   1 -17   41.60   51.82
  -2  -1 -17   54.04   41.94
  -2  -1 -17   -9.16   47.80
  -2   2  18   32.07   29.99
   2   2 -18    6.30   50.77
  -2   2  18   19.97   28.51
  -2  -2  18   58.69   34.18
   2  -2 -18   88.94   40.35
   2  -2 -18   31.87   37.05
   2   2 -17   62.60   25.76
  -2   2  17   63.28   28.46
   2   2 -17   31.66   29.63
  -2   2  17   83.24   44.47
  -2  -2  17   17.28   22.86
  -2  -2  17   37.62   54.38
   2  -2 -17   57.99   36.02
   2  -2 -17   -2.33   38.36
   2   2 -16  104.40   32.95
  -2   2  16  105.84   32.38
  -2   2  16  107.73   47.81
   2  -2 -16  146.05   43.78
   2  -2 -16   85.14   38.19
  -2   2  15  122.79   44.90
   2   2 -15   24.72   29.67
  -2   2  15  154.18   30.23
  -2  -2  15  120.44   32.62
   2  -2 -15  114.86   25.06
   2  -2 -15  115.92   35.06
  -2  -2  15   33.74   28.01
  -2   2  14  123.91   28.71
   2   2 -14   39.28   28.85
   2  -2 -14  128.50   32.06
  -2  -2  14   35.39   25.61
   2  -2 -14  138.45   34.78
  -2   2  13   48.18   23.43
  -2   2  13   41.62   18.11
   2   2 -13   49.09   30.99
   2  -2 -13  -15.81   27.32
  -2  -2  13   20.75   19.55
   2  -2 -13   73.00   27.15
  -2   2  12   -1.80   24.90
  -2   2  12    1.28   20.06
   2   2 -12   12.25   20.36
  -2  -2  12   10.01   16.94
   2  -2 -12   36.45   23.34
   2   2 -11    8.57   20.10
   2   2 -11   52.15   16.96
  -2   2  11   16.49   22.87
  -2   2  11   12.72   19.71
  -2  -2  11    7.19   17.21
   2  -2 -11   30.76   22.04
   2  -2 -11   11.92   20.38
  -2   2  10   14.02   19.36
   2   2 -10   32.45   15.20
   2   2 -10   11.36   17.35
  -2   2  10  -14.23   18.03
  -2  -2  10    8.22   22.11
   2  -2 -10   -9.55   19.76
   2  -2 -10   26.31   17.84
  -2  -2  10   39.23   26.19
  -2   2   9   24.93   11.07
   2   2  -9    8.46   14.33
   2   2  -9   11.73   17.71
  -2   2   9   27.47   18.10
   2  -2  -9   53.57   19.96
  -2  -2   9   36.08   17.66
  -2  -2   9   24.21   24.47
   2  -2  -9   31.70   17.41
  -2   2   8  938.81   59.26
  -2   2   8 1022.79   57.22
   2   2  -8  956.62   47.89
   2   2  -8  910.66   67.00
  -2  -2   8  857.57   65.33
   2  -2  -8  925.54   53.64
  -2  -2   8  996.85   71.11
   2  -2  -8  914.10   45.72
   2   2  -7   16.93   20.11
  -2   2   7   19.28   18.83
  -2   2   7   34.31   15.88
   2   2  -7   47.20   13.46
  -2  -2   7   53.28   13.53
   2  -2  -7   48.57   15.76
   2  -2  -7   11.48   20.73
  -2  -2   7   13.85   22.23
  -2   2   6   18.80   17.07
   2   2  -6  -35.17   18.19
  -2   2   6   17.75   12.70
   2   2  -6   -5.52   18.39
   2  -2  -6   -4.56   18.85
  -2  -2   6   23.99   19.31
   2  -2  -6   23.58   12.22
  -2  -2   6  -14.24   19.23
   2   2  -5  711.44   34.67
  -2   2   5  683.28   51.47
   2   2  -5  768.99   55.78
  -2   2   5  750.51   37.10
   2  -2  -5  734.87   56.15
  -2  -2   5  703.76   58.33
  -2  -2   5  686.59   52.21
   2  -2  -5  726.33   33.95
  -2   2   4 1601.74   73.89
  -2   2   4 1541.99   67.54
   2   2  -4 1659.67   97.70
   2   2  -4 1508.98   82.55
  -2  -2   4 1474.22   84.49
   2  -2  -4 1575.58   96.02
   2  -2  -4 1575.22   59.16
  -2  -2   4 1688.86  103.32
  -2   2   3   -3.91   10.71
   2   2  -3   -0.58    8.79
  -2   2   3   19.69   18.99
   2   2  -3  -10.77   20.05
   2  -2  -3   11.55   10.88
   2  -2  -3    9.47   12.06
  -2  -2   3    9.96    8.86
  -2  -2   3   -6.17   12.63
  -2   2   2  315.20   22.79
   2   2  -2  367.68   25.14
   2   2  -2  320.61   16.38
  -2   2   2  320.03   15.23
  -2  -2   2  330.36   26.49
  -2  -2   2  358.78   40.02
   2  -2  -2  295.64   23.63
   2  -2  -2  337.52   22.17
  -2   2   1 1137.80   42.47
  -2   2   1 1088.25   48.84
   2   2  -1 1072.12   49.71
   2   2  -1 1208.63   83.42
  -2  -2   1 1114.47   78.25
   2  -2  -1 1113.98   49.73
   2  -2  -1 1185.99   53.30
  -2  -2   1 1020.08   47.98
  -2   2   0  323.74   23.76
   2   2   0  317.66   22.61
   2   2   0  300.06   23.39
  -2   2   0  286.06   32.35
   2  -2   0  291.79   19.38
  -2  -2   0  317.80   29.99
  -2  -2   0  351.03   23.81
   2  -2   0  318.03   21.94
   2   2   1 2728.04  118.55
   2   2   1 2684.10  119.90
  -2   2  -1 2591.64  126.82
  -2   2  -1 2653.95  127.22
   2  -2   1 2498.51  115.94
   2  -2   1 2539.26  121.36
  -2  -2  -1 2705.24  130.13
  -2  -2  -1 2610.42  141.02
  -2   2  -2 7379.17  473.83
  -2   2  -2 7232.29  421.75
   2   2   2 7748.81  469.84
   2   2   2 7323.09  493.64
  -2  -2  -2 7539.24  478.09
   2  -2   2 7464.69  432.05
  -2  -2  -2 7472.93  438.11
   2  -2   2 7673.88  446.22
  -2   2  -3   98.55   25.27
   2  -2   3  116.16   18.19
  -2  -2  -3  154.05   16.14
  -2  -2  -3  114.21   17.25
  -2   2  -4 2575.29  147.64
  -2   2  -4 2510.64   98.57
  -2  -2  -4 2581.79  124.42
  -2  -2  -4 2555.66  119.54
   2  -2   4 2510.22  122.92
  -2  -2  -4 2567.86  120.78
   2  -2   4 2829.67  120.21
  -2  -2  -4 2615.26  126.75
  -2   2  -5 2808.91  114.54
  -2   2  -5 2929.44  174.23
   2  -2   5 2922.12  184.13
  -2  -2  -5 2961.78  149.93
   2  -2   5 2949.16  133.45
  -2  -2  -5 2993.15  157.25
  -2  -2  -5 3102.90  148.65
  -2  -2  -5 2941.86  147.29
  -2   2  -6  321.18   38.40
  -2   2  -6  266.31   15.69
  -2  -2  -6  276.04   24.25
   2  -2   6  311.44   40.87
  -2  -2  -6  308.07   23.76
  -2  -2  -6  330.78   28.28
  -2  -2  -6  279.36   29.36
  -2   2  -7  455.92   20.91
  -2   2  -7  488.19   51.04
  -2  -2  -7  560.51   39.45
  -2  -2  -7  491.92   41.99
   2  -2   7  504.41   54.04
  -2  -2  -7  475.22   30.90
  -2  -2  -7  507.45   39.75
  -2   2  -8  434.28   48.24
  -2   2  -8  330.44   21.29
  -2  -2  -8  372.69   37.40
  -2  -2  -8  373.48   28.98
  -2  -2  -8  367.31   37.64
  -2  -2  -8  422.24   27.16
   2  -2   8  402.45   51.44
  -2   2  -9   -3.98    7.32
  -2   2  -9   40.29   23.66
  -2  -2  -9    0.24   18.60
  -2  -2  -9  -15.93   18.74
   2  -2   9   21.86   26.61
  -2  -2  -9   -1.95   12.65
  -2  -2  -9    0.97   11.99
   2  -2   9   -3.58    6.94
  -2   2 -10  660.23   72.47
  -2  -2 -10  594.63   50.55
   2  -2  10  605.23   53.07
  -2  -2 -10  570.04   60.04
  -2  -2 -10  641.20   47.71
  -2  -2 -10  570.85   57.12
  -2   2 -11   33.38   18.78
  -2   2 -11    2.69    6.09
  -2  -2 -11   27.97   13.95
  -2  -2 -11   -2.50   23.22
  -2  -2 -11  -21.74   24.11
   2  -2  11    4.99    6.32
  -2  -2 -11  -21.97   13.14
   2  -2  11   31.09   20.20
  -2   2 -12  236.35   51.97
  -2  -2 -12  252.36   44.76
  -2  -2 -12  163.17   42.74
  -2  -2 -12  211.12   23.72
  -2  -2 -12  187.67   26.99
  -2   2 -13   68.98   39.08
  -2  -2 -13   28.39   15.93
  -2  -2 -13   18.62   19.32
  -2  -2 -13   70.90   30.88
  -2  -2 -13   21.34   33.60
  -2   2 -14  -19.70   36.37
  -2  -2 -14   40.42   19.73
  -2  -2 -14   -2.06   14.41
  -2  -2 -14   -2.34   20.23
  -2  -2 -14   25.40   30.43
  -2   2 -15   31.76   40.25
  -2   2 -15   34.67   27.83
  -2  -2 -15  -18.63   36.29
  -2  -2 -15    8.63   15.44
  -2  -2 -15    5.83   21.51
  -2  -2 -15   72.87   32.40
  -2   2 -16   17.66   24.99
  -2   2 -16   40.09   44.40
  -2  -2 -16  -37.13   20.79
  -2  -2 -16   41.31   34.87
  -2   2 -17    2.19   46.09
  -2   2 -17  -54.26   51.01
  -2  -2 -17  -11.79   42.45
  -2  -2 -17   -2.49   38.53
   2   3 -18   56.58   50.01
   2  -3 -18   -1.61   38.62
  -2  -3  18   34.84   35.44
   2  -3 -18   61.13   37.78
   2   3 -17   67.18   45.59
   2  -3 -17   21.58   20.35
  -2  -3  17    7.74   21.23
  -2  -3  17    6.45   51.60
   2  -3 -17   12.10   34.56
  -2   3  16   -0.06   32.71
  -2   3  16   -0.66   25.89
   2   3 -16   37.64   24.86
   2   3 -16  -19.57   22.93
   2  -3 -16    3.40   30.88
   2  -3 -16   26.21   28.64
  -2  -3  16   -1.39   22.01
  -2   3  15  -62.64   32.46
   2   3 -15   18.51   30.30
  -2   3  15   11.99   26.24
   2  -3 -15   -1.93   29.35
  -2  -3  15   47.28   25.64
   2  -3 -15  -24.64   32.16
  -2  -3  15   41.38   21.30
  -2   3  14  125.30   30.57
   2   3 -14   10.18   26.54
  -2   3  14   76.62   22.45
   2  -3 -14   85.73   33.57
   2  -3 -14   73.55   34.47
  -2   3  13  145.66   36.13
  -2   3  13  143.07   33.58
   2  -3 -13  107.30   31.93
   2  -3 -13  151.95   37.73
   2   3 -12   26.59   23.48
  -2   3  12   92.65   26.11
   2  -3 -12   31.47   30.25
  -2  -3  12   32.01   30.45
  -2  -3  12  119.88   37.45
   2   3 -11   66.68   26.01
  -2   3  11  112.23   17.86
   2  -3 -11  122.48   16.00
   2  -3 -11  152.31   31.70
  -2   3  10   17.20   18.92
   2   3 -10    1.55   20.26
  -2   3  10   25.45   21.76
  -2  -3  10   29.80   16.96
  -2  -3  10   12.35   23.32
   2  -3 -10   42.27   11.00
   2  -3 -10   40.87   24.28
   2   3  -9   49.64   20.14
  -2   3   9   21.66   17.25
  -2   3   9   60.61   21.39
   2  -3  -9   20.17   14.72
   2  -3  -9   48.85   16.08
  -2  -3   9   15.08   24.15
  -2   3   8   28.89   21.70
  -2   3   8   53.09   15.48
   2   3  -8   55.75   20.73
   2  -3  -8   37.04   14.81
  -2  -3   8   70.76   15.85
  -2  -3   8   43.42   25.05
   2  -3  -8   47.18   24.50
  -2   3   7 1283.20   81.66
  -2   3   7 1371.45   60.36
   2   3  -7 1014.96   83.43
  -2  -3   7 1309.57   83.64
   2  -3  -7 1401.27   90.86
  -2  -3   7  999.42   91.21
   2  -3  -7 1345.27   55.67
   2   3  -6 1821.13  102.76
  -2   3   6 1826.32   73.82
   2   3  -6 1647.15  112.37
  -2   3   6 1730.62  106.00
  -2  -3   6 1788.48  103.45
  -2  -3   6 1583.85  123.10
   2  -3  -6 1771.66   68.15
   2  -3  -6 1777.44  110.81
   2   3  -5 1974.83  107.30
  -2   3   5 2005.18   84.80
   2   3  -5 1872.37  121.99
  -2   3   5 1971.69   92.00
  -2  -3   5 1924.94   84.03
  -2  -3   5 1919.93  126.14
   2  -3  -5 2073.38   96.15
   2  -3  -5 2069.15   81.72
  -2   3   4 2515.85  147.71
  -2   3   4 2565.60   87.97
   2   3  -4 2631.71  159.44
   2   3  -4 2298.15   96.91
   2  -3  -4 2500.11   92.89
   2  -3  -4 2523.55  118.91
  -2  -3   4 2350.83   99.68
  -2  -3   4 2470.80  162.22
  -2   3   3  184.42   33.27
  -2   3   3  205.88   11.42
   2   3  -3  216.60   21.68
   2   3  -3  248.77   35.04
  -2  -3   3  205.52   22.48
   2  -3  -3  203.91   33.72
   2  -3  -3  214.57   12.28
  -2  -3   3  205.01   21.96
   2   3  -2  200.55   34.97
   2   3  -2  182.52   19.22
  -2   3   2  228.74   10.92
  -2   3   2  247.29   34.47
  -2  -3   2  172.36   19.61
   2  -3  -2  259.32   34.30
  -2  -3   2  192.62   35.13
   2  -3  -2  217.09   11.49
  -2   3   1  634.20   28.35
   2   3  -1  588.89   28.13
   2   3  -1  630.04   55.90
  -2  -3   1  634.65   56.21
   2  -3  -1  612.27   51.79
  -2  -3   1  566.36   33.72
   2   3   0   10.77   11.71
  -2   3   0   12.47    9.82
   2   3   0   -9.30   21.27
  -2   3   0   -8.32    8.97
  -2  -3   0   29.50   20.22
   2  -3   0   -5.52   16.56
  -2  -3   0    9.00    7.73
   2  -3   0  -11.08   17.88
   2   3   1 1588.37   69.72
   2   3   1 1514.53   74.06
  -2   3  -1 1486.16   65.40
  -2   3  -1 1474.56   66.48
   2  -3   1 1418.92   59.89
  -2  -3  -1 1561.25   63.98
  -2  -3  -1 1522.20   68.18
   2  -3   1 1464.69   83.43
  -2   3  -2  467.15   22.20
  -2   3  -2  473.05   32.40
   2   3   2  486.70   24.92
   2   3   2  486.02   45.86
  -2  -3  -2  519.00   21.61
  -2  -3  -2  470.43   43.15
   2  -3   2  439.05   34.03
  -2   3  -3  216.79   16.57
   2  -3   3  195.29   21.36
  -2  -3  -3  207.62   16.49
  -2  -3  -3  236.91   27.97
  -2   3  -4  258.35   19.41
  -2   3  -4  276.60   31.99
  -2  -3  -4  338.44   30.20
  -2  -3  -4  326.21   32.60
  -2  -3  -4  316.74   20.95
  -2  -3  -4  312.05   21.53
   2  -3   4  284.29   22.80
   2  -3   4  289.86   22.25
  -2   3  -5  -10.44    8.28
  -2   3  -5    4.98   11.07
  -2  -3  -5    0.53   14.76
   2  -3   5  -19.78   19.24
  -2  -3  -5   -1.27   10.29
  -2  -3  -5    1.47   10.69
   2  -3   5   21.76   14.92
  -2  -3  -5   -1.66   13.20
  -2   3  -6  287.91   38.11
  -2  -3  -6  312.25   27.95
   2  -3   6  325.81   40.19
  -2  -3  -6  334.78   23.21
  -2  -3  -6  308.53   24.67
  -2  -3  -6  329.73   18.00
   2  -3   6  265.24   24.14
  -2   3  -7   14.51    7.37
  -2   3  -7   32.14   13.85
   2  -3   7    1.83   11.79
  -2  -3  -7   41.70   13.41
   2  -3   7   18.70   24.53
  -2  -3  -7    2.24   14.55
  -2  -3  -7   30.97   14.31
  -2  -3  -7   26.42   14.95
  -2   3  -8   87.75   28.37
  -2   3  -8   41.53   11.35
  -2  -3  -8   74.93   19.15
  -2  -3  -8   62.30   18.23
  -2  -3  -8   63.67   18.54
   2  -3   8   76.83   30.55
  -2  -3  -8   66.75   17.47
  -2   3  -9    9.16    9.38
  -2   3  -9   65.21   27.79
   2  -3   9  -17.84   30.80
  -2  -3  -9   43.44   15.89
  -2  -3  -9   48.35   15.61
   2  -3   9    8.22    8.39
  -2  -3  -9   20.84   11.52
  -2  -3  -9   49.45   18.02
  -2   3 -10   15.29   17.54
  -2   3 -10    1.99    8.10
  -2  -3 -10   -3.14   17.02
  -2  -3 -10    5.21   19.91
   2  -3  10    8.60   18.56
  -2  -3 -10   27.95   19.93
   2  -3  10    4.54   11.02
  -2  -3 -10   19.47   16.13
  -2   3 -11   57.51   38.70
   2  -3  11   65.67   25.45
  -2  -3 -11   39.14   27.10
  -2  -3 -11   57.74   21.34
  -2  -3 -11   67.56   27.16
  -2  -3 -11   65.62   19.85
  -2   3 -12    5.76   34.12
  -2  -3 -12   13.17   25.05
   2  -3  12    8.21    6.89
  -2  -3 -12    9.60   22.41
  -2  -3 -12   26.76   19.30
  -2  -3 -12   -0.36   24.12
  -2   3 -13   83.35   29.18
  -2  -3 -13   84.80   33.51
  -2  -3 -13   65.74   21.05
  -2  -3 -13   83.12   21.64
  -2  -3 -13   77.72   25.43
  -2   3 -14   11.68   38.98
  -2  -3 -14   10.43   29.73
  -2  -3 -14   -5.89   21.12
  -2  -3 -14   15.43   17.58
  -2  -3 -14   -4.76   27.85
  -2   3 -15   28.86   28.69
  -2   3 -15  -15.57   41.07
  -2  -3 -15   36.99   24.49
  -2  -3 -15   -5.39   33.02
  -2  -3 -15   12.91   31.55
  -2  -3 -15   15.10   24.50
  -2   3 -16   22.81   28.03
  -2   3 -16   48.14   51.65
  -2  -3 -16   24.65   33.93
  -2  -3 -16   14.44   23.25
  -2   3 -17   38.79   48.08
  -2   3 -17   -9.66   43.93
  -2  -3 -17   16.31   35.66
  -2  -3 -17  -27.50   33.43
   2   4 -18   33.09   55.20
   2  -4 -18   51.55   36.81
  -2  -4  18   80.64   63.33
   2  -4 -18   30.53   37.59
   2  -4 -18   67.90   41.12
   2   4 -17   29.88   42.56
   2  -4 -17   21.10   32.98
   2  -4 -17    2.67   17.38
  -2  -4  17  -47.73   29.98
   2  -4 -17   11.59   28.29
   2   4 -16    2.52   19.86
   2   4 -16   18.89   41.05
   2  -4 -16   17.20   27.36
  -2  -4  16  -24.47   29.72
   2  -4 -16   -0.74   33.18
   2   4 -15   78.64   26.29
   2   4 -15   -4.86   35.78
  -2  -4  15   62.08   28.86
   2  -4 -15   60.22   36.20
  -2  -4  15    5.82   20.14
   2  -4 -15   18.78   29.46
   2   4 -14  100.43   25.62
  -2   4  14   19.10   29.33
  -2   4  14   32.90   19.93
   2   4 -14   53.12   26.87
  -2  -4  14   75.40   43.74
   2  -4 -14   42.78   28.34
   2  -4 -14   59.44   35.42
  -2  -4  14   10.30   23.35
  -2   4  13  139.78   38.38
  -2   4  13  118.40   33.13
   2  -4 -13  141.00   33.70
   2  -4 -13  162.13   42.12
  -2   4  12   52.40   27.73
  -2   4  12   26.80   22.69
   2   4 -12   -4.51   24.00
  -2  -4  12   39.80   29.75
   2  -4 -12   20.08   19.20
   2  -4 -12   23.18   19.80
  -2  -4  12   67.52   21.56
  -2   4  11  116.46   32.94
   2   4 -11   17.53   28.05
   2  -4 -11  140.98   21.83
   2  -4 -11  115.55   35.99
  -2  -4  11   52.88   36.08
  -2   4  10  141.74   23.86
  -2   4  10  165.87   34.08
   2  -4 -10  144.52   20.70
   2  -4 -10  133.19   36.87
  -2   4   9   54.55   24.83
  -2   4   9   12.19   14.54
   2   4  -9   18.52   21.68
   2  -4  -9   47.59   13.29
   2  -4  -9   50.96   27.39
  -2  -4   9    5.93   27.58
  -2   4   8  269.32   38.50
   2   4  -8  172.32   36.12
  -2   4   8  294.59   21.27
   2  -4  -8  271.64   18.79
   2  -4  -8  315.26   26.51
  -2  -4   8  298.08   38.35
  -2   4   7  112.34   12.75
   2   4  -7   84.70   16.78
  -2   4   7   96.01   28.63
   2   4  -7   87.38   15.96
  -2  -4   7   91.75   28.72
   2  -4  -7  120.17   11.23
   2  -4  -7   52.30   30.49
  -2   4   6  157.02   15.11
   2   4  -6  117.60   31.00
   2   4  -6  159.67   25.51
  -2   4   6  177.51   31.91
   2  -4  -6  161.90   10.57
   2  -4  -6  199.59   34.74
  -2  -4   6   98.76   30.45
  -2  -4   6  215.02   26.58
  -2   4   5  268.72   13.96
  -2   4   5  251.05   38.90
   2   4  -5  209.57   23.62
   2   4  -5  258.93   27.33
  -2  -4   5  178.95   39.29
   2  -4  -5  275.05   13.96
   2  -4  -5  257.76   25.11
  -2  -4   5  282.97   28.22
   2   4  -4  305.17   38.60
  -2   4   4  321.78   26.32
   2   4  -4  328.82   26.61
  -2   4   4  294.06   11.95
  -2  -4   4  309.79   27.79
  -2  -4   4  236.11   41.21
   2  -4  -4  317.34   11.86
   2  -4  -4  337.26   42.68
   2   4  -3   13.86   23.73
   2   4  -3   43.25   13.65
  -2  -4   3   46.59   15.07
   2  -4  -3   59.38   25.69
  -2  -4   3   23.56   13.88
   2   4  -2    2.09   12.76
   2   4  -2    0.52    9.73
  -2   4   2    2.61    3.59
  -2   4   2    3.36    3.28
  -2  -4   2  -16.61   12.63
  -2  -4   2   -7.49   13.09
   2  -4  -2   11.48   11.14
   2  -4  -2   34.73   20.91
   2   4  -1  271.39   16.69
  -2   4   1  237.68   12.50
   2   4  -1  235.51   39.24
  -2   4   1  268.68   15.27
   2  -4  -1  257.84   35.01
  -2  -4   1  260.19   15.74
  -2  -4   1  286.21   25.40
   2  -4  -1  271.21   23.82
   2   4   0  606.98   28.65
  -2   4   0  545.36   27.28
   2   4   0  577.11   54.99
  -2   4   0  582.71   25.47
  -2  -4   0  515.86   24.32
   2  -4   0  499.42   44.91
   2  -4   0  561.39   50.16
  -2  -4   0  535.20   35.79
   2   4   1  472.98   49.94
  -2   4  -1  471.71   24.72
   2   4   1  485.88   24.76
  -2   4  -1  498.26   26.85
   2  -4   1  486.97   42.86
  -2  -4  -1  448.65   30.85
   2  -4   1  466.95   39.96
  -2  -4  -1  453.35   21.08
   2   4   2  395.47   24.32
  -2   4  -2  453.05   28.45
   2   4   2  387.64   47.46
  -2   4  -2  494.91   30.37
  -2  -4  -2  486.34   46.64
   2  -4   2  461.62   37.96
  -2  -4  -2  462.74   22.13
   2  -4   2  432.63   26.93
  -2   4  -3  814.37   47.11
   2  -4   3  729.96   53.54
  -2  -4  -3  846.43   38.74
  -2  -4  -3  824.01   64.95
  -2   4  -4  348.16   27.40
  -2   4  -4  401.17   32.71
  -2  -4  -4  374.80   43.62
   2  -4   4  315.85   33.05
  -2  -4  -4  345.11   20.57
  -2  -4  -4  346.17   24.64
  -2  -4  -4  379.93   38.90
  -2   4  -5   59.26   14.51
  -2   4  -5   93.35   22.20
   2  -4   5   79.71   24.26
  -2  -4  -5   68.08   12.51
  -2  -4  -5  113.40   25.25
  -2  -4  -5   82.17   12.72
   2  -4   5   56.43   18.30
  -2  -4  -5   76.21   14.71
  -2   4  -6  295.05   34.54
  -2  -4  -6  228.05   20.38
  -2  -4  -6  238.81   21.20
  -2  -4  -6  249.42   34.17
  -2  -4  -6  272.85   32.57
   2  -4   6  298.05   37.30
  -2   4  -7  355.80   41.06
  -2  -4  -7  336.60   24.89
   2  -4   7  387.51   46.39
  -2  -4  -7  315.38   36.58
  -2  -4  -7  309.52   33.36
  -2  -4  -7  283.49   25.03
  -2  -4  -8   62.74   22.74
  -2  -4  -8   83.76   16.92
  -2  -4  -8   79.41   21.03
   2  -4   8   83.23   32.86
  -2  -4  -8   75.45   17.28
  -2   4  -9  107.94   32.35
  -2  -4  -9   75.42   22.77
  -2  -4  -9   48.61   18.69
  -2  -4  -9   66.73   18.23
   2  -4   9   48.80   21.35
  -2  -4  -9   54.79   21.16
  -2   4 -10  125.25   36.31
  -2  -4 -10   82.13   22.32
  -2  -4 -10   65.84   22.32
  -2  -4 -10   58.74   21.20
  -2  -4 -10   85.44   24.20
   2  -4  10  103.34   24.55
   2  -4  10   33.57   18.67
  -2   4 -11   25.29   32.55
  -2   4 -11    9.68   10.42
  -2  -4 -11   50.52   19.33
  -2  -4 -11    7.22   20.09
   2  -4  11    6.50   14.56
  -2  -4 -11   10.41   21.31
  -2  -4 -11   18.09   18.70
  -2   4 -12  -28.91   21.49
  -2  -4 -12   10.70   21.13
  -2  -4 -12   34.84   19.89
  -2  -4 -12   20.15   13.91
  -2  -4 -12   18.82   21.43
   2  -4  12    5.43    9.69
  -2   4 -13   28.32   41.75
  -2  -4 -13   30.31   27.51
  -2  -4 -13   40.93   24.74
  -2  -4 -13   49.70   23.31
  -2  -4 -13   21.78   25.79
  -2   4 -14   21.49   37.76
  -2  -4 -14   -4.53   19.82
  -2  -4 -14  -12.56   24.72
  -2  -4 -14   16.87   24.48
  -2  -4 -14    4.78   22.66
  -2   4 -15   -8.37   26.55
  -2   4 -15   46.95   28.96
  -2  -4 -15   35.93   27.76
  -2  -4 -15   31.75   24.98
  -2  -4 -15   -9.62   27.61
  -2  -4 -15  -16.76   20.87
  -2   4 -16   -4.67   52.38
  -2   4 -16   25.74   48.87
  -2  -4 -16   -1.30   32.56
  -2  -4 -16   -7.22   32.24
  -2  -4 -16   25.60   23.23
  -2  -4 -16   66.93   28.46
   2  -5 -17   48.72   31.10
   2  -5 -17  -29.19   41.61
   2  -5 -17   82.08   31.68
  -2  -5  17   19.00   35.16
   2  -5 -17   10.48   28.99
   2   5 -16   -4.05   22.30
   2  -5 -16  -49.53   23.74
   2  -5 -16   15.74   26.91
   2  -5 -16  -19.40   36.64
   2  -5 -16  -17.50   16.54
  -2  -5  16   46.84   48.43
  -2  -5  16    2.67   20.06
   2   5 -15  -28.48   22.33
   2  -5 -15  -57.16   37.31
  -2  -5  15   -7.04   32.26
   2  -5 -15  -36.12   22.58
   2  -5 -15    4.01   27.61
   2  -5 -15  -35.22   26.21
   2   5 -14   24.51   25.23
   2  -5 -14   -7.81   23.43
  -2  -5  14   12.44   30.59
   2  -5 -14   18.21   34.23
   2   5 -13  -31.91   25.42
   2  -5 -13   43.69   33.23
  -2  -5  13  -18.95   32.76
   2  -5 -13   44.15   21.35
   2   5 -12   14.51   20.90
   2   5 -12   18.51   25.78
  -2  -5  12   30.38   32.36
   2  -5 -12   39.30   17.46
   2  -5 -12    6.19   20.37
   2   5 -11  211.98   31.29
   2  -5 -11  221.63   51.28
  -2  -5  11  268.69   32.77
   2   5 -10  -17.33   22.08
  -2  -5  10  -30.62   28.10
   2  -5 -10    3.80   11.61
   2  -5 -10   29.28   27.80
   2   5  -9   29.21   25.49
  -2  -5   9   21.78   30.94
   2   5  -8   23.62   22.64
   2  -5  -8   23.65    8.75
  -2  -5   8  -19.97   22.47
   2  -5  -8  -44.32   27.00
  -2  -5   8   31.01   26.15
   2  -5  -7  389.60   53.65
  -2  -5   7  463.33   43.22
   2  -5  -7  414.70   21.19
   2   5  -6   83.17   13.14
   2   5  -6   70.14   26.73
   2  -5  -6   51.51   19.62
   2  -5  -6   82.87    8.55
  -2  -5   6   41.33   31.07
   2   5  -5 1011.09   89.61
   2   5  -5 1126.39   60.98
  -2  -5   5 1137.53   63.23
   2  -5  -5 1082.71   60.07
   2  -5  -5 1157.70   90.20
  -2  -5   5 1024.98   90.99
   2   5  -4  176.37   23.40
   2   5  -4  222.40   21.45
  -2  -5   4   87.14   36.88
   2  -5  -4  184.82   34.59
   2  -5  -4  216.69   37.89
  -2  -5   4  206.57   21.88
   2   5  -3 2186.74  163.58
   2   5  -3 2322.19  105.89
  -2  -5   3 2383.06  106.51
   2  -5  -3 2441.07  132.59
  -2  -5   3 2140.15  166.48
   2  -5  -3 2445.37  158.42
   2   5  -2   -4.58    9.65
   2   5  -2   11.98   23.37
  -2  -5   2  -12.47   23.26
   2  -5  -2   -2.01   22.13
   2  -5  -2   56.76   23.42
  -2  -5   2   24.38    9.81
  -2   5   1 1143.19   35.21
  -2   5   1 1290.93   42.08
   2   5  -1 1232.37   53.64
   2   5  -1 1182.49   70.20
  -2  -5   1 1237.97   43.54
  -2  -5   1 1165.07   98.78
   2  -5  -1 1276.38   65.98
   2  -5  -1 1262.60   86.44
  -2   5   0   32.28    9.69
   2   5   0   45.18   10.55
   2   5   0    2.22   25.67
   2  -5   0   39.95   23.51
   2  -5   0   43.20   21.85
  -2  -5   0    6.28   15.58
  -2  -5   0   26.02    8.47
   2   5   1   17.32   24.91
  -2   5  -1   17.55   14.17
   2   5   1   25.01    8.82
  -2   5  -1   17.88    9.34
   2  -5   1   -7.85   21.50
   2  -5   1   -3.00   19.99
  -2  -5  -1   42.41   23.29
  -2  -5  -1   20.28    6.39
  -2   5  -2  176.72   18.04
  -2   5  -2  160.22   16.73
   2   5   2  145.90   21.78
  -2  -5  -2  173.91   33.74
   2  -5   2  163.85   27.23
   2  -5   2  141.71   29.09
  -2   5  -3  100.67   17.83
  -2  -5  -3  143.77   30.33
   2  -5   3   89.48   23.89
  -2  -5  -3  162.01   21.55
  -2  -5  -3   97.31   10.30
  -2  -5  -3  102.67   10.19
  -2   5  -4   53.96   16.69
  -2  -5  -4   37.33   11.02
  -2  -5  -4   30.38    9.73
   2  -5   4   47.40   20.23
  -2  -5  -4   27.28   25.88
  -2  -5  -4   66.24   27.25
  -2   5  -5  357.05   34.48
  -2  -5  -5  374.36   21.92
   2  -5   5  276.66   37.36
  -2  -5  -5  318.14   44.15
  -2  -5  -5  382.73   48.12
  -2   5  -6   -0.13   12.65
  -2   5  -6    4.17   11.05
  -2  -5  -6   10.78    9.00
  -2  -5  -6   -4.99    9.55
  -2  -5  -6  -19.06   22.89
  -2  -5  -6  -44.79   21.34
   2  -5   6   14.78   16.09
  -2   5  -7   22.91   23.27
  -2   5  -7   -3.90   13.57
  -2  -5  -7   15.34   12.78
  -2  -5  -7   39.95   14.69
  -2  -5  -7   15.39   11.91
  -2  -5  -7   24.65   26.04
   2  -5   7   26.99   19.70
   2  -5   7   28.42   15.99
  -2   5  -8   14.47   14.01
  -2   5  -8   71.09   28.18
  -2  -5  -8   29.51   15.22
  -2  -5  -8   42.10   15.47
  -2  -5  -8   49.30   28.99
  -2  -5  -8   66.59   16.23
   2  -5   8   66.88   19.01
  -2   5  -9  197.06   40.94
  -2  -5  -9  199.92   33.52
  -2  -5  -9  143.55   22.28
  -2  -5  -9  117.59   23.41
  -2  -5  -9  207.15   37.45
  -2   5 -10  -40.50   18.37
  -2   5 -10    3.65   10.61
  -2  -5 -10  -25.32   24.01
  -2  -5 -10   10.23   15.21
  -2  -5 -10  -27.88   21.15
  -2  -5 -10   -7.73   16.24
   2  -5  10   -9.25   20.49
  -2   5 -11  -13.77   32.72
  -2  -5 -11   35.92   17.63
  -2  -5 -11   11.93   24.71
   2  -5  11   14.00   18.91
  -2  -5 -11   16.73   17.07
  -2  -5 -11   -1.13   13.58
  -2   5 -12   13.81   33.34
  -2  -5 -12    0.65   21.03
  -2  -5 -12   16.94   15.08
  -2  -5 -12   18.63   17.80
  -2  -5 -12  -23.54   17.59
   2  -5  12    2.34   11.19
  -2   5 -13   -9.39   35.83
   2  -5  13    1.80   15.12
  -2  -5 -13   12.06   19.01
  -2  -5 -13    2.03   20.48
  -2  -5 -13  -28.38   24.92
  -2  -5 -13  -20.16   21.81
  -2   5 -14  -24.11   24.48
  -2   5 -14    1.71   26.12
  -2  -5 -14  -14.15   22.85
  -2  -5 -14   30.51   25.76
  -2  -5 -14   -8.06   22.92
  -2  -5 -14   -8.28   21.21
  -2   5 -15   57.37   32.03
  -2   5 -15   24.30   47.97
  -2  -5 -15   34.76   28.24
  -2  -5 -15   40.63   27.95
  -2  -5 -15   18.00   30.52
  -2  -5 -15    9.34   27.38
  -2   5 -16   41.22   51.99
  -2   5 -16    4.49   47.66
  -2  -5 -16   12.81   27.83
  -2  -5 -16    4.44   28.56
  -2  -5 -16   21.11   25.92
  -2  -5 -16    9.79   30.26
   2   6 -16   22.17   27.94
   2  -6 -16   12.97   27.13
   2  -6 -16   30.82   24.46
  -2  -6  16   60.10   32.61
   2  -6 -16   47.28   42.80
  -2  -6  16   23.22   34.47
   2  -6 -16   -4.71   32.86
   2   6 -15   -3.09   25.01
   2  -6 -15   47.31   21.04
  -2  -6  15   78.47   51.02
   2  -6 -15   43.37   22.99
   2  -6 -15   15.42   33.87
   2  -6 -15   71.32   42.10
  -2  -6  15   35.25   51.45
   2   6 -14    8.57   22.31
   2  -6 -14  -13.76   29.16
   2  -6 -14  -36.82   36.27
  -2  -6  14   -8.46   34.82
   2  -6 -14    9.68   17.19
   2  -6 -14   31.66   27.03
   2   6 -13  -15.87   28.05
   2  -6 -13  -10.07   27.01
   2  -6 -13   26.34   30.86
   2  -6 -13   33.22   16.69
  -2  -6  13  -16.35   36.04
   2  -6 -13   23.28   23.72
   2   6 -12   37.72   36.11
  -2  -6  12   -8.22   45.94
   2  -6 -12  125.25   20.65
   2  -6 -12  161.05   47.74
   2  -6 -12  139.44   38.77
   2  -6 -12  105.72   20.25
   2   6 -11   19.01   36.53
   2  -6 -11  169.50   39.71
   2  -6 -11  133.30   46.61
   2  -6 -11  120.67   17.70
   2  -6 -11  111.22   17.41
  -2  -6  11    7.87   45.28
   2   6 -10    0.85   30.11
   2  -6 -10   54.85   12.25
  -2  -6  10   -6.36   35.83
   2  -6 -10    1.89   32.68
  -2  -6  10   68.61   20.15
   2  -6 -10   47.61   23.68
   2   6  -9   -5.96   26.79
   2  -6  -9    9.10   28.01
   2  -6  -9   17.92   11.89
  -2  -6   9   13.77   30.96
   2  -6  -9   36.52   32.51
   2   6  -8    2.40   12.99
   2   6  -8   -2.20   25.75
  -2  -6   8  -10.78   16.81
   2  -6  -8   44.86   26.69
   2  -6  -8    9.04    7.78
   2  -6  -8   27.67   19.05
   2   6  -7   40.03   30.18
  -2  -6   7   77.46   15.37
  -2  -6   7    6.60   21.18
   2  -6  -7   70.51   31.23
   2  -6  -7  101.36   34.39
   2   6  -6   19.91   27.71
   2   6  -6    8.47   18.77
  -2  -6   6   35.19   18.60
   2  -6  -6   22.37   31.58
  -2  -6   6   48.62   19.95
   2  -6  -6   69.59   28.25
   2   6  -5   43.15   15.39
   2   6  -5   17.35   25.62
  -2  -6   5   19.72   15.89
  -2  -6   5  -16.43   16.25
   2  -6  -5    6.44   16.29
   2  -6  -5    2.96   17.90
   2   6  -4   88.34   17.23
   2   6  -4   83.68   32.62
   2  -6  -4   92.58   32.77
   2  -6  -4  126.77   35.68
  -2  -6   4   78.07   33.99
   2   6  -3   25.92   25.93
   2   6  -3   18.82   11.83
   2  -6  -3   18.73   25.55
  -2  -6   3  -12.15   25.52
   2  -6  -3    8.64   16.75
  -2  -6   3   19.36   11.71
   2   6  -2   30.48   10.20
   2   6  -2   17.20   16.64
   2  -6  -2   28.67   27.89
   2  -6  -2   34.41   16.13
  -2  -6   2   48.96   27.53
  -2  -6   2   33.74   10.11
   2   6  -1  127.22   34.86
   2   6  -1  112.37   14.89
   2  -6  -1  109.34   20.89
  -2  -6   1  107.74   13.51
  -2  -6   1   27.22   34.17
   2  -6  -1   80.96   32.06
   2   6   0  103.18   12.37
  -2   6   0   71.09   10.77
  -2   6   0   88.44   12.83
   2  -6   0   82.23   31.54
  -2  -6   0  119.72   34.17
  -2  -6   0  107.10    9.75
   2  -6   0  109.97   29.24
  -2   6  -1  341.34   18.19
   2   6   1  348.15   32.69
   2   6   1  315.36   13.92
  -2  -6  -1  313.62   11.92
  -2  -6  -1  327.85   48.34
   2  -6   1  309.75   43.55
   2  -6   1  286.74   30.63
  -2   6  -2   41.69   12.26
  -2   6  -2   54.96   13.34
  -2  -6  -2   49.85   18.35
   2  -6   2   36.67   15.23
   2  -6   2   19.79   25.95
  -2   6  -3  210.88   27.55
  -2   6  -3  267.53   23.53
   2  -6   3  166.35   23.94
   2  -6   3  122.10   37.07
  -2  -6  -3  249.77   42.98
  -2  -6  -3  221.88   47.21
  -2   6  -4   45.28   16.79
  -2  -6  -4   72.71   31.31
  -2  -6  -4   48.17   21.17
   2  -6   4    8.11   24.50
  -2   6  -5  119.15   22.54
  -2  -6  -5  100.04   22.50
  -2  -6  -5   99.42   39.37
  -2   6  -6   26.04   12.76
  -2  -6  -6   55.16   30.86
  -2  -6  -6   12.19   12.70
  -2  -6  -6   20.03   11.54
  -2  -6  -6   36.89   28.11
   2  -6   6  -15.64   22.00
  -2   6  -7   18.62   23.04
   2  -6   7   14.78   29.97
  -2  -6  -7   14.37   14.30
  -2  -6  -7   16.30   31.37
  -2  -6  -7   45.25   28.64
  -2  -6  -7   19.53   11.09
  -2   6  -8  -40.31   23.05
  -2  -6  -8   11.75   25.69
   2  -6   8   -1.72   21.78
  -2  -6  -8   -8.40   14.85
  -2  -6  -8   19.07   18.08
  -2  -6  -8    0.14   14.69
  -2   6  -9   76.84   30.53
   2  -6   9   44.14   34.36
  -2  -6  -9   73.38   31.01
  -2  -6  -9   42.08   15.21
  -2  -6  -9   17.84   33.90
  -2  -6  -9   25.34   15.60
  -2   6 -10   24.82   27.74
  -2  -6 -10    3.51   18.28
   2  -6  10   -0.59   23.60
  -2  -6 -10   12.92   14.88
  -2  -6 -10  -39.91   29.45
  -2  -6 -10    6.91   25.44
  -2   6 -11  108.10   35.45
  -2  -6 -11   46.24   30.28
  -2  -6 -11   58.08   34.60
   2  -6  11   15.39   27.28
  -2  -6 -11   43.04   18.38
  -2  -6 -11   25.05   17.84
  -2   6 -12  -19.69   21.46
  -2  -6 -12   11.66   17.15
  -2  -6 -12   10.64   22.82
  -2  -6 -12   25.89   25.61
   2  -6  12   35.60   22.49
  -2  -6 -12   -9.59   29.70
  -2   6 -13   23.66   26.96
  -2   6 -13   25.10   39.56
  -2  -6 -13   -7.78   27.80
  -2  -6 -13  -11.61   33.24
  -2  -6 -13   43.97   26.82
  -2  -6 -13   39.15   20.17
  -2   6 -14  -13.48   39.83
  -2   6 -14  -12.93   27.18
  -2  -6 -14   13.01   20.70
  -2  -6 -14  -45.48   30.52
  -2  -6 -14    2.80   16.16
  -2  -6 -14   -4.89   20.28
  -2   6 -15   10.35   42.08
  -2   6 -15    6.90   46.52
  -2  -6 -15  -28.21   30.50
  -2  -6 -15    7.33   23.11
  -2  -6 -15    4.00   21.54
  -2  -6 -15   21.21   26.66
   2   7 -15   24.00   24.46
   2  -7 -15   -4.97   35.37
  -2  -7  15   47.85   51.75
   2  -7 -15    9.36   45.20
   2   7 -14   10.38   24.58
   2  -7 -14    5.73   35.16
  -2  -7  14  -34.29   43.68
  -2  -7  14   63.07   38.12
   2  -7 -14   11.18   42.46
   2   7 -13   23.40   33.72
   2  -7 -13   40.71   39.10
   2  -7 -13   52.77   47.10
  -2  -7  13   69.14   43.53
   2   7 -12   50.12   30.90
   2  -7 -12   26.35   34.17
   2  -7 -12  -16.66   26.15
  -2  -7  12    2.30   36.86
   2  -7 -12   16.39   15.03
   2  -7 -12    9.64   11.74
   2   7 -11  -19.72   30.73
  -2  -7  11   34.09   35.63
   2  -7 -11    6.63   12.84
   2  -7 -11   87.65   38.86
   2  -7 -11   43.47   34.60
   2  -7 -11    7.78   14.40
  -2  -7  11   66.44   32.92
   2   7 -10   -1.16   27.72
   2  -7 -10   -1.54    7.65
   2  -7 -10  -30.47   31.77
  -2  -7  10   18.43   32.62
   2  -7 -10   57.52   35.69
   2  -7 -10    7.87    8.75
   2   7  -9   -0.03   19.62
   2  -7  -9   61.05   34.17
  -2  -7   9   14.38   33.09
   2  -7  -9   76.91   38.59
   2   7  -8   51.62   29.02
  -2  -7   8   11.73   14.64
   2  -7  -8   17.13   35.27
   2  -7  -8  -25.52   31.79
  -2  -7   8  -19.05   32.70
   2   7  -7  161.60   56.73
   2  -7  -7  403.41   60.61
   2  -7  -7  405.71   44.62
   2   7  -6   -2.97   30.96
   2  -7  -6   21.64   37.65
   2  -7  -6   33.55   33.05
  -2  -7   6   58.51   33.70
   2   7  -5  637.49   44.03
   2  -7  -5  623.31   55.72
   2  -7  -5  536.56   75.24
   2   7  -4  259.67   24.97
   2   7  -4  131.37   47.12
   2  -7  -4  224.27   30.15
  -2  -7   4  235.22   24.18
   2  -7  -4  201.26   52.30
   2   7  -3   46.40   38.14
   2  -7  -3  127.89   38.13
  -2  -7   3   68.12   38.58
   2  -7  -3  134.30   26.64
   2   7  -2    7.46   17.71
   2   7  -2    5.32    9.43
  -2  -7   2    8.85   28.25
   2  -7  -2   -1.59   17.14
   2  -7  -2    1.39   28.68
  -2  -7   1  151.54   29.55
   2  -7  -1  164.70   41.33
   2  -7  -1  192.17   27.79
  -2   7   0   30.71   10.95
   2   7   0   34.21    9.47
   2   7   0   35.08   20.80
  -2   7   0   29.90    8.87
   2  -7   0   38.64   18.24
  -2  -7   0   47.09    7.63
   2  -7   0   31.79   31.58
  -2   7  -1  518.88   32.75
   2  -7   1  367.90   68.19
   2  -7   1  509.56   63.00
  -2  -7  -1  608.14   51.65
  -2   7  -2   37.73   15.58
  -2   7  -2   29.48   13.27
   2  -7   2   29.97   18.71
  -2  -7  -2   36.22   23.36
  -2   7  -3  106.03   16.98
  -2   7  -3   89.95   18.77
  -2  -7  -3   66.80   25.02
   2  -7   3  106.86   32.22
  -2   7  -4    3.06   16.69
  -2   7  -4    7.16   14.09
   2  -7   4   22.19   24.74
   2  -7   4    6.42   25.53
  -2  -7  -4  -37.83   35.24
  -2   7  -5   10.15   20.19
  -2   7  -5   30.71   17.37
   2  -7   5  -11.26   25.13
  -2  -7  -5   34.00   22.69
  -2   7  -6   16.37   24.85
  -2   7  -6   35.26   12.22
  -2  -7  -6   45.97   34.09
  -2  -7  -6   70.66   37.55
   2  -7   6   -1.98   24.22
   2  -7   6   -4.07   25.91
  -2   7  -7    2.03   12.52
  -2   7  -7   -1.51   14.45
  -2  -7  -7    5.70    7.40
  -2  -7  -7    4.93    9.06
  -2  -7  -7  -14.01   30.50
   2  -7   7   12.44   23.59
  -2  -7  -7  -51.83   34.48
  -2   7  -8   28.02   22.56
  -2  -7  -8   26.49   21.61
  -2  -7  -8   11.18   19.05
  -2  -7  -8   -6.80    9.64
   2  -7   8    0.63   25.15
  -2  -7  -8    8.00    8.78
  -2   7  -9   71.43   26.83
  -2  -7  -9    6.64   15.10
  -2  -7  -9   28.39   36.87
  -2  -7  -9   51.09   20.39
  -2  -7  -9   -1.94   12.82
   2  -7   9   12.06   25.09
  -2   7 -10  -13.10   19.40
  -2   7 -10   53.75   27.59
  -2  -7 -10   -3.18   13.34
  -2  -7 -10   -8.64   16.73
  -2  -7 -10  -12.52   34.56
   2  -7  10  -11.23   18.71
   2  -7  10   -5.31   25.65
  -2  -7 -10  -15.87   19.13
  -2   7 -11   19.18   22.87
   2  -7  11   14.52   28.24
  -2  -7 -11   12.00   37.21
   2  -7  11   14.34   19.28
  -2  -7 -11    9.80   15.36
  -2  -7 -11   34.41   20.78
  -2  -7 -11   23.66   16.08
  -2   7 -12   53.26   34.05
  -2   7 -12    5.27   38.07
  -2  -7 -12   -4.74   20.96
  -2  -7 -12    2.05   31.03
   2  -7  12    2.03   16.81
   2  -7  12  -19.87   25.64
  -2  -7 -12   21.34   21.18
  -2  -7 -12   14.97   21.22
  -2   7 -13   38.37   25.99
  -2   7 -13   88.49   45.79
  -2  -7 -13   36.84   33.84
  -2  -7 -13  -32.63   40.55
  -2   7 -14   13.26   43.69
  -2   7 -14  -22.50   24.49
  -2  -7 -14   19.22   29.21
  -2  -7 -14   -1.17   35.24
   2   8 -14   -9.72   27.07
   2  -8 -14   16.48   47.75
   2  -8 -14   58.19   38.67
  -2  -8  14    7.77   41.83
   2   8 -13   13.61   30.19
   2  -8 -13   62.64   42.36
  -2  -8  13    0.72   42.84
   2  -8 -13   78.55   51.12
   2   8 -12   50.07   36.66
   2  -8 -12   63.01   50.90
  -2  -8  12    2.39   42.23
   2  -8 -12   31.23   25.54
   2   8 -11  -34.55   34.00
   2  -8 -11   19.68   23.59
   2  -8 -11  -51.86   26.74
  -2  -8  11    5.50   37.89
   2   8 -10   -0.72   21.82
  -2  -8  10   44.15   39.12
   2  -8 -10    6.99   45.33
   2  -8 -10   68.06   24.71
   2   8  -9   -7.21   31.17
   2  -8  -9   -0.63   22.31
   2  -8  -9   -6.18   25.46
  -2  -8   9   -3.39   20.57
   2   8  -8   -7.27   35.17
  -2  -8   8  -34.94   38.43
   2   8  -7   -2.46   12.80
   2   8  -7   28.74   32.44
  -2  -8   7  -76.96   35.05
   2  -8  -7  -24.62   35.28
   2  -8  -7  -27.48   24.30
   2   8  -6   70.66   34.92
   2  -8  -6   37.34   43.15
   2  -8  -6   37.47   38.67
  -2  -8   6   -4.38   37.26
   2   8  -5   14.51   32.86
   2  -8  -5  -43.83   23.92
   2  -8  -5   18.89   34.87
  -2  -8   5   19.09   34.17
   2   8  -4   81.23   18.47
   2   8  -4   54.74   25.30
  -2  -8   4   44.59   25.73
   2  -8  -4   95.23   45.77
   2  -8  -4   67.13   25.44
   2   8  -3   -8.18   35.30
  -2  -8   3   26.11   35.24
   2  -8  -3   59.71   35.43
   2   8  -2   39.68   13.81
   2  -8  -2   48.39   37.44
   2  -8  -2   18.74   38.95
   2   8  -1   35.70   12.32
   2   8  -1   10.67   22.74
   2  -8  -1   41.11   36.00
  -2   8   0   10.01    6.38
  -2   8   0   22.08    7.91
   2  -8   0   23.01   20.67
  -2   8  -1    9.97   10.98
  -2   8  -1   -1.33   12.15
  -2  -8  -1   -7.83   23.26
  -2   8  -2   94.25   15.56
  -2   8  -2   71.99   19.37
  -2  -8  -2  108.53   29.12
  -2   8  -3   22.43   17.98
  -2   8  -3   23.84   15.11
  -2  -8  -3  -42.41   24.67
   2  -8   3   26.19   20.26
  -2   8  -4  128.07   24.19
  -2   8  -4   99.96   20.33
   2  -8   4   20.17   41.31
  -2   8  -5   33.27   18.46
  -2   8  -5   32.17   21.99
  -2  -8  -5   16.80   27.85
  -2  -8  -5   40.02   24.05
  -2   8  -6   17.16   22.49
  -2   8  -6  -23.37   17.97
   2  -8   6   33.21   24.74
   2  -8   6    2.84   26.48
  -2   8  -7   72.43   15.87
  -2   8  -7   58.78   32.05
  -2  -8  -7   16.78   41.49
   2  -8   7   33.96   32.04
   2  -8   7   -2.78   29.14
  -2  -8  -7   46.75   47.98
  -2   8  -8  -11.25   13.78
  -2   8  -8    3.61   28.70
  -2  -8  -8   16.18   23.93
   2  -8   8    8.92   27.71
   2  -8   8   -5.89   23.00
  -2  -8  -8   12.59   34.12
  -2   8  -9   18.20   16.50
  -2   8  -9   42.75   31.01
  -2  -8  -9   39.28   42.83
  -2  -8  -9   30.09   36.75
   2  -8   9   11.97   28.36
   2  -8   9  -13.39   24.50
  -2   8 -10   -8.53   28.56
  -2   8 -10    5.84   32.68
  -2  -8 -10  -25.78   35.95
   2  -8  10   41.05   38.01
   2  -8  10   18.09   22.55
  -2  -8 -10   46.57   42.44
  -2   8 -11   19.17   30.18
  -2   8 -11  -41.00   35.12
  -2  -8 -11  -61.37   35.21
  -2  -8 -11   24.62   24.61
   2  -8  11   17.18   21.27
   2  -8  11  -43.47   28.24
  -2   8 -12    3.11   40.07
  -2   8 -12   -0.39   32.98
  -2  -8 -12   22.36   40.18
  -2  -8 -12   19.49   34.70
   2  -8  12  -22.93   27.22
   2  -8  12   11.68   19.53
  -2   8 -13   24.41   36.40
  -2  -8 -13   11.87   41.01
  -2  -8 -13  -13.93   34.83
   2   9 -12   13.73   40.15
   2  -9 -12  -75.30   55.68
  -2  -9  12   23.57   43.48
   2  -9 -12   92.94   45.97
   2   9 -11   29.16   25.15
   2  -9 -11    6.50   31.34
  -2  -9  11   49.53   42.86
   2  -9 -11   14.15   44.78
   2   9 -10   15.55   24.85
   2  -9 -10   21.37   46.39
  -2  -9  10   34.76   42.07
   2  -9 -10   67.85   52.40
   2   9  -9   84.47   29.74
  -2  -9   9    3.18   46.91
   2  -9  -9  149.62   53.10
   2  -9  -9  105.43   38.51
   2   9  -8   12.62   38.63
   2  -9  -8   54.89   26.27
   2  -9  -8    0.98   48.71
  -2  -9   8  -15.39   26.03
   2   9  -7  -17.97   39.00
   2   9  -7   27.63   22.33
   2  -9  -7    0.44   30.54
  -2  -9   7    8.26   41.10
   2  -9  -7   57.77   25.88
   2   9  -6   -5.86   42.35
   2  -9  -6    9.50   49.17
   2  -9  -6   96.50   44.42
  -2  -9   6   71.65   42.50
   2   9  -5    3.55   42.28
   2  -9  -5   78.18   45.10
   2  -9  -5   73.83   30.88
  -2  -9   5   45.73   43.97
   2   9  -4   17.50   36.88
   2  -9  -4   25.08   41.98
  -2  -9   4  -19.98   37.43
   2  -9  -4    6.78   38.32
   2   9  -3   65.75   31.21
   2  -9  -3   94.64   53.00
  -2  -9   3   55.89   48.99
   2  -9  -3  121.50   32.53
  -2  -9   2  -18.99   22.66
   2  -9  -2   -7.89   23.91
   2  -9  -2   50.46   37.12
  -2  -9   0   43.39   30.52
  -2   9  -1    3.38   10.92
  -2   9  -1    6.11    9.94
   2  -9   1    4.61   22.31
  -2   9  -2  -12.64   15.67
  -2   9  -2   -7.50   14.67
  -2   9  -3   18.07   13.04
  -2   9  -3    9.67   14.55
   2  -9   3  -14.90   21.04
  -2   9  -4  -28.82   16.52
  -2   9  -4   26.29   19.20
  -2   9  -5   66.26   31.20
  -2   9  -5   35.41   19.17
  -2   9  -6    4.53   19.51
  -2   9  -6   37.58   24.64
   2  -9   6    2.72   30.77
  -2  -9  -6   44.15   29.58
   2  -9   6  -25.97   31.47
  -2   9  -7   24.97   26.52
  -2   9  -7    8.68   20.75
   2  -9   7    2.10   29.02
   2  -9   7   -7.20   30.59
  -2  -9  -7  -24.21   46.83
  -2  -9  -7   -9.92   39.39
  -2   9  -8  -10.00   14.49
  -2   9  -8   -5.20   30.40
  -2  -9  -8   57.04   28.84
   2  -9   8   10.32   31.43
  -2  -9  -8   33.39   39.62
   2  -9   8   17.40   27.85
  -2   9  -9   -0.80   26.10
  -2   9  -9   24.39   36.11
   2  -9   9   24.62   32.12
  -2  -9  -9   -1.87   25.89
  -2  -9  -9   20.86   48.66
   2  -9   9   31.49   27.77
  -2   9 -10    6.53   18.42
  -2   9 -10   59.06   25.67
   2  -9  10  -12.46   32.14
   2  -9  10   -1.57   27.42
  -2  -9 -10  -47.88   48.97
  -2  -9 -10   32.69   25.95
  -2   9 -11    8.35   20.19
  -2   9 -11    1.79   39.94
   2  -9  11   16.37   25.95
   2  -9  11   32.92   32.93
  -2  -9 -11   26.82   32.20
  -2  -9 -11   41.40   42.54
   2  10 -10    4.03   39.33
   2 -10 -10  -17.28   44.16
  -2 -10  10   27.90   38.85
   2 -10 -10  -29.07   52.43
   2  10  -9   -2.25   24.69
   2 -10  -9  -42.95   45.21
   2 -10  -9   14.18   31.78
  -2 -10   9   11.02   38.04
   2  10  -8    4.53   26.78
   2 -10  -8 -121.68   54.88
  -2 -10   8  -23.87   27.95
   2 -10  -8   12.92   49.03
   2  10  -7   37.22   26.56
   2 -10  -7   -0.86   31.93
  -2 -10   7   30.96   42.22
   2 -10  -7  -44.70   46.22
   2 -10  -6  -35.48   28.92
   2 -10  -6   60.37   50.75
  -2 -10   6   -7.00   43.10
   2 -10  -5    3.58   51.80
  -2 -10   5   24.05   27.69
   2 -10  -5   30.15   29.29
   2 -10  -4    2.98   44.37
  -2 -10   4   30.21   41.92
   2 -10  -4   17.28   30.59
  -2 -10   3  -15.08   44.75
   2 -10  -3  -32.82   48.39
   2 -10  -2  -54.90   29.41
   2 -10  -1   -9.60   28.41
  -2 -10   1   54.29   27.94
   2 -10   0   59.25   28.94
  -2  10  -2   14.35   13.41
  -2  10  -2   -1.90    9.64
   2 -10   2    1.83   23.24
  -2  10  -3   15.81   18.10
  -2  10  -3    5.40   13.48
  -2  10  -4   22.84   15.97
  -2  10  -4   25.96   23.95
  -2  10  -5   24.54   20.14
  -2  10  -5    8.85   23.10
   2 -10   5   21.56   38.53
  -2 -10  -5   24.72   29.09
  -2  10  -6   33.86   24.92
  -2  10  -6   19.27   20.92
   2 -10   6   -0.03   37.87
  -2 -10  -6   60.36   30.61
   2 -10   6  -15.05   36.98
  -2  10  -7   29.39   20.75
  -2  10  -7   31.15   26.60
   2 -10   7  -40.08   36.21
  -2 -10  -7   22.99   53.87
   2 -10   7  -50.13   33.01
  -2  10  -8   41.11   25.93
  -2  10  -8   42.79   34.73
   2 -10   8   43.79   35.64
  -2 -10  -8   63.12   51.16
   2 -10   8  -15.27   39.91
  -2 -10  -8   45.49   61.39
  -2  10  -9   26.70   17.03
  -2  10  -9   20.47   38.31
  -2 -10  -9   61.86   49.87
   2 -10   9    2.43   33.47
   2 -10   9   37.85   39.24
  -2 -10  -9   71.73   58.29
   2 -11  -8  -27.01   55.10
   2 -11  -7    9.49   54.57
   2 -11  -7   -1.93   61.19
  -2 -11   7   53.30   50.27
   2 -11  -6  141.30   51.84
   2 -11  -6  -14.73   35.49
  -2 -11   6   -0.71   49.26
  -2 -11   6    0.19   33.55
   2 -11  -5   32.44   51.99
   2 -11  -5    2.11   56.77
  -2 -11   5   23.68   34.08
  -2 -11   5   21.32   48.79
   2 -11  -4   54.63   32.95
   2 -11  -4   70.07   61.08
  -2 -11   4   77.95   58.61
  -2 -11   4  -31.69   54.32
   2 -11  -3   61.70   33.97
   2 -11  -3   36.89   48.34
  -2 -11   3 -103.10   55.96
   2 -11  -1  -51.01   33.25
  -2 -11   0    5.02   30.23
   2 -11   0   12.75   30.42
  -2 -11  -5   16.95   35.18
   2 -11   5  -14.46   46.10
   2 -11   6   -9.89   39.20
   2 -11   6  -17.66   26.20
  -3   0  19  -32.88   31.23
  -3   0  19   35.11   24.34
   3   0 -19   24.07   41.29
  -3   0  18   44.32   26.81
   3   0 -18    8.71   26.50
  -3   0  18   75.57   50.66
   3   0 -18    8.73   30.42
  -3   0  17  -13.58   23.23
   3   0 -17   14.46   25.78
  -3   0  16   33.30   26.30
  -3   0  16   32.10   44.91
   3   0 -16   53.55   30.62
   3   0 -15    5.47   26.87
  -3   0  15   36.94   23.98
   3   0 -14   83.74   33.19
  -3   0  14  184.07   44.36
  -3   0  14  120.61   30.06
   3   0 -13  -18.04   24.25
  -3   0  13  -17.03   20.32
   3   0 -12   36.17   23.76
  -3   0  12   12.65   20.99
   3   0 -12   21.93   16.62
   3   0 -11   27.18   14.39
  -3   0  11  -23.70   19.25
  -3   0  11    9.06   23.92
   3   0 -11   28.27   21.26
  -3   0  10 1050.67   70.94
   3   0 -10  992.26   74.92
   3   0 -10 1125.09   56.49
  -3   0   9  -26.76   16.91
   3   0  -9    6.11   11.44
   3   0  -9    0.36   11.57
  -3   0   9  -11.67   11.87
   3   0  -8  890.59   63.33
  -3   0   8  936.74   62.05
   3   0  -8  934.52   66.37
  -3   0   8  937.22   45.70
   3   0  -7    4.98   18.76
  -3   0   7   -6.13   17.74
   3   0  -7    5.98   16.95
  -3   0   7    5.66   17.71
   3   0  -6  305.79   36.32
  -3   0   6  271.32   20.25
  -3   0   6  310.54   34.01
   3   0  -6  301.97   31.52
  -3   0   5   -6.79   16.87
  -3   0   5  -23.61   19.62
   3   0  -5    0.72   19.99
   3   0  -5   31.03   16.51
   3   0  -4   21.15   18.63
  -3   0   4   32.73   14.09
   3   0  -4    0.96   23.96
  -3   0   4   14.91   18.19
   3   0  -3    3.20   16.94
  -3   0   3   19.10   22.70
   3   0  -3    1.90   23.32
  -3   0   3    3.15   10.00
  -3   0   214049.11 1124.57
  -3   0   214161.78 1189.81
   3   0  -213763.55 1066.06
   3   0  -214027.61 1052.15
   3   0  -1    5.43    9.84
  -3   0   1    5.23   17.61
  -3   0   1    0.91   17.18
   3   0  -1   -6.06   17.23
  -3   0   0 4036.04  205.22
  -3   0   0 4085.14  235.15
   3   0   0 4077.38  204.16
   3   0   0 4053.17  190.55
  -3   0  -1    3.07   14.31
  -3   0  -1    0.70   20.49
   3   0   1   -1.69   10.14
   3   0   1   18.90   20.28
  -3   0  -1    0.35   19.68
  -3   0  -2  259.19   35.47
   3   0   2  277.36   37.61
  -3   0  -2  313.23   15.66
   3   0   2  322.52   17.70
  -3   0  -3    2.21    7.73
  -3   0  -3  -23.61   20.10
  -3   0  -4 1692.29  107.58
  -3   0  -4 1761.39   84.50
  -3   0  -4 1890.08   59.51
  -3   0  -5    0.35    4.83
  -3   0  -5    5.22    6.13
  -3   0  -5  -18.43   11.86
  -3   0  -5   14.53   11.59
  -3   0  -6 4204.71  239.11
  -3   0  -6 4739.19  192.44
  -3   0  -6 4350.23  191.78
  -3   0  -6 4423.10  293.08
  -3   0  -7   -1.40    5.99
  -3   0  -7    0.63    5.49
  -3   0  -7   23.10   20.25
  -3   0  -7    4.46   19.85
  -3   0  -8  587.11   60.31
  -3   0  -8  583.06   59.24
  -3   0  -8  645.88   22.43
  -3   0  -8  686.98   26.92
  -3   0  -9    8.50    9.00
  -3   0  -9   30.39   15.28
  -3   0  -9   31.50   26.02
  -3   0 -10  152.70   11.46
  -3   0 -10  167.63   15.39
  -3   0 -10  143.66   39.17
  -3   0 -10   86.02   40.15
  -3   0 -11   11.95    9.83
  -3   0 -11  -31.84   29.63
  -3   0 -11   29.45   17.47
  -3   0 -11    0.82    6.92
  -3   0 -12   17.40   33.36
  -3   0 -12   17.17   30.94
  -3   0 -12    6.96    7.12
  -3   0 -12   14.72    9.52
  -3   0 -13   48.44   35.16
  -3   0 -13  -11.50   20.08
  -3   0 -14   11.91   37.79
  -3   0 -14    9.52   40.00
  -3   0 -15   22.48   25.34
  -3   0 -15  -11.51   23.87
  -3   0 -16   85.63   49.67
  -3   0 -16   17.52   54.25
  -3   0 -17   15.71   50.83
  -3   0 -17    4.34   44.29
   3   1 -19    2.24   29.52
  -3   1  19   -9.09   28.29
   3  -1 -19   38.14   42.03
   3  -1 -19   88.17   34.93
  -3  -1  19   19.38   34.86
  -3   1  18   54.23   29.27
  -3   1  18   35.33   27.34
   3   1 -18  -15.68   27.41
   3  -1 -18   11.15   25.47
  -3  -1  18   38.76   25.59
   3  -1 -18   16.93   33.30
  -3   1  17   32.59   29.26
   3   1 -17   -3.42   28.46
   3  -1 -17   15.49   33.31
  -3  -1  17   56.07   27.82
   3  -1 -17   74.86   25.09
  -3   1  16  132.44   32.90
   3   1 -16   39.06   34.67
  -3  -1  16   64.11   31.38
   3  -1 -16  142.10   37.32
  -3   1  15    0.29   23.17
   3   1 -15  -13.09   23.80
   3  -1 -15   30.73   26.46
  -3  -1  15    9.04   21.75
   3   1 -14  199.52   48.14
  -3   1  14  445.48   44.35
   3  -1 -14  365.07   50.25
  -3  -1  14  311.90   44.48
   3   1 -13  -12.00   23.73
  -3   1  13    5.66   21.86
   3  -1 -13   41.11   25.03
  -3  -1  13   35.32   20.82
   3   1 -12  344.86   32.37
  -3   1  12  322.73   29.98
   3   1 -12  218.02   40.37
  -3   1  12  284.01   37.24
   3  -1 -12  273.58   41.07
  -3  -1  12  243.31   36.23
   3   1 -11   65.43   25.16
   3   1 -11   76.27   18.49
  -3   1  11   89.87   23.03
  -3  -1  11   48.94   22.05
   3  -1 -11   84.62   24.92
  -3  -1  11   36.86   19.50
   3   1 -10  158.52   20.39
  -3   1  10  128.39   25.35
   3   1 -10  102.91   28.16
   3  -1 -10  161.29   27.83
  -3  -1  10  114.24   24.85
  -3   1   9  495.82   41.00
   3   1  -9  488.45   45.69
   3   1  -9  482.14   32.93
   3  -1  -9  489.47   46.22
  -3  -1   9  538.23   33.33
   3  -1  -9  525.24   42.20
  -3  -1   9  421.91   41.97
   3   1  -8 1072.47   71.41
  -3   1   8  991.61   64.50
  -3   1   8 1098.22   66.67
   3   1  -8 1011.11   73.13
  -3  -1   8  932.02   49.96
   3  -1  -8 1025.19   61.76
   3  -1  -8 1013.39   71.31
  -3  -1   8 1016.52   51.69
  -3   1   7  -14.92   18.41
   3   1  -7   13.85   12.43
  -3   1   7   14.16   16.90
   3   1  -7    9.32   19.21
   3  -1  -7   17.39    9.73
  -3  -1   7    6.68   19.47
   3  -1  -7   35.20   19.84
  -3  -1   7    5.19   11.96
  -3   1   6  322.28   34.77
  -3   1   6  317.06   29.59
   3   1  -6  281.00   21.58
   3   1  -6  311.68   36.92
  -3  -1   6  288.04   35.05
  -3  -1   6  315.46   23.75
   3  -1  -6  320.41   23.51
   3  -1  -6  305.48   28.22
   3   1  -5   34.02   12.17
  -3   1   5   15.98   22.16
   3   1  -5   15.77   24.26
  -3   1   5    6.23   17.21
   3  -1  -5   39.95   16.54
  -3  -1   5   59.39   12.39
  -3  -1   5   40.02   23.67
   3  -1  -5   34.49   22.28
   3   1  -4 1310.19   57.01
  -3   1   4 1461.07   90.45
  -3   1   4 1455.88   70.31
   3   1  -4 1443.14   69.67
   3  -1  -4 1423.12   69.37
   3  -1  -4 1442.30   65.12
  -3  -1   4 1494.48  103.83
  -3  -1   4 1379.12   80.80
   3   1  -3  337.29   45.39
   3   1  -3  321.44   20.12
  -3   1   3  284.56   37.70
  -3   1   3  295.43   27.04
  -3  -1   3  303.74   20.35
  -3  -1   3  350.78   47.11
   3  -1  -3  296.34   27.70
   3  -1  -3  295.18   38.53
   3   1  -2  200.31   20.73
   3   1  -2  168.48   27.56
  -3   1   2  186.78   23.50
  -3   1   2  184.09   30.63
   3  -1  -2  168.94   30.68
  -3  -1   2  203.47   22.82
   3  -1  -2  217.62   24.78
  -3  -1   2  155.80   26.93
  -3   1   1   26.53   17.99
  -3   1   1    4.30   18.01
   3   1  -1   30.59   23.53
   3   1  -1   23.19   19.13
   3  -1  -1   25.30   17.81
  -3  -1   1   51.46   22.41
   3  -1  -1   28.97   18.14
  -3  -1   1   36.09   19.24
  -3   1   0  133.96   17.66
  -3   1   0  129.04   26.44
   3   1   0  155.37   26.15
   3   1   0  155.33   24.80
  -3  -1   0  153.34   27.11
   3  -1   0  134.31   27.06
  -3  -1   0  158.24   25.49
   3  -1   0  120.37   18.45
   3   1   1    2.04   10.69
  -3   1  -1   -0.35   19.65
   3   1   1    7.07   15.30
  -3   1  -1   14.23   11.45
   3  -1   1    7.02    8.45
   3  -1   1    6.21   11.71
  -3  -1  -1    4.39   18.80
  -3  -1  -1   17.64   12.38
   3   1   2 1989.59   88.37
  -3   1  -2 1761.98  105.57
   3   1   2 1998.94  112.77
  -3   1  -2 1853.21   59.13
   3  -1   2 1816.46   56.90
  -3  -1  -2 1952.58   79.61
  -3  -1  -2 1862.67   78.09
   3  -1   2 1761.53   79.89
  -3   1  -3    8.30   22.25
   3   1   3   34.23   11.72
   3   1   3   25.34   11.40
  -3   1  -3   46.09   22.41
  -3  -1  -3   30.18   11.33
  -3  -1  -3   31.92   19.34
  -3   1  -4 1442.40   91.93
  -3   1  -4 1469.72   95.30
  -3  -1  -4 1508.08   67.10
  -3  -1  -4 1501.62   90.26
  -3  -1  -4 1417.23   56.85
  -3  -1  -4 1484.30   88.10
  -3   1  -5  143.43   28.85
  -3   1  -5  128.54   28.78
  -3  -1  -5  133.73   16.74
  -3  -1  -5  125.23   16.97
  -3  -1  -5  143.35   25.98
  -3  -1  -5  138.59   27.62
  -3   1  -6 1174.75   83.97
  -3   1  -6 1217.44   62.59
  -3  -1  -6 1225.19   53.61
  -3  -1  -6 1110.28   77.86
  -3  -1  -6 1183.39   79.16
  -3  -1  -6 1136.71   45.69
  -3   1  -7  739.01   44.49
  -3   1  -7  713.36   42.19
  -3  -1  -7  675.89   56.14
  -3  -1  -7  620.41   30.20
  -3  -1  -7  726.97   41.08
  -3  -1  -7  719.11   35.59
  -3   1  -8  624.21   60.46
  -3   1  -8  634.09   44.88
  -3  -1  -8  676.00   56.82
  -3  -1  -8  591.70   35.59
  -3  -1  -8  674.39   28.46
  -3  -1  -8  636.75   59.82
  -3   1  -9   13.44   28.31
  -3   1  -9   54.55   18.41
  -3  -1  -9   29.13   11.14
  -3  -1  -9   51.38   27.33
  -3  -1  -9   59.49    9.52
  -3  -1  -9   12.55   16.12
  -3   1 -10  537.19   65.28
  -3   1 -10  552.51   47.54
  -3  -1 -10  497.88   37.61
  -3  -1 -10  552.50   62.59
  -3  -1 -10  547.42   65.97
  -3  -1 -10  563.96   27.06
  -3   1 -11   31.54   21.23
  -3   1 -11   16.72   32.41
  -3  -1 -11   22.73   30.88
  -3  -1 -11   27.25   13.33
  -3  -1 -11   16.53   11.21
  -3  -1 -11   41.95   17.77
  -3   1 -12  247.93   54.42
  -3   1 -12  203.45   58.00
  -3  -1 -12  247.97   34.59
  -3  -1 -12  239.92   28.52
  -3  -1 -12  233.02   50.75
  -3  -1 -12  230.54   23.35
  -3   1 -13  148.23   30.92
  -3   1 -13  145.60   51.94
  -3  -1 -13  124.85   30.59
  -3  -1 -13  100.95   24.03
  -3  -1 -13  130.35   18.55
  -3  -1 -13  134.20   28.48
  -3   1 -14  104.08   43.31
  -3   1 -14    6.53   46.89
  -3  -1 -14   46.34   39.63
  -3  -1 -14   43.93   10.28
  -3  -1 -14   24.35   14.54
  -3  -1 -14   70.66   42.41
  -3   1 -15   18.85   26.44
  -3   1 -15   69.70   47.09
  -3  -1 -15  -49.58   41.34
  -3  -1 -15   29.09   24.68
  -3   1 -16   56.78   33.86
  -3   1 -16   92.09   50.07
  -3  -1 -16    4.21   51.09
  -3  -1 -16   30.36   45.18
  -3   1 -17  -28.07   52.68
  -3   1 -17    9.44   47.73
  -3  -1 -17   50.26   43.10
  -3  -1 -17   21.05   49.51
  -3   2  19   18.18   29.76
   3   2 -19  -16.16   29.39
  -3   2  19   16.55   46.84
  -3  -2  19   68.04   32.39
   3  -2 -19  -22.66   36.31
  -3   2  18   46.04   30.45
   3  -2 -18   79.80   37.87
  -3  -2  18  -24.47   25.39
   3  -2 -18   27.07   37.06
   3   2 -17   47.93   27.97
  -3   2  17   34.16   28.61
  -3   2  17   35.92   42.82
  -3  -2  17    3.01   25.89
   3  -2 -17   10.62   32.42
  -3   2  16   26.90   26.62
   3   2 -16   18.84   26.82
  -3  -2  16  -18.23   25.25
   3  -2 -16   25.33   20.39
   3  -2 -16   -2.60   30.32
  -3   2  15   18.00   18.84
  -3   2  15   -2.21   23.62
   3   2 -15  -30.57   31.93
   3  -2 -15  -10.59   26.79
  -3  -2  15  -10.06   21.37
  -3   2  14    4.41   23.55
   3   2 -14    0.82   24.27
   3  -2 -14  -11.59   25.34
  -3  -2  14   13.79   19.83
  -3   2  13   99.18   19.52
   3   2 -13   17.90   25.98
  -3   2  13   69.90   27.24
   3  -2 -13   40.67   29.53
  -3  -2  13   25.99   23.05
  -3   2  12   27.07   23.36
   3   2 -12   32.79   22.91
   3  -2 -12   34.85   16.75
  -3  -2  12   18.28   21.47
   3   2 -11  121.39   21.90
  -3   2  11  136.89   18.18
  -3   2  11  119.96   27.93
   3   2 -11   69.79   27.65
   3  -2 -11  131.77   30.77
  -3  -2  11  153.70   36.74
  -3  -2  11   64.78   26.98
   3   2 -10   96.49   19.83
   3   2 -10   81.00   25.56
  -3   2  10  128.86   24.91
  -3   2  10  121.32   25.74
  -3  -2  10  100.03   25.50
   3  -2 -10  115.91   29.19
   3  -2 -10  110.25   23.25
  -3   2   9  525.75   30.26
   3   2  -9  502.64   34.01
   3   2  -9  463.51   45.62
  -3   2   9  532.62   41.93
   3  -2  -9  535.62   37.49
  -3  -2   9  502.90   33.95
  -3  -2   9  393.72   48.21
   3  -2  -9  533.09   47.71
   3   2  -8  220.96   30.91
  -3   2   8  156.17   26.54
   3   2  -8  130.41   17.55
  -3   2   8  155.07   23.09
  -3  -2   8  118.99   30.80
   3  -2  -8  160.42   29.79
   3  -2  -8  143.52   20.95
  -3  -2   8  238.02   31.63
   3   2  -7  130.45   28.23
  -3   2   7  132.31   21.27
  -3   2   7  163.62   26.07
   3   2  -7  104.93   27.62
   3  -2  -7  162.39   20.08
   3  -2  -7  152.47   18.45
  -3  -2   7  161.26   32.75
  -3  -2   7  151.40   28.53
   3   2  -6 1411.95   93.39
   3   2  -6 1251.07   55.46
  -3   2   6 1229.37   77.71
  -3   2   6 1252.80   62.00
  -3  -2   6 1289.11   94.26
   3  -2  -6 1214.32   58.33
   3  -2  -6 1220.78   83.77
  -3  -2   6 1317.12   79.55
   3   2  -5  419.84   44.27
  -3   2   5  364.97   25.14
  -3   2   5  349.51   37.40
   3   2  -5  353.38   22.13
   3  -2  -5  357.26   40.24
  -3  -2   5  361.99   35.42
   3  -2  -5  357.48   23.55
  -3  -2   5  344.50   45.39
   3   2  -4 1077.34   44.52
   3   2  -4 1254.30   85.47
  -3   2   4 1041.82   70.90
  -3   2   4 1082.79   46.10
  -3  -2   4 1232.03   87.06
  -3  -2   4 1067.11   45.52
   3  -2  -4 1044.96   46.16
   3  -2  -4 1057.92   51.79
  -3   2   3  759.45   33.53
  -3   2   3  718.04   37.03
   3   2  -3  803.41   65.58
   3   2  -3  751.56   47.18
  -3  -2   3  778.60   43.21
  -3  -2   3  759.63   46.85
   3  -2  -3  678.95   56.87
   3  -2  -3  751.09   35.40
  -3   2   2   -0.33   10.71
   3   2  -2    8.75    8.78
  -3   2   2    8.72   18.79
   3   2  -2    5.19   13.18
   3  -2  -2    5.19   11.68
  -3  -2   2    2.77   23.29
  -3  -2   2   14.70   14.86
   3  -2  -2    5.38   18.95
   3   2  -1 2737.45  131.01
  -3   2   1 2690.84  125.15
  -3   2   1 2612.81  142.10
   3   2  -1 2865.45  170.48
   3  -2  -1 2717.79  131.69
  -3  -2   1 2693.85  129.49
   3  -2  -1 2480.53  140.79
  -3  -2   1 2831.11  131.81
  -3   2   0 2540.00  126.63
  -3   2   0 2332.00  119.15
   3   2   0 2496.58  116.12
   3   2   0 2447.91  115.98
   3  -2   0 2446.61  123.85
  -3  -2   0 2453.77  119.89
   3  -2   0 2252.51  114.34
  -3  -2   0 2484.57  145.39
   3   2   1   48.39   17.22
  -3   2  -1   25.87   14.74
  -3   2  -1   36.22   19.09
   3   2   1   34.73   21.60
   3  -2   1   56.14   13.67
  -3  -2  -1   32.74   20.98
  -3  -2  -1   57.96   17.06
   3  -2   1   56.49   18.04
   3   2   212406.04 1032.84
  -3   2  -212161.61  996.93
  -3   2  -212384.19  940.29
   3   2   212591.98 1002.23
  -3  -2  -212520.77  988.62
  -3  -2  -212417.44  930.58
   3  -2   212148.48  901.83
   3  -2   212027.61  901.35
   3   2   3   44.84   16.79
  -3   2  -3   41.11   13.13
   3   2   3   16.77   17.94
  -3   2  -3   43.01   22.13
   3  -2   3   41.77   10.71
   3  -2   3   44.81    7.68
  -3  -2  -3   45.63   13.06
  -3  -2  -3   43.19   10.20
  -3   2  -4  548.14   48.38
  -3   2  -4  559.15   49.29
  -3  -2  -4  546.90   41.11
  -3  -2  -4  573.98   34.07
  -3  -2  -4  578.48   40.82
  -3  -2  -4  592.81   37.66
   3  -2   4  590.48   23.69
  -3   2  -5   78.11   14.44
  -3   2  -5   -3.29   24.37
   3  -2   5   37.88    7.74
  -3  -2  -5   62.92   18.71
  -3  -2  -5   66.02   14.51
  -3  -2  -5   45.46   15.20
   3  -2   5   34.13    6.81
  -3  -2  -5   55.01   18.96
  -3   2  -6    2.30   13.45
  -3   2  -6   10.35   12.95
  -3  -2  -6    8.26   12.35
  -3  -2  -6    3.24   17.55
  -3  -2  -6   15.18   11.78
  -3  -2  -6   19.11   16.64
  -3   2  -7  121.43   30.38
  -3  -2  -7   80.49   15.77
  -3  -2  -7  117.06   24.89
  -3  -2  -7  121.90   21.10
  -3  -2  -7   88.04   24.25
  -3   2  -8  218.36   26.90
  -3  -2  -8  237.86   20.94
  -3  -2  -8  261.07   35.60
  -3  -2  -8  212.81   28.14
  -3  -2  -8  259.93   32.99
  -3   2  -9   75.33   30.98
  -3  -2  -9   42.15   16.12
  -3  -2  -9   77.02   26.82
  -3  -2  -9   53.41   16.26
  -3  -2  -9   73.11   14.50
  -3   2 -10  135.68   25.16
  -3  -2 -10  140.13   26.71
  -3  -2 -10  129.29   34.47
  -3  -2 -10  108.31   18.00
  -3  -2 -10   97.07   32.95
  -3   2 -11   36.67   32.82
  -3   2 -11   35.83   21.47
  -3  -2 -11   14.96   17.91
  -3  -2 -11   -0.59   28.78
  -3  -2 -11   39.73   27.05
  -3  -2 -11   15.32   20.04
  -3   2 -12   29.35   22.70
  -3   2 -12   12.34   23.65
  -3  -2 -12   28.78   31.09
  -3  -2 -12   79.71   30.20
  -3  -2 -12   35.45   17.55
  -3  -2 -12   -0.66   14.03
  -3   2 -13   -4.15   39.19
  -3   2 -13   26.63   36.63
  -3  -2 -13   14.06   16.45
  -3  -2 -13  -36.72   30.10
  -3  -2 -13    6.85   13.32
  -3  -2 -13   42.32   33.14
  -3   2 -14   54.52   47.98
  -3   2 -14   92.80   51.38
  -3  -2 -14   85.02   29.73
  -3  -2 -14   46.75   39.89
  -3  -2 -14   73.79   21.84
  -3  -2 -14   50.91   43.49
  -3   2 -15   -1.43   46.74
  -3   2 -15   -2.34   26.13
  -3  -2 -15    7.01   21.85
  -3  -2 -15   62.93   37.85
  -3   2 -16  -22.18   43.99
  -3   2 -16    3.65   31.92
  -3  -2 -16  -39.62   25.62
  -3  -2 -16   29.51   36.25
  -3   2 -17  -81.92   32.21
  -3   2 -17    8.43   35.55
  -3  -2 -17  -38.04   48.17
  -3  -2 -17   -5.27   26.70
  -3   3  18   49.00   44.42
  -3   3  18   63.45   34.99
   3   3 -18   56.36   33.25
  -3  -3  18   15.16   27.27
   3   3 -17   36.80   29.48
  -3   3  17   60.12   32.98
  -3  -3  17  -21.53   28.61
   3  -3 -17   99.88   40.07
  -3   3  16   54.30   30.10
   3   3 -16  -11.79   26.91
   3  -3 -16   34.31   35.01
  -3  -3  16    8.36   24.36
   3   3 -15    9.72   25.42
  -3  -3  15  -14.42   20.94
   3   3 -14   14.54   28.63
  -3   3  14   82.38   19.66
   3  -3 -14  153.11   35.49
  -3  -3  14    3.18   23.39
  -3   3  13  -18.27   25.26
   3   3 -13    2.84   23.14
   3  -3 -13   32.87   29.36
  -3  -3  13   49.08   22.50
  -3   3  12  340.27   47.31
   3  -3 -12  366.29   52.14
  -3  -3  12  359.86   37.41
   3   3 -11   20.66   23.01
  -3   3  11   10.65   22.72
  -3  -3  11    6.13   25.98
   3  -3 -11   28.78   25.80
  -3   3  10   98.52   16.69
   3   3 -10   57.01   26.96
  -3  -3  10    8.26   31.14
   3  -3 -10   77.56   19.63
   3  -3 -10   95.48   29.91
   3   3  -9  700.51   66.99
  -3   3   9  866.03   63.61
  -3   3   9  913.83   51.40
   3  -3  -9  874.20   47.74
   3  -3  -9  928.25   71.99
  -3  -3   9  526.54   77.48
  -3   3   8   53.57   14.86
   3   3  -8   29.57   22.34
  -3   3   8   30.38   21.98
   3  -3  -8   35.83   15.72
  -3  -3   8   22.89   16.25
  -3  -3   8  103.82   24.23
   3  -3  -8   38.62   14.05
  -3   3   7  732.73   35.93
  -3   3   7  620.74   54.47
   3   3  -7  589.08   39.88
   3   3  -7  669.56   35.11
  -3  -3   7  575.93   65.20
   3  -3  -7  691.65   42.32
  -3  -3   7  673.39   36.65
   3  -3  -7  720.95   59.43
  -3   3   6   63.64   12.94
   3   3  -6   80.24   21.74
   3   3  -6   59.32   25.95
  -3   3   6   74.67   24.34
  -3  -3   6   78.74   13.71
   3  -3  -6   71.75   12.54
  -3  -3   6   68.55   27.87
   3  -3  -6   58.23   27.87
   3   3  -5   59.92   17.09
   3   3  -5   82.53   20.66
  -3   3   5   89.83   11.25
  -3   3   5  105.61   15.64
   3  -3  -5   66.28   16.93
  -3  -3   5  102.34   21.10
   3  -3  -5   79.54   15.28
  -3  -3   5   57.29   27.34
  -3   3   4  140.91   29.07
   3   3  -4  123.82   21.63
   3   3  -4  130.59   30.76
  -3   3   4  157.63   15.20
   3  -3  -4  146.02   15.74
  -3  -3   4  140.06   13.65
   3  -3  -4  106.61   30.95
  -3  -3   4  123.45   20.63
   3   3  -3    9.14   14.04
   3   3  -3    3.06   23.22
  -3   3   3    7.58    9.67
  -3   3   3   48.23   21.18
   3  -3  -3   27.82   21.46
  -3  -3   3   27.54   14.35
   3  -3  -3    8.56    8.09
  -3  -3   3   24.75   14.20
  -3   3   2   29.11    8.59
   3   3  -2   19.11   13.56
  -3   3   2   59.31   21.35
   3   3  -2    2.81   24.79
   3  -3  -2   27.32   13.19
  -3  -3   2   13.16   24.49
  -3  -3   2   24.64   13.12
   3  -3  -2   36.95   12.80
   3   3  -1 1209.46   86.78
  -3   3   1 1121.10   47.92
   3   3  -1 1226.94   53.78
  -3   3   1 1167.58   52.49
   3  -3  -1 1087.92   47.19
  -3  -3   1 1241.35   87.43
   3  -3  -1 1121.74   74.36
  -3  -3   1 1130.21   50.37
  -3   3   0  561.19   32.96
   3   3   0  570.64   55.00
   3   3   0  596.03   32.55
  -3  -3   0  623.47   54.26
  -3  -3   0  568.35   38.84
   3  -3   0  581.96   43.06
  -3   3  -1  618.57   38.42
  -3   3  -1  647.72   40.18
   3   3   1  675.05   36.51
   3   3   1  635.04   38.34
   3  -3   1  577.90   38.57
   3  -3   1  631.38   41.05
  -3  -3  -1  680.59   33.16
  -3  -3  -1  704.67   55.35
   3   3   2  216.53   33.26
   3   3   2  207.88   21.50
  -3   3  -2  284.57   28.02
  -3   3  -2  267.28   26.35
  -3  -3  -2  245.40   19.50
   3  -3   2  231.82   22.37
   3  -3   2  244.88   20.89
  -3  -3  -2  230.04   30.38
   3   3   3 1650.05  103.84
  -3   3  -3 1818.24  100.59
   3   3   3 1687.77   86.59
  -3   3  -3 1803.03   97.84
  -3  -3  -3 1736.04   79.63
   3  -3   3 1689.22   76.48
   3  -3   3 1827.59   81.04
  -3  -3  -3 1717.04   76.79
  -3   3  -4 1011.69   67.91
  -3   3  -4 1027.54   66.87
   3  -3   4  946.32   51.37
  -3  -3  -4 1002.54   52.14
  -3  -3  -4 1031.41   47.75
  -3  -3  -4  982.34   59.38
  -3  -3  -4  982.19   51.10
   3  -3   4 1065.62   47.39
  -3   3  -5 1774.54   82.72
  -3   3  -5 1787.59   84.00
  -3  -3  -5 1701.25   88.38
  -3  -3  -5 1624.50   82.55
  -3  -3  -5 1715.16   93.33
   3  -3   5 1525.05   69.65
   3  -3   5 1773.53   73.87
  -3  -3  -5 1619.95   85.63
  -3   3  -6  525.83   49.50
  -3  -3  -6  507.61   36.83
  -3  -3  -6  493.43   37.29
  -3  -3  -6  524.91   36.85
   3  -3   6  446.78   31.37
  -3  -3  -6  533.04   33.20
  -3   3  -7   14.47   14.68
  -3  -3  -7   28.68   14.98
   3  -3   7   -0.82   11.18
  -3  -3  -7   29.38   15.27
  -3  -3  -7   19.93    9.75
  -3  -3  -7   19.96   14.50
  -3   3  -8  306.64   44.98
  -3  -3  -8  243.76   30.72
  -3  -3  -8  253.27   27.49
  -3  -3  -8  274.10   27.25
  -3  -3  -8  261.76   31.28
  -3   3  -9   37.91   19.47
  -3  -3  -9    8.73   22.13
  -3  -3  -9   23.28   22.43
  -3  -3  -9   63.24   17.45
  -3  -3  -9   59.33   17.81
  -3   3 -10  380.02   56.01
  -3  -3 -10  273.11   31.82
  -3  -3 -10  291.57   40.66
  -3  -3 -10  272.80   33.57
  -3  -3 -10  312.94   43.16
  -3   3 -11  307.80   37.51
  -3   3 -11  274.85   55.79
  -3  -3 -11  213.90   40.80
  -3  -3 -11  195.87   29.04
  -3  -3 -11  209.45   39.84
  -3  -3 -11  246.55   44.18
  -3   3 -12   -8.04   36.70
  -3   3 -12   29.18   23.92
  -3  -3 -12   -0.64   18.14
  -3  -3 -12   30.56   17.23
  -3  -3 -12   18.33   26.71
  -3  -3 -12   32.79   28.66
  -3   3 -13  114.29   50.52
  -3   3 -13   96.71   46.33
  -3  -3 -13  101.32   35.25
  -3  -3 -13   56.86   36.48
  -3  -3 -13   66.04   21.62
  -3  -3 -13   72.21   24.26
  -3   3 -14   23.68   39.19
  -3   3 -14  -13.52   24.08
  -3  -3 -14   -0.09   29.38
  -3  -3 -14    6.55   15.47
  -3  -3 -14  -14.22   19.08
  -3  -3 -14   13.67   27.65
  -3   3 -15   19.18   44.92
  -3   3 -15   32.90   49.37
  -3  -3 -15  -26.18   13.49
  -3  -3 -15  -29.67   34.18
  -3  -3 -15   15.07   33.63
  -3   3 -16   92.61   57.67
  -3   3 -16   65.05   51.27
  -3  -3 -16   -3.32   38.55
  -3  -3 -16   29.38   37.96
  -3  -4  18   30.97   51.96
   3  -4 -18   -6.67   36.42
   3  -4 -18  -17.51   31.77
   3   4 -17  -21.74   26.52
   3   4 -17  -14.26   24.45
  -3  -4  17   12.84   26.78
   3  -4 -17   29.78   30.46
   3  -4 -17   97.16   36.19
   3   4 -16   16.97   27.27
  -3   4  16    4.37   32.67
   3  -4 -16   11.06   37.17
   3  -4 -16   45.48   18.06
  -3  -4  16  -14.77   20.12
  -3   4  15   65.96   30.79
   3   4 -15   17.12   35.82
   3  -4 -15    8.60   35.29
  -3  -4  15  -16.15   25.22
  -3   4  14  -19.66   28.60
   3   4 -14    7.90   24.17
  -3  -4  14   55.53   38.05
   3  -4 -14   -3.98   32.47
  -3   4  13   30.65   29.53
   3   4 -13  -10.99   26.01
  -3  -4  13   37.86   31.92
   3  -4 -13   34.35   20.57
  -3   4  12   58.43   27.87
  -3   4  12   28.08   20.67
   3   4 -12   25.75   25.66
   3  -4 -12   38.88   30.36
   3  -4 -12  -11.91   18.50
  -3  -4  12  -20.93   31.51
   3   4 -11   36.85   28.99
  -3   4  11   69.10   31.00
  -3  -4  11   31.15   35.12
   3  -4 -11  111.10   34.26
  -3   4  10    8.85   23.91
  -3   4  10   19.36   15.42
   3   4 -10   17.48   22.10
  -3  -4  10   24.91   28.02
   3  -4 -10  -13.63   13.63
  -3  -4  10   41.54   16.06
   3  -4 -10  -21.98   16.73
  -3   4   9   41.07   26.37
  -3   4   9   53.99   14.46
   3   4  -9   21.69   23.64
  -3  -4   9    5.36   30.56
   3  -4  -9   45.91   13.88
   3  -4  -9   35.52   29.89
  -3   4   8  -14.95   21.51
   3   4  -8   21.66   20.13
  -3   4   8    0.85   10.50
   3   4  -8    2.66   11.78
   3  -4  -8   22.06   24.05
   3  -4  -8  -19.33   10.03
  -3  -4   8    3.76   23.72
  -3  -4   8    4.73   12.48
  -3   4   7  587.34   55.88
   3   4  -7  681.26   49.46
  -3   4   7  646.50   35.03
   3   4  -7  393.12   54.63
  -3  -4   7  397.41   62.93
   3  -4  -7  642.97   27.27
   3  -4  -7  587.61   39.72
   3   4  -6  145.61   23.34
  -3   4   6  129.01   30.39
  -3   4   6  139.45   15.04
   3   4  -6   86.75   32.04
  -3  -4   6  148.87   25.42
   3  -4  -6  130.38   11.59
   3  -4  -6  125.38   32.85
  -3   4   5 2202.92   82.05
   3   4  -5 2241.13  123.13
  -3   4   5 2111.72  140.00
   3   4  -5 2005.07  108.28
  -3  -4   5 1853.44  121.39
   3  -4  -5 2145.75  141.15
  -3  -4   5 2042.14   88.64
   3  -4  -5 2201.60   76.94
   3   4  -4  281.39   26.33
   3   4  -4  272.05   39.68
  -3   4   4  258.20   13.94
  -3   4   4  260.89   24.93
  -3  -4   4  259.74   16.43
   3  -4  -4  286.18   25.63
  -3  -4   4  248.01   41.83
   3  -4  -4  271.77   15.50
  -3   4   3 1371.19   44.40
   3   4  -3 1369.58  103.66
   3   4  -3 1409.39   66.37
  -3   4   3 1451.61   99.02
   3  -4  -3 1394.37   46.89
   3  -4  -3 1457.12   96.21
  -3  -4   3 1372.75   64.96
  -3  -4   3 1409.68  105.68
   3   4  -2  664.86   40.89
   3   4  -2  632.10   32.93
  -3   4   2  588.23   29.92
  -3   4   2  615.02   37.13
  -3  -4   2  590.11   59.70
  -3  -4   2  615.07   31.01
   3  -4  -2  613.95   36.91
   3  -4  -2  555.90   24.34
   3   4  -1 1325.71   73.80
   3   4  -1 1389.61   70.05
  -3   4   1 1396.55   53.92
   3  -4  -1 1349.06   87.13
  -3  -4   1 1249.76   52.21
  -3  -4   1 1299.28   72.17
   3   4   0  298.91   28.69
  -3   4   0  303.11   20.56
  -3   4   0  322.44   28.95
   3   4   0  352.16   21.27
  -3  -4   0  325.39   28.33
  -3  -4   0  341.46   23.77
   3  -4   0  324.82   33.20
   3  -4   0  279.50   35.94
   3   4   1 1228.57   56.77
  -3   4  -1 1345.48   73.95
  -3   4  -1 1267.85   59.32
   3   4   1 1188.07   69.30
   3  -4   1 1255.24   73.36
   3  -4   1 1261.86   77.31
  -3  -4  -1 1341.59   52.96
  -3  -4  -1 1358.68   89.65
   3   4   2  328.15   28.46
   3   4   2  344.05   28.29
  -3   4  -2  413.26   30.74
  -3   4  -2  360.94   28.15
   3  -4   2  338.01   31.75
  -3  -4  -2  349.62   40.28
   3  -4   2  362.68   30.69
  -3  -4  -2  346.42   20.60
  -3   4  -3  731.77   34.23
  -3   4  -3  743.14   45.32
   3   4   3  618.29   41.06
   3  -4   3  644.04   43.91
  -3  -4  -3  665.27   40.26
  -3  -4  -3  697.97   39.53
   3  -4   3  648.12   43.37
  -3   4  -4 1444.98   82.89
  -3   4  -4 1442.71   80.64
  -3  -4  -4 1376.54   73.26
  -3  -4  -4 1289.61   86.93
   3  -4   4 1236.56   76.45
  -3  -4  -4 1134.56   60.77
  -3  -4  -4 1277.58   64.03
  -3   4  -5  566.32   31.69
  -3   4  -5  544.92   44.68
  -3  -4  -5  541.80   48.12
  -3  -4  -5  444.10   38.43
  -3  -4  -5  488.76   44.45
   3  -4   5  469.16   30.41
  -3  -4  -5  432.94   29.90
  -3   4  -6  109.45   28.86
  -3   4  -6  162.78   19.25
  -3  -4  -6   96.31   17.99
  -3  -4  -6  135.92   17.95
   3  -4   6   73.17   24.89
  -3  -4  -6  176.96   24.85
  -3  -4  -6  159.40   26.04
  -3   4  -7    7.12   22.89
  -3  -4  -7    1.53   13.06
  -3  -4  -7   28.06   13.47
   3  -4   7    9.46   13.04
  -3  -4  -7   13.09   16.73
  -3  -4  -7  -12.44   17.76
  -3   4  -8  189.01   23.58
  -3  -4  -8  129.06   26.73
  -3  -4  -8  134.16   25.28
  -3  -4  -8  148.42   22.45
  -3  -4  -8  104.57   21.17
  -3   4  -9  -11.26   26.86
  -3  -4  -9   -2.33   16.70
  -3  -4  -9   -1.96   18.37
  -3  -4  -9   36.69   15.60
  -3  -4  -9  -11.29   17.03
   3  -4   9    2.07    7.65
   3  -4   9    8.47   13.66
  -3   4 -10   21.71   31.95
  -3   4 -10   49.37   19.38
  -3  -4 -10    2.14   19.02
  -3  -4 -10   -7.84   18.48
   3  -4  10   22.56   10.77
   3  -4  10   11.13    8.78
  -3  -4 -10    2.28   18.70
  -3  -4 -10   18.35   19.30
  -3   4 -11  -39.78   33.27
  -3   4 -11   -3.59   20.89
  -3  -4 -11   19.73   20.08
  -3  -4 -11   14.54   19.26
  -3  -4 -11    3.83   19.00
  -3  -4 -11   15.37   20.52
  -3   4 -12   71.77   41.20
  -3   4 -12   66.55   26.58
  -3  -4 -12   49.76   24.83
  -3  -4 -12   36.33   26.93
  -3  -4 -12   22.49   23.08
  -3  -4 -12   38.16   23.45
  -3   4 -13   16.80   24.01
  -3   4 -13  -34.02   39.43
  -3  -4 -13  -12.04   24.37
  -3  -4 -13   -6.62   26.51
  -3  -4 -13   25.07   23.56
  -3  -4 -13   13.72   20.64
  -3   4 -14   24.48   45.77
  -3   4 -14  -38.81   44.15
  -3  -4 -14   28.89   21.20
  -3  -4 -14   16.76   28.88
  -3  -4 -14   38.99   27.24
  -3  -4 -14   13.88   23.61
  -3   4 -15   -7.03   47.54
  -3   4 -15   -9.19   41.42
  -3  -4 -15   12.10   27.89
  -3  -4 -15  -28.45   30.16
  -3  -4 -15   -0.10   28.30
  -3  -4 -15   15.81   19.20
  -3   4 -16    9.05   35.01
  -3  -4 -16  -33.22   32.25
  -3  -4 -16   -8.40   32.47
  -3  -5  17  -12.27   25.27
   3  -5 -17    6.69   28.67
   3  -5 -17   52.07   25.59
   3  -5 -17    2.45   18.73
   3  -5 -17   -7.76   39.83
   3   5 -16   -3.76   37.77
   3  -5 -16   14.06   27.43
  -3  -5  16   -6.95   35.65
   3  -5 -16   25.35   24.15
   3   5 -15   -3.03   27.27
  -3  -5  15   -7.97   34.17
   3  -5 -15   22.41   34.98
   3   5 -14  -68.67   32.51
  -3  -5  14  -16.06   39.43
   3  -5 -14  -30.35   39.87
  -3   5  13  318.06   37.58
  -3   5  13  286.08   38.62
   3  -5 -13  298.12   40.14
   3   5 -12  -12.96   28.50
  -3   5  12   25.78   31.17
   3   5 -12   27.91   18.90
   3  -5 -12   23.62   23.03
  -3  -5  12    5.65   35.67
   3  -5 -12    5.11   34.14
   3   5 -11  707.57   52.15
  -3   5  11  737.35   80.38
  -3   5  11  695.88   49.09
   3  -5 -11  686.01   87.31
  -3  -5  11  729.72   56.24
   3   5 -10   27.89   26.80
   3   5 -10    6.84   15.91
  -3   5  10    0.90   28.12
  -3  -5  10   -6.94   32.01
   3  -5 -10   -2.61   31.01
   3  -5 -10   24.16   12.86
  -3   5   9   37.40   29.52
   3   5  -9   32.12   28.41
   3  -5  -9   50.99   11.84
  -3  -5   9    5.39   31.38
  -3  -5   9   10.51   16.62
   3  -5  -9   -6.13   31.36
  -3   5   8  -46.45   26.35
   3   5  -8    0.96   23.66
   3  -5  -8   -2.21   16.24
  -3  -5   8   -1.55   16.37
  -3   5   7  105.55   36.56
  -3   5   7  143.04   10.50
  -3  -5   7  114.47   17.89
   3  -5  -7  153.11   37.39
   3  -5  -7  159.04   11.57
   3   5  -6   27.38   29.03
  -3   5   6  101.89   19.40
   3   5  -6   69.13   20.59
  -3   5   6   77.26    8.54
  -3  -5   6   17.50   20.06
   3  -5  -6   80.96    9.77
   3  -5  -6   51.54   32.59
   3   5  -5  989.00   54.91
  -3   5   5  846.06   26.15
   3   5  -5  815.58   81.32
  -3   5   5  916.40   54.47
   3  -5  -5  960.17   30.20
   3  -5  -5  933.90   57.50
  -3  -5   5 1019.94   56.60
   3   5  -4    4.97   13.22
   3   5  -4    9.81   22.38
  -3  -5   4  -37.07   14.64
  -3  -5   4   20.03   12.91
   3  -5  -4  -17.04   24.24
   3   5  -3 2655.54  191.11
   3   5  -3 2672.97  125.69
   3  -5  -3 2635.26  138.67
  -3  -5   3 2613.48  120.92
   3  -5  -3 2681.08  146.41
  -3  -5   3 2513.16  188.02
  -3   5   2    0.93    4.84
   3   5  -2   -8.95   10.04
   3   5  -2    8.81   23.50
  -3   5   2    3.08    5.64
  -3  -5   2   -0.45    9.11
   3  -5  -2    6.11   19.53
   3  -5  -2    8.30   21.86
  -3  -5   2   -1.38   21.55
  -3   5   1  170.39   16.22
   3   5  -1  173.49   23.97
  -3   5   1  171.15   13.22
   3   5  -1  193.98   15.51
  -3  -5   1  189.51   13.84
   3  -5  -1  153.66   19.77
   3  -5  -1  153.11   21.35
  -3  -5   1  168.59   36.67
   3   5   0   21.41   13.21
  -3   5   0   24.53   11.67
   3   5   0   43.56   15.79
  -3   5   0   26.22   10.28
   3  -5   0   34.65   21.54
   3  -5   0   22.98   19.80
  -3  -5   0   36.49   16.10
  -3  -5   0   13.58   10.23
   3   5   1  532.38   59.73
  -3   5  -1  565.90   29.49
   3   5   1  494.73   27.55
  -3   5  -1  570.81   31.32
   3  -5   1  542.09   33.97
  -3  -5  -1  516.69   55.42
   3  -5   1  548.54   46.58
  -3  -5  -1  593.80   28.17
   3   5   2   16.66   11.20
  -3   5  -2   36.31   13.66
  -3   5  -2   17.99   12.81
   3   5   2   -3.75   24.92
  -3  -5  -2    7.88   10.31
  -3  -5  -2   22.08   23.95
   3  -5   2   25.19   18.20
  -3   5  -3  -13.39   14.61
  -3   5  -3   23.35   15.62
   3  -5   3   20.45   16.90
  -3  -5  -3   22.83   23.04
  -3  -5  -3   18.58   10.64
   3  -5   3   36.38   17.26
  -3   5  -4   13.12   15.50
  -3   5  -4   30.57   17.37
  -3  -5  -4  -19.16   21.38
  -3  -5  -4   10.94   11.73
  -3  -5  -4    3.24   11.54
   3  -5   4   -3.36   16.44
  -3  -5  -4   24.76   24.35
   3  -5   4  -26.94   14.96
  -3   5  -5   29.73   19.01
  -3   5  -5   32.91   20.06
  -3  -5  -5   56.54   23.82
   3  -5   5   14.48   16.62
  -3  -5  -5    1.50   26.43
  -3  -5  -5   17.20   10.78
  -3  -5  -5   43.17   14.76
   3  -5   5   13.07   15.20
  -3   5  -6   58.69   23.26
  -3   5  -6   64.56   24.46
  -3  -5  -6   56.74   17.17
  -3  -5  -6   48.63   17.10
   3  -5   6    2.31   18.50
  -3  -5  -6   36.28   12.93
  -3  -5  -6   40.06   24.99
   3  -5   6   11.96   15.89
  -3   5  -7 1306.24   98.36
  -3   5  -7 1349.97   76.24
  -3  -5  -7 1010.33   72.82
  -3  -5  -7  970.61   77.56
  -3   5  -8  143.39   33.37
  -3   5  -8  144.60   21.96
  -3  -5  -8   87.39   20.17
  -3  -5  -8   45.36   19.58
  -3  -5  -8   64.23   18.80
  -3  -5  -8   91.61   17.93
  -3  -5  -9  263.76   42.07
  -3  -5  -9  341.49   46.85
  -3  -5  -9  402.21   44.41
  -3  -5  -9  253.46   32.66
  -3   5 -10   34.60   30.49
  -3   5 -10  -18.66   20.31
  -3  -5 -10   18.80   16.27
  -3  -5 -10    8.45   16.16
   3  -5  10    9.63   13.22
  -3  -5 -10    1.15   22.58
  -3  -5 -10    9.14   20.84
   3  -5  10   -5.36   22.12
  -3   5 -11  -39.99   34.22
  -3   5 -11   51.97   33.04
  -3  -5 -11   18.96   17.54
   3  -5  11    3.14   11.05
   3  -5  11   10.26   11.30
  -3  -5 -11   -3.12   13.08
  -3  -5 -11   -0.93   17.64
  -3  -5 -11   11.48   21.66
  -3   5 -12    6.66   36.48
  -3   5 -12  -30.02   22.34
  -3  -5 -12  -13.74   21.10
   3  -5  12    6.19   10.35
   3  -5  12    2.10    7.95
  -3  -5 -12   -5.46   19.58
  -3  -5 -12    0.03   23.40
  -3  -5 -12   47.83   19.15
  -3   5 -13   61.55   43.66
  -3   5 -13   34.27   45.02
  -3  -5 -13   30.77   24.34
  -3  -5 -13   15.89   24.26
  -3  -5 -13   68.12   26.58
  -3  -5 -13    8.75   24.15
  -3   5 -14  109.60   46.64
  -3   5 -14   -6.27   43.61
  -3  -5 -14   24.68   23.63
  -3  -5 -14   26.46   24.80
  -3  -5 -14  -15.72   25.77
  -3  -5 -14   -1.98   24.78
  -3   5 -15   44.80   51.28
  -3   5 -15   26.35   30.51
  -3  -5 -15   16.06   28.43
  -3  -5 -15   28.34   24.56
  -3  -5 -15    7.42   28.46
  -3  -5 -15   27.39   28.49
   3  -6 -16   33.37   30.94
  -3  -6  16  -15.77   37.35
   3  -6 -16  -32.75   39.85
   3  -6 -16   18.91   20.94
   3  -6 -16  -17.93   24.13
   3   6 -15    7.57   31.76
  -3  -6  15   27.56   39.52
   3  -6 -15  -35.07   40.99
   3  -6 -15   19.02   20.71
   3  -6 -15   35.38   32.29
   3   6 -14   20.28   29.46
   3  -6 -14   22.25   23.72
   3  -6 -14   -4.12   19.01
  -3  -6  14  -23.52   38.68
   3   6 -13  -20.30   29.48
  -3  -6  13   54.98   39.04
   3  -6 -13   17.87   37.95
   3   6 -12   51.43   31.02
  -3  -6  12   30.67   39.14
   3  -6 -12  -12.25   39.11
   3   6 -11  -12.62   29.08
  -3  -6  11   -5.63   36.69
   3  -6 -11  -34.55   37.63
   3   6 -10    5.87   30.90
  -3  -6  10   52.51   35.64
   3  -6 -10   52.49   38.94
   3   6  -9   20.34   18.24
  -3  -6   9   -5.88   33.09
   3   6  -8   88.39   36.11
   3  -6  -8  150.30   40.60
  -3  -6   8   38.27   38.61
   3   6  -7  199.43   47.02
  -3  -6   7  109.88   52.86
   3  -6  -7  355.86   50.35
   3   6  -6   24.12   17.74
   3   6  -6   18.06   26.46
   3  -6  -6   -2.39   16.27
   3  -6  -6   20.19   29.28
  -3  -6   6    2.42   28.93
   3   6  -5  528.51   54.77
   3   6  -5  775.98   48.31
  -3  -6   5  832.01   48.52
   3  -6  -5  714.00   75.42
   3  -6  -5  705.48   72.38
   3   6  -4   24.38   29.16
   3   6  -4   29.21   15.06
  -3  -6   4   26.46   14.80
  -3  -6   4    5.24   28.85
   3  -6  -4   53.92   27.53
   3  -6  -4   11.07   29.24
   3   6  -3  581.31   32.43
   3   6  -3  431.59   44.33
  -3  -6   3  603.12   32.38
   3  -6  -3  602.19   63.21
   3  -6  -3  563.82   40.24
  -3  -6   3  389.32   46.00
   3   6  -2  117.61   36.27
   3   6  -2  101.34   14.14
   3  -6  -2  125.63   31.73
   3  -6  -2  123.56   32.78
  -3  -6   2   78.75   34.23
  -3  -6   2  106.13   18.00
   3   6  -1  956.61   68.13
  -3   6   1  915.36   40.68
   3   6  -1 1043.55   52.22
  -3  -6   1  885.16   91.91
   3  -6  -1  965.99   58.54
  -3  -6   1  956.35   44.35
   3  -6  -1  896.02   83.92
  -3   6   0   19.25   12.29
   3   6   0   -3.73    8.38
  -3   6   0   -5.39    7.13
   3   6   0   17.48   26.57
   3  -6   0   23.55   20.69
   3  -6   0   28.97   23.03
  -3  -6   0    6.50    8.59
  -3  -6   0   24.01   15.77
  -3   6  -1  621.30   41.78
   3   6   1  499.03   33.23
  -3   6  -1  592.68   29.70
  -3  -6  -1  626.39   65.53
   3  -6   1  580.54   41.33
  -3  -6  -1  560.23   24.92
   3  -6   1  565.65   58.02
   3   6   2  -28.03   16.79
  -3   6  -2   -3.00   12.79
  -3   6  -2   -2.93   11.51
   3   6   2    2.31    8.93
  -3  -6  -2   12.89    9.06
  -3  -6  -2   29.63   16.16
   3  -6   2   39.70   20.17
   3  -6   2   55.05   20.55
  -3   6  -3  335.64   27.18
  -3   6  -3  365.76   30.73
  -3  -6  -3  272.63   17.32
   3  -6   3  189.03   38.45
  -3  -6  -3  260.91   17.64
   3  -6   3  277.08   38.94
  -3   6  -4   -9.21   17.86
  -3   6  -4   11.29   15.83
  -3  -6  -4    9.48    9.02
   3  -6   4    3.84   18.84
  -3  -6  -4    8.87    7.39
   3  -6   4    3.16   19.97
  -3   6  -5  242.42   36.32
  -3   6  -5  232.48   31.04
  -3  -6  -5  189.83   43.36
  -3  -6  -5  225.37   50.42
  -3   6  -6  -30.25   22.86
  -3   6  -6    0.23   12.70
  -3  -6  -6   13.21   12.90
  -3  -6  -6   12.87   14.98
   3  -6   6   22.58   19.40
  -3  -6  -6   -0.22   18.44
   3  -6   6   29.95   17.27
  -3   6  -7   14.53   23.08
  -3   6  -7   51.47   24.98
  -3  -6  -7    8.47   11.65
   3  -6   7  -20.94   20.66
   3  -6   7   10.56   16.64
  -3  -6  -7   16.42   15.40
  -3  -6  -7   25.87   30.34
  -3  -6  -7    6.86   26.88
  -3   6  -8   47.93   26.96
  -3   6  -8   57.74   29.16
  -3  -6  -8   30.29   31.74
  -3  -6  -8    5.71   14.25
   3  -6   8   25.56   22.45
  -3  -6  -8   30.17   28.84
  -3  -6  -8   42.14   14.47
   3  -6   8   -3.55   16.60
  -3   6  -9   37.81   29.51
  -3   6  -9    7.20   27.36
  -3  -6  -9   37.91   26.65
   3  -6   9   12.58   20.56
   3  -6   9  -15.26   19.28
  -3  -6  -9   22.18   29.05
  -3  -6  -9  -15.72   19.56
  -3  -6  -9   13.41   14.57
  -3   6 -10    6.69   30.46
  -3   6 -10   -9.04   18.23
  -3  -6 -10  -21.74   14.83
   3  -6  10    4.37   12.79
  -3  -6 -10   16.72   27.24
  -3  -6 -10   29.81   24.42
  -3  -6 -10   -4.93   14.80
   3  -6  10   20.88   27.69
  -3   6 -11  -27.68   31.45
  -3   6 -11   -5.48   34.28
  -3  -6 -11    3.63   23.54
   3  -6  11  -13.71   15.52
  -3  -6 -11  -12.60   26.86
   3  -6  11  -23.36   26.56
  -3  -6 -11   17.01   15.69
  -3  -6 -11   18.49   22.12
  -3   6 -12  -13.02   35.72
  -3   6 -12   78.50   40.22
  -3  -6 -12   -3.96   24.47
  -3  -6 -12  -11.58   18.05
  -3  -6 -12   13.26   18.89
  -3  -6 -12   47.22   27.73
  -3   6 -13   24.37   24.24
  -3   6 -13  -12.52   43.09
  -3  -6 -13   13.52   25.63
  -3  -6 -13    6.48   20.82
  -3  -6 -13  -27.73   29.25
  -3  -6 -13   25.89   19.63
  -3   6 -14  -24.81   43.31
  -3   6 -14   24.25   50.49
  -3  -6 -14   17.78   22.96
  -3  -6 -14   26.62   22.98
  -3  -6 -14   26.47   19.82
  -3  -6 -14   50.18   27.44
   3   7 -15   -5.46   30.05
   3  -7 -15   37.94   30.38
   3  -7 -15   54.15   25.29
  -3  -7  15   -3.05   44.89
   3   7 -14  -10.89   34.44
   3  -7 -14   -0.50   43.67
   3  -7 -14  -26.89   34.78
  -3  -7  14    7.77   40.86
   3   7 -13   30.97   35.58
   3  -7 -13   15.51   15.10
   3  -7 -13   77.00   37.91
   3  -7 -13   18.16   44.68
  -3  -7  13   48.08   42.77
   3   7 -12    3.40   37.56
   3  -7 -12   68.84   47.16
  -3  -7  12   28.33   44.34
   3  -7 -12   40.80   12.73
   3  -7 -12   85.66   39.60
   3   7 -11   10.63   36.52
   3  -7 -11   26.04   45.48
   3  -7 -11   13.25   38.17
  -3  -7  11   -7.26   41.02
   3  -7 -11   53.99   15.48
   3   7 -10   -5.29   33.75
   3  -7 -10   41.55   39.64
  -3  -7  10   89.59   37.13
   3  -7 -10  -14.11   35.74
   3   7  -9   10.52   35.66
   3  -7  -9   31.07   37.25
   3  -7  -9   86.37   40.66
  -3  -7   9   35.46   39.19
   3   7  -8    6.18   30.79
  -3  -7   8   -0.65   14.05
   3  -7  -8   37.93   30.51
  -3  -7   8   23.01   30.99
   3  -7  -8  -52.44   21.79
   3   7  -7    0.72   38.73
   3  -7  -7  115.27   39.51
   3  -7  -7  118.54   43.53
  -3  -7   7   58.83   42.52
   3   7  -6   31.30   19.74
   3  -7  -6    3.52   19.40
   3  -7  -6   21.58   21.34
  -3  -7   6    1.00   21.01
   3   7  -5    0.32   33.07
   3  -7  -5   63.21   32.10
  -3  -7   5   39.10   33.01
   3  -7  -5  -16.97   35.17
   3   7  -4   32.88   35.57
   3  -7  -4   71.59   34.72
   3  -7  -4   62.45   23.61
  -3  -7   4   43.53   35.49
   3   7  -3   -9.42   17.49
   3   7  -3    0.84   11.47
   3  -7  -3  -32.29   16.41
   3  -7  -3   26.09   28.17
  -3  -7   3   14.50   11.14
  -3  -7   3   11.43   29.19
   3   7  -2  -35.76   32.75
   3   7  -2   27.49   11.58
  -3  -7   2   52.67   31.74
   3  -7  -2   -1.09   29.00
  -3  -7   2   44.52   14.19
   3  -7  -2   12.48   30.22
  -3   7   1   33.78    6.82
  -3   7   1   18.94    8.51
   3   7  -1   28.77   22.07
   3  -7  -1   71.10   18.97
  -3  -7   1   45.52   32.36
   3  -7  -1   48.22   31.04
  -3   7   0   24.15   13.54
   3   7   0   42.62   12.65
  -3   7   0   22.78    8.02
  -3  -7   0   12.60    9.51
   3  -7   0   36.92   27.50
  -3  -7   0   45.91   20.90
   3  -7   0   52.34   29.55
   3   7   1   19.74    8.78
  -3   7  -1   41.31   10.35
   3   7   1   37.14   21.62
  -3   7  -1   56.35   16.90
  -3  -7  -1   25.37    6.85
   3  -7   1   58.44   28.65
   3  -7   1   46.15   27.41
  -3   7  -2   10.37   11.37
  -3   7  -2   -0.61   13.03
   3  -7   2    9.20   14.28
  -3   7  -3  103.12   23.19
  -3   7  -3   79.27   20.38
  -3  -7  -3  117.26   28.37
   3  -7   3   38.18   30.95
   3  -7   3   62.27   30.60
  -3   7  -4  -18.40   16.12
  -3   7  -4  -26.71   19.22
   3  -7   4    0.88   25.49
  -3  -7  -5   14.60    8.68
  -3  -7  -5   33.55    8.54
   3  -7   5   32.40   24.18
  -3   7  -6   27.49   24.69
  -3   7  -6   30.57   20.44
  -3  -7  -6    9.44   10.54
  -3  -7  -6    3.46   18.79
  -3  -7  -6  -25.57   35.02
   3  -7   6   22.98   22.73
  -3  -7  -6    3.61    7.50
   3  -7   6   35.95   20.78
  -3   7  -7   13.82   22.73
  -3   7  -7   44.12   28.49
   3  -7   7  -11.66   19.86
  -3  -7  -7   15.90   19.41
  -3  -7  -7    4.64   12.57
  -3  -7  -7   21.69   12.51
  -3  -7  -7  -16.90   22.67
   3  -7   7   17.66   22.84
  -3   7  -8   46.88   25.38
  -3   7  -8   60.64   29.22
  -3  -7  -8    7.02   11.50
   3  -7   8    8.42   24.31
  -3  -7  -8   28.40   36.93
   3  -7   8    1.88   19.30
  -3  -7  -8   -2.04   11.79
  -3  -7  -8   39.14   31.15
  -3   7  -9   86.80   29.96
  -3   7  -9   47.20   34.52
  -3  -7  -9   16.06   14.22
   3  -7   9   34.76   25.10
  -3  -7  -9   23.78   14.25
  -3  -7  -9   25.80   39.41
  -3  -7  -9   27.34   34.33
   3  -7   9   17.34   20.21
  -3   7 -10    0.09   33.67
  -3   7 -10    9.56   28.96
  -3  -7 -10   42.37   29.51
  -3  -7 -10  -10.13   33.94
  -3  -7 -10   -3.55   13.79
   3  -7  10   28.87   30.05
  -3  -7 -10   -7.08   13.51
   3  -7  10   11.66   15.87
  -3  -7 -11   53.86   32.95
  -3  -7 -11   66.67   24.48
  -3  -7 -11   15.57   23.03
   3  -7  11    2.08   29.31
  -3  -7 -11   25.22   18.12
   3  -7  11  -21.82   26.33
  -3   7 -12  -35.13   42.87
  -3   7 -12    7.85   37.23
  -3  -7 -12   41.50   23.62
  -3  -7 -12    7.69   34.53
  -3  -7 -12   37.06   17.72
  -3  -7 -12    4.49   19.40
  -3   7 -13   66.11   30.92
  -3   7 -13   30.19   42.90
  -3  -7 -13    5.91   39.27
  -3  -7 -13   43.32   32.84
   3   8 -14   23.26   35.01
  -3  -8  14   -4.84   41.90
   3  -8 -14    9.83   29.60
   3  -8 -14  -23.70   38.53
   3   8 -13   -6.45   39.62
   3  -8 -13   64.92   43.63
   3  -8 -13   96.53   52.95
  -3  -8  13    2.08   45.39
   3   8 -12   -4.11   37.69
  -3  -8  12   37.10   43.21
   3  -8 -12   16.20   40.45
   3  -8 -12   25.91   31.14
   3   8 -11   48.89   41.76
  -3  -8  11   54.73   27.92
   3  -8 -11  101.62   49.37
   3  -8 -11    3.92   43.99
   3   8 -10   -1.61   36.78
  -3  -8  10  -10.97   24.79
   3  -8 -10   22.48   38.62
   3  -8 -10   56.79   26.92
   3   8  -9    8.06   40.66
   3  -8  -9  108.68   42.27
  -3  -8   9  -22.12   41.26
   3  -8  -9  124.37   49.15
   3   8  -8    1.85   34.22
   3  -8  -8   54.19   36.14
  -3  -8   8   39.85   38.10
   3  -8  -8  -18.87   26.44
   3   8  -7   40.47   39.87
  -3  -8   7   24.98   44.39
   3  -8  -7   76.75   46.85
   3  -8  -7   62.45   41.46
   3   8  -6   68.14   32.62
   3  -8  -6  189.53   36.88
  -3  -8   6   73.24   53.33
   3  -8  -6  194.18   32.46
   3   8  -5  -20.01   40.11
   3  -8  -5   55.20   42.66
  -3  -8   5   42.37   25.71
   3  -8  -5   86.44   24.92
   3   8  -4  106.78   50.20
   3  -8  -4  176.83   35.56
   3  -8  -4  183.09   49.41
  -3  -8   4   89.05   49.80
   3   8  -3  147.71   54.75
   3   8  -3  205.09   20.13
  -3  -8   3   96.05   54.13
   3  -8  -3  142.06   54.53
   3  -8  -3  202.48   50.86
   3   8  -2    1.73   10.88
   3   8  -2  -27.09   33.85
   3  -8  -2   -3.24   31.14
  -3  -8   2    6.23   14.65
  -3  -8   2   25.36   32.78
   3  -8  -2   16.66   33.00
   3   8  -1  207.24   24.20
   3  -8  -1  150.68   34.30
  -3  -8   1  210.57   19.43
   3  -8  -1  209.44   51.28
  -3   8   0    4.10   11.69
   3   8   0   15.19   22.84
  -3   8   0    8.41    9.56
   3   8   0   22.00    9.27
   3  -8   0   35.62   33.08
   3  -8   0   12.45   31.28
  -3  -8   0   21.66    7.02
  -3   8  -1   57.61   16.35
  -3   8  -1   64.89   19.75
   3  -8   1   61.25   35.50
  -3  -8  -1  112.50   29.45
  -3   8  -2  251.28   26.23
  -3   8  -2  183.39   28.59
   3  -8   2  176.95   50.81
  -3  -8  -2  275.60   43.58
  -3   8  -3    8.81   15.17
  -3   8  -3   71.75   17.62
   3  -8   3   18.95   19.36
  -3   8  -4   35.56   18.54
  -3   8  -4   12.31   16.11
  -3  -8  -4   -8.26   22.97
  -3   8  -5    1.79   22.07
  -3   8  -5   19.38   18.02
   3  -8   5   20.75   27.03
  -3   8  -6   53.17   25.96
  -3   8  -6    7.71   20.34
   3  -8   6   13.46   25.21
   3  -8   6   -3.51   27.60
  -3   8  -7   76.92   31.99
  -3   8  -7   50.20   25.14
   3  -8   7   14.53   26.53
   3  -8   7    6.79   29.54
  -3  -8  -7   60.16   29.57
  -3   8  -8   25.91   24.66
  -3   8  -8    3.01   32.87
   3  -8   8   10.85   23.40
   3  -8   8   35.97   27.28
  -3  -8  -8   24.82   37.23
  -3  -8  -8   -9.75   42.76
  -3   8  -9   75.83   34.82
  -3   8  -9   17.46   28.19
  -3  -8  -9   17.79   38.62
   3  -8   9   24.32   23.16
   3  -8   9   14.21   27.30
  -3  -8  -9   64.35   43.95
  -3   8 -10   20.41   36.35
  -3  -8 -10   18.37   27.16
  -3  -8 -10   38.87   37.35
   3  -8  10    1.13   28.09
   3  -8  10   31.39   21.42
  -3   8 -11   27.80   43.50
  -3   8 -11   39.74   36.66
   3  -8  11   60.30   30.28
  -3  -8 -11   72.32   39.36
  -3  -8 -11   16.86   45.79
  -3   8 -12  -19.70   36.99
  -3   8 -12  -36.36   43.01
  -3  -8 -12  -64.93   41.95
  -3  -8 -12   21.42   36.09
   3   9 -13   -4.72   40.06
  -3  -9  13   -8.62   44.77
   3  -9 -13  -58.44   54.58
   3  -9 -13   22.96   43.63
   3   9 -12    4.51   39.00
   3  -9 -12  -10.39   52.59
  -3  -9  12  -77.54   41.87
   3  -9 -12   60.88   41.71
   3   9 -11   24.03   42.22
  -3  -9  11  -26.80   44.79
   3  -9 -11   69.02   52.58
   3  -9 -11   39.49   45.51
   3   9 -10   25.63   41.56
   3  -9 -10   14.19   52.24
  -3  -9  10   -9.07   43.86
   3  -9 -10   56.55   44.18
   3   9  -9   14.52   40.37
   3  -9  -9    1.23   43.26
  -3  -9   9   28.87   25.33
   3  -9  -9    7.47   50.41
   3   9  -8   38.57   44.62
   3  -9  -8   72.70   45.83
  -3  -9   8  -31.67   48.27
   3  -9  -8   84.11   34.85
   3   9  -7   60.17   39.68
  -3  -9   7  -16.34   41.82
   3  -9  -7  -16.99   45.65
   3  -9  -7   26.89   41.75
   3   9  -6   24.89   44.47
   3  -9  -6   57.17   31.32
  -3  -9   6   68.57   46.91
   3  -9  -6   44.84   44.50
   3   9  -5   21.64   23.47
   3  -9  -5  -18.42   42.63
   3  -9  -5  -40.83   23.90
  -3  -9   5   28.72   39.00
   3   9  -4  -43.01   40.29
   3  -9  -4   29.59   42.71
   3  -9  -4    2.55   38.77
  -3  -9   4  -49.40   40.23
   3   9  -3   35.18   16.53
   3  -9  -3   22.62   41.84
  -3  -9   3   16.61   26.54
   3  -9  -3   48.37   44.36
   3   9  -2   11.78   11.83
   3  -9  -2    3.82   23.04
   3  -9  -2  -38.86   39.56
  -3  -9   2    8.26   12.59
   3   9  -1   -3.99   10.48
  -3  -9   1    9.67   22.25
   3  -9  -1    2.03   34.60
   3  -9  -1   -3.07   36.19
   3  -9   0   20.07   19.87
   3  -9   0  -22.16   21.98
  -3   9  -1   -3.21    8.36
  -3   9  -1   28.38   13.82
  -3  -9  -1  -27.83   26.54
  -3   9  -2    9.83   14.07
  -3   9  -2   14.22   15.08
   3  -9   2   -6.52   20.33
  -3  -9  -2   56.04   26.17
  -3   9  -3  -10.62   13.36
  -3   9  -3    3.51   15.15
  -3  -9  -3    5.04   26.89
  -3   9  -4   14.41   16.09
  -3   9  -4   19.48   19.52
  -3   9  -5   -3.30   16.85
  -3   9  -5    8.31   20.11
   3  -9   5   15.70   28.33
  -3  -9  -5  -38.24   27.96
  -3   9  -6   18.62   19.97
  -3   9  -6   30.72   25.98
   3  -9   6   16.05   31.29
  -3  -9  -6   25.08   26.47
   3  -9   6  -15.19   30.31
  -3   9  -7   55.12   23.32
  -3   9  -7   29.60   30.74
   3  -9   7  -44.51   32.27
   3  -9   7   35.78   29.64
  -3   9  -8   -5.93   21.26
  -3   9  -8   62.10   24.64
   3  -9   8  -17.43   26.94
   3  -9   8   29.59   30.94
  -3  -9  -8   54.33   50.12
  -3   9  -9   16.87   39.29
  -3   9  -9   24.03   27.97
  -3  -9  -9  -54.04   43.10
  -3  -9  -9   44.59   49.79
   3  -9   9  -12.35   32.16
   3  -9   9   72.55   26.60
  -3   9 -10   35.93   30.41
  -3   9 -10  -42.55   43.84
  -3  -9 -10   -1.17   43.90
  -3  -9 -10   47.42   31.68
   3  -9  10   29.51   25.06
   3  -9  10   21.53   31.30
  -3   9 -11   26.03   33.58
   3  10 -11   31.47   43.80
   3 -10 -11   45.80   54.88
   3 -10 -11  -20.26   29.79
   3  10 -10  -15.45   45.12
   3 -10 -10   40.24   53.42
  -3 -10  10  -15.38   44.67
   3 -10 -10   19.31   29.61
   3  10  -9   86.67   48.50
   3 -10  -9    1.01   32.48
   3 -10  -9   63.74   59.18
  -3 -10   9   34.19   47.05
   3  10  -8  -21.93   46.31
   3 -10  -8   39.23   49.32
   3 -10  -8   21.24   34.05
  -3 -10   8   47.95   48.17
   3  10  -7   -0.66   43.45
   3 -10  -7  -50.15   45.87
   3 -10  -7  -33.63   51.04
  -3 -10   7   11.13   45.53
   3 -10  -7    0.17   52.05
   3  10  -6   -4.32   42.89
   3 -10  -6   -4.05   30.14
  -3 -10   6   54.90   44.08
   3 -10  -6   -4.36   42.38
   3  10  -5   24.08   42.20
  -3 -10   5  -80.48   42.65
   3 -10  -5   -1.83   42.61
   3 -10  -5   43.40   45.45
   3  10  -4   56.63   30.09
   3  10  -4   49.72   16.96
   3 -10  -4   68.05   54.02
  -3 -10   4   71.01   48.06
   3 -10  -4    9.59   31.88
   3  10  -3   12.34   19.98
  -3 -10   3  -24.84   43.61
   3 -10  -3   39.31   28.33
   3 -10  -3  -29.48   42.96
   3  10  -2   89.42   18.05
   3 -10  -2   97.31   56.79
  -3 -10   2   79.22   58.37
   3 -10  -1   43.27   28.35
  -3 -10   0   68.07   33.46
   3 -10   1   -5.81   23.35
   3 -10   1  -13.74   25.86
  -3  10  -2   -4.67   10.11
  -3  10  -2    5.60   11.38
  -3  10  -3    3.99   12.85
  -3  10  -3    6.91   15.40
  -3  10  -4   -6.05   15.17
  -3  10  -4   18.30   17.79
   3 -10   4   18.56   21.94
  -3  10  -5   19.90   27.94
  -3  10  -5   -5.51   22.80
   3 -10   5    8.60   34.64
  -3  10  -6    3.78   24.09
  -3  10  -6   39.48   19.72
   3 -10   6  -27.78   35.04
  -3 -10  -6  -29.04   34.07
  -3  10  -7   -6.89   27.22
  -3  10  -7   -5.64   21.83
   3 -10   7  -25.34   31.80
   3 -10   7   -8.68   34.00
  -3  10  -8   25.60   31.55
  -3  10  -8    3.68   24.58
   3 -10   8   14.00   34.63
   3 -10   8   16.31   31.86
  -3 -10  -8   29.79   34.99
  -3 -10  -8   28.65   46.20
   3 -11  -8   59.83   41.34
   3 -11  -8   34.45   37.59
  -3 -11   7   -6.91   54.22
   3 -11  -7   -7.90   60.95
   3 -11  -7  -36.58   34.42
   3 -11  -6  -45.64   54.24
   3 -11  -6   31.00   47.76
  -3 -11   6    8.35   30.21
   3 -11  -5   58.62   53.18
   3 -11  -5   -0.99   35.90
  -3 -11   5   82.64   52.22
  -3 -11   4   -5.50   28.92
   3 -11  -4   23.34   49.47
   3 -11  -4    2.49   45.75
  -3 -11   3   -3.98   35.91
   3 -11  -3  -76.36   54.53
   3 -11  -3  -29.11   29.95
  -3 -11   2  -58.24   55.73
   3 -11  -2   20.27   45.90
   3 -11  -2   30.18   31.42
   3 -11  -1    7.29   49.11
   3 -11   4   25.62   26.72
   3 -11   5   24.40   24.14
   3 -11   5  -25.29   40.14
   3 -11   6   -8.75   23.25
   4   0 -19   -6.98   30.56
  -4   0  19    7.92   27.88
  -4   0  18   42.28   32.12
   4   0 -18    2.65   53.16
  -4   0  17   -8.24   27.87
   4   0 -17  -12.68   29.83
   4   0 -16   42.02   33.86
  -4   0  16   53.99   30.60
   4   0 -15    1.99   27.62
  -4   0  15  -23.71   24.73
   4   0 -14   71.10   34.00
  -4   0  14   81.69   25.03
  -4   0  14  124.75   30.28
   4   0 -13  -13.45   15.76
  -4   0  13   -5.39   22.07
   4   0 -13   24.58   24.23
  -4   0  12 1163.54   89.19
   4   0 -12 1044.33   94.67
   4   0 -12 1182.01   66.32
  -4   0  11    7.40   12.51
  -4   0  11   -8.79   14.04
   4   0 -11   33.09   22.74
   4   0 -11   17.97   13.54
   4   0 -10  732.04   66.16
  -4   0  10  831.69   61.37
   4   0  -9   19.13   18.17
  -4   0   9  -23.03   18.81
  -4   0   9   31.72   19.97
   4   0  -9  -15.95   20.26
   4   0  -8   23.99   14.02
  -4   0   8    3.73   20.98
  -4   0   8   53.46   20.80
   4   0  -8   16.76   19.72
   4   0  -7  -17.27   18.18
  -4   0   7   -1.51   20.59
   4   0  -7  -14.40   22.13
  -4   0   6  711.20   39.96
   4   0  -6  689.38   60.60
  -4   0   6  734.21   51.61
   4   0  -6  659.11   48.79
  -4   0   5  -22.76   17.13
  -4   0   5  -16.92   22.91
   4   0  -5   15.85   17.20
   4   0  -5   -5.91   22.16
  -4   0   4  321.09   44.78
  -4   0   4  318.48   33.77
   4   0  -4  300.93   27.08
   4   0  -4  298.61   20.88
  -4   0   3   14.17   10.97
   4   0  -3   -9.25   24.41
   4   0  -3   37.85   19.59
  -4   0   3    5.24   14.42
   4   0  -2 1052.93   70.67
   4   0  -2 1078.39   54.02
  -4   0   2 1093.65   73.41
  -4   0   2 1111.57   82.94
  -4   0   1  -10.92   20.65
  -4   0   1   20.11   19.81
   4   0  -1    3.26   20.19
   4   0  -1   -1.14   18.92
  -4   0   0  166.56   31.78
   4   0   0  161.30   23.05
   4   0   0  142.05   32.53
  -4   0   0  161.59   24.06
   4   0   1   22.61   13.30
  -4   0  -1    3.87   17.06
   4   0   1   -3.36   15.65
  -4   0  -1   21.64   22.55
  -4   0  -2   74.34   14.08
   4   0   2   92.53   14.07
   4   0   2   74.94   17.18
  -4   0  -2   86.59   26.05
   4   0   3    2.48    6.69
  -4   0  -3   -3.74   20.53
   4   0   3   21.43   20.26
  -4   0  -3   10.70    6.75
  -4   0  -4   26.03    4.92
  -4   0  -4   59.36   14.25
  -4   0  -4   23.93    6.57
  -4   0  -4   17.37   22.77
  -4   0  -5   -1.12    3.90
  -4   0  -5   -3.72   12.98
  -4   0  -5  -14.31   20.95
  -4   0  -6  205.37   37.99
  -4   0  -6  218.12   22.61
  -4   0  -7   14.54   14.20
  -4   0  -7   -1.20   23.28
  -4   0  -8  308.65   47.55
  -4   0  -8  327.92   45.79
  -4   0  -9   31.51   26.20
  -4   0  -9  -12.65   27.91
  -4   0 -10  679.12   78.30
  -4   0 -10  604.30   52.57
  -4   0 -11   12.31   31.95
  -4   0 -11   26.19   34.51
  -4   0 -12  323.88   61.93
  -4   0 -12  232.15   37.71
  -4   0 -13   -4.47   39.74
  -4   0 -13  -26.72   37.58
  -4   0 -14  143.04   34.43
  -4   0 -14  104.12   59.80
  -4   0 -15  -23.29   44.61
  -4   0 -15  -30.32   48.79
  -4   0 -16   16.27   30.80
  -4   0 -16   42.12   33.95
   4   1 -19   31.41   29.25
  -4   1  19   -1.85   30.23
   4  -1 -19  -22.55   34.66
  -4  -1  19   19.33   28.39
   4   1 -18    9.00   28.43
  -4   1  18   20.83   29.86
  -4  -1  18   13.88   28.41
   4  -1 -18   -6.96   33.09
   4   1 -17   16.72   30.54
  -4   1  17   43.23   29.98
   4  -1 -17   45.52   32.68
  -4  -1  17   -9.87   28.38
  -4   1  16  212.57   43.25
   4   1 -16   90.74   43.66
  -4  -1  16  241.56   38.44
  -4  -1  16  106.10   39.24
   4  -1 -16  210.77   46.21
  -4   1  15   32.21   17.78
   4   1 -15   42.99   29.33
  -4  -1  15   54.64   36.03
   4  -1 -15   37.06   31.96
   4   1 -14  128.52   38.97
  -4   1  14  206.82   37.13
  -4  -1  14  228.11   32.69
  -4  -1  14  103.84   34.07
   4  -1 -14  184.54   41.75
   4   1 -13   71.14   30.91
   4   1 -13   67.77   21.45
  -4   1  13   91.88   28.35
   4  -1 -13   60.71   31.89
  -4  -1  13   39.89   27.09
  -4   1  12   29.21   24.20
  -4   1  12   58.34   17.62
   4   1 -12   26.97   18.65
   4   1 -12   15.92   27.25
   4  -1 -12   60.86   17.21
  -4  -1  12   38.98   23.91
   4   1 -11   94.50   30.95
  -4   1  11   88.04   17.68
   4   1 -11  134.20   19.88
  -4  -1  11  108.16   27.73
   4  -1 -11   83.53   31.24
  -4  -1  11  141.60   20.65
  -4   1  10   43.06   20.97
   4   1 -10   28.20   14.81
   4   1 -10   25.63   14.22
  -4  -1  10   23.74   21.72
   4  -1 -10   -1.22   23.10
  -4   1   9   50.68   14.93
  -4   1   9   52.39   22.73
   4   1  -9   59.19   25.98
   4  -1  -9   45.45   24.52
  -4  -1   9  114.33   25.58
  -4  -1   9   40.59   24.74
   4  -1  -9   73.29   20.88
   4   1  -8   39.00   21.84
  -4   1   8   23.20   22.08
   4   1  -8   29.82   24.19
  -4   1   8   13.96   19.62
   4  -1  -8   25.33   18.07
   4  -1  -8   27.64   23.79
  -4  -1   8   91.30   23.34
  -4  -1   8   16.00   23.12
   4   1  -7  185.10   35.07
   4   1  -7  181.43   29.98
  -4   1   7  219.31   26.73
  -4   1   7  213.12   32.63
   4  -1  -7  184.38   16.59
  -4  -1   7  185.53   33.48
   4  -1  -7  209.87   21.96
  -4  -1   7  186.03   30.92
   4   1  -6   24.72   13.76
  -4   1   6   10.57    9.75
  -4   1   6   -1.32   12.35
   4   1  -6   14.40   10.87
  -4  -1   6    1.52   18.73
   4  -1  -6   28.10   22.11
   4  -1  -6   -5.07    9.29
  -4  -1   6   -5.33   22.60
   4   1  -5  197.08   17.67
  -4   1   5  232.53   34.01
   4   1  -5  175.85   37.46
  -4   1   5  223.69   24.59
   4  -1  -5  198.87   24.41
   4  -1  -5  201.49   34.29
  -4  -1   5  186.23   37.02
  -4  -1   5  183.00   18.07
   4   1  -4 2272.25  112.82
  -4   1   4 2280.55  139.87
  -4   1   4 2347.54  115.44
   4   1  -4 2128.83  121.57
  -4  -1   4 2207.61  122.82
   4  -1  -4 2278.30  107.84
  -4  -1   4 2371.53  159.58
   4  -1  -4 2261.87  114.40
   4   1  -3 2906.44  188.41
  -4   1   3 2888.15  172.57
   4   1  -3 2789.30  157.06
  -4   1   3 2944.05  123.38
   4  -1  -3 2848.23  135.08
   4  -1  -3 2958.34  152.89
  -4  -1   3 3072.04  199.94
  -4  -1   3 2791.02  122.38
  -4   1   2  808.60   54.39
  -4   1   2  795.20   60.88
   4   1  -2  796.80   38.80
   4   1  -2  820.47   69.81
  -4  -1   2  884.15   74.96
   4  -1  -2  859.81   38.85
   4  -1  -2  840.06   41.81
  -4  -1   2  823.33   58.61
  -4   1   1 1091.53   67.16
   4   1  -1 1151.91   52.04
   4   1  -1 1245.58   58.99
  -4   1   1 1168.88   74.31
   4  -1  -1 1169.40   53.98
  -4  -1   1 1212.66   85.62
  -4  -1   1 1116.19   76.31
   4  -1  -1 1124.03   67.28
   4   1   0   94.23   24.24
  -4   1   0  106.11   27.89
  -4   1   0  105.89   17.50
   4   1   0  120.75   26.80
  -4  -1   0   84.74   26.76
  -4  -1   0  100.69   14.29
   4  -1   0  101.98   16.15
   4  -1   0   96.40   18.67
  -4   1  -1  555.04   49.28
   4   1   1  568.23   40.10
  -4   1  -1  546.21   32.60
   4   1   1  508.97   31.66
  -4  -1  -1  603.62   37.86
   4  -1   1  549.10   49.87
   4  -1   1  523.60   25.61
  -4  -1  -1  598.48   32.24
   4   1   2   75.49   24.07
   4   1   2   67.60   15.55
  -4   1  -2   62.83   15.58
  -4   1  -2   75.85    9.61
   4  -1   2   92.96   10.65
   4  -1   2   71.25   15.91
  -4  -1  -2   77.03   14.95
  -4  -1  -2   68.27   12.05
  -4   1  -3  184.15   30.90
   4   1   3  178.91   19.29
   4   1   3  166.88   16.75
  -4  -1  -3  200.06   21.18
  -4  -1  -3  161.88   28.37
  -4   1  -4  566.28   36.23
  -4   1  -4  618.59   55.61
  -4  -1  -4  582.09   33.38
  -4  -1  -4  572.56   50.48
  -4   1  -5  747.19   61.27
  -4   1  -5  751.20   62.61
  -4  -1  -5  625.18   27.58
  -4  -1  -5  638.18   37.00
  -4  -1  -5  708.75   36.82
  -4  -1  -5  719.11   57.73
  -4   1  -6 1314.23   98.93
  -4   1  -6 1394.36   95.44
  -4  -1  -6 1385.66   94.52
  -4  -1  -6 1210.13   55.64
  -4  -1  -6 1311.68   54.54
  -4  -1  -6 1370.83   92.37
  -4   1  -7  142.62   32.58
  -4   1  -7  139.24   22.07
  -4  -1  -7   96.10   19.12
  -4  -1  -7  163.85   29.63
  -4  -1  -7  104.97   14.11
  -4   1  -8  256.29   28.97
  -4   1  -8  297.78   30.63
  -4  -1  -8  271.03   15.09
  -4  -1  -8  283.90   41.15
  -4  -1  -8  241.49   43.12
  -4  -1  -8  222.41   19.94
  -4   1  -9   72.63   31.79
  -4   1  -9   42.88   21.12
  -4  -1  -9   49.94    9.08
  -4  -1  -9   47.28   13.70
  -4  -1  -9   94.34   30.82
  -4  -1  -9   40.50   29.73
  -4   1 -10   30.09   19.04
  -4   1 -10   44.52   21.52
  -4  -1 -10   17.01    8.19
  -4  -1 -10   27.77   28.29
  -4  -1 -10    8.48    9.66
  -4  -1 -10   -0.81   30.27
  -4   1 -11   -2.02   29.99
  -4   1 -11    8.06   19.85
  -4  -1 -11    1.42   11.34
  -4  -1 -11    8.38   30.50
  -4  -1 -11    0.87    9.61
  -4  -1 -11   -1.28   28.64
  -4   1 -12   90.85   43.05
  -4   1 -12  100.75   29.33
  -4  -1 -12   65.51   15.54
  -4  -1 -12   61.54   12.45
  -4  -1 -12   88.35   25.52
  -4  -1 -12   65.83   43.25
  -4   1 -13   79.60   50.57
  -4   1 -13  118.61   48.07
  -4  -1 -13  107.86   47.47
  -4  -1 -13   37.38   44.42
  -4   1 -14    0.84   24.96
  -4   1 -14   13.43   43.33
  -4  -1 -14   -6.84   22.61
  -4  -1 -14   24.00   24.42
  -4   1 -15   93.13   47.92
  -4   1 -15  102.32   54.48
  -4  -1 -15   28.62   44.45
  -4  -1 -15   11.53   31.04
  -4   1 -16  -14.00   29.76
  -4   1 -16   37.46   53.09
  -4  -1 -16  -33.69   47.83
  -4  -1 -16  -19.57   26.79
  -4   2  19    7.63   31.55
   4  -2 -19   48.00   38.02
  -4  -2  19  -43.45   27.62
  -4   2  18   39.78   30.05
   4   2 -18  -14.55   28.97
   4  -2 -18   17.73   21.55
  -4  -2  18   -7.09   27.44
   4  -2 -18  -34.83   34.13
  -4   2  17   98.29   33.97
   4   2 -17   29.21   33.69
  -4  -2  17  -15.16   32.21
   4  -2 -17   51.98   37.00
   4   2 -16   19.82   34.29
  -4   2  16  130.85   35.01
  -4  -2  16  115.32   30.79
  -4  -2  16   -2.16   30.16
   4  -2 -16   86.16   39.07
   4   2 -15   -4.46   28.02
  -4   2  15  108.53   30.34
  -4  -2  15   26.95   24.53
   4  -2 -15   33.50   20.47
  -4   2  14  317.57   48.54
  -4  -2  14  307.14   41.58
   4  -2 -14  334.01   51.70
  -4   2  13   86.57   28.04
  -4   2  13   43.82   19.01
   4   2 -13   52.62   28.19
   4   2 -13   66.13   22.18
  -4  -2  13   32.08   25.20
   4  -2 -13   24.42   31.15
   4   2 -12  140.96   34.48
   4   2 -12  178.74   25.33
  -4   2  12  211.40   34.22
   4  -2 -12  109.87   38.87
  -4  -2  12  108.82   34.27
   4   2 -11  137.58   35.28
  -4   2  11  192.60   35.00
   4   2 -11  220.34   25.36
   4  -2 -11  234.75   40.72
  -4  -2  11  225.31   26.76
  -4  -2  11  187.21   37.06
   4   2 -10   75.90   26.48
   4   2 -10   85.66   17.67
  -4   2  10   80.61   14.66
  -4   2  10   69.98   26.19
   4  -2 -10   82.14   28.59
  -4  -2  10   45.92   17.44
   4  -2 -10   74.85   13.03
  -4   2   9 1089.88   75.33
  -4   2   9 1192.16   51.75
   4   2  -9 1014.73   81.70
   4   2  -9 1151.69   80.11
  -4  -2   9  935.98   65.45
   4  -2  -9 1136.37   81.89
   4  -2  -9 1070.65   62.51
   4   2  -8 1054.73   73.61
  -4   2   8 1003.13   51.28
  -4   2   8 1089.06   45.28
   4   2  -8  974.96   78.47
  -4  -2   8  939.93   62.35
  -4  -2   8 1132.48   53.91
   4  -2  -8 1015.24   76.03
   4  -2  -8 1044.62   42.83
   4   2  -7  410.61   39.40
  -4   2   7  444.60   42.67
  -4   2   7  448.34   32.10
   4   2  -7  425.74   45.08
  -4  -2   7  425.10   27.00
   4  -2  -7  425.28   31.26
  -4  -2   7  364.16   34.21
   4  -2  -7  447.59   46.21
   4   2  -6  330.09   22.48
  -4   2   6  324.50   38.23
  -4   2   6  313.12   26.93
   4   2  -6  332.52   41.69
   4  -2  -6  307.83   16.90
  -4  -2   6  314.28   30.12
  -4  -2   6  329.19   23.01
   4  -2  -6  263.65   40.13
  -4   2   5   17.21   19.02
   4   2  -5   -6.46   17.24
  -4   2   5    7.72   12.27
   4   2  -5    8.48   23.59
   4  -2  -5  -14.13   12.42
  -4  -2   5    7.83   18.05
   4  -2  -5   55.59   21.06
  -4  -2   5   -2.51   14.68
   4   2  -4   84.35   29.22
  -4   2   4   83.04   15.19
  -4   2   4   67.33   24.51
   4   2  -4   52.69   20.86
  -4  -2   4   56.13   12.57
   4  -2  -4   59.76   25.72
   4  -2  -4   64.11   15.34
  -4  -2   4   27.30   29.17
  -4   2   3   69.93   15.80
  -4   2   3   51.61   14.41
   4   2  -3   62.63   12.28
   4   2  -3   80.01   30.20
   4  -2  -3   59.66   16.57
  -4  -2   3  110.26   30.01
   4  -2  -3   44.80   14.87
  -4  -2   3   85.75   20.00
   4   2  -2  390.22   35.51
  -4   2   2  380.10   38.27
   4   2  -2  463.18   50.05
  -4   2   2  421.87   29.71
   4  -2  -2  403.04   40.15
  -4  -2   2  446.34   50.88
   4  -2  -2  383.54   32.00
  -4  -2   2  391.91   34.17
  -4   2   1  203.00   26.74
   4   2  -1  230.82   35.96
   4   2  -1  239.42   26.34
  -4   2   1  213.84   25.83
  -4  -2   1  222.60   36.53
   4  -2  -1  154.96   27.06
   4  -2  -1  176.68   27.58
  -4  -2   1  213.77   27.12
   4   2   0 1398.10   78.52
   4   2   0 1478.75   73.76
  -4   2   0 1436.59   82.17
  -4   2   0 1354.04   68.46
  -4  -2   0 1403.07   88.26
   4  -2   0 1357.37   68.64
  -4  -2   0 1432.08   79.23
   4  -2   0 1349.87   78.06
  -4   2  -1  211.50   18.87
   4   2   1  175.67   29.24
   4   2   1  193.66   28.29
  -4   2  -1  218.45   29.53
  -4  -2  -1  196.53   17.04
   4  -2   1  214.73   18.34
   4  -2   1  200.82   28.82
  -4  -2  -1  175.41   26.73
   4   2   2  212.97   26.82
   4   2   2  235.55   26.85
  -4   2  -2  148.43   28.49
  -4  -2  -2  212.88   27.23
  -4  -2  -2  201.13   22.47
   4  -2   2  169.72   18.55
  -4   2  -3  584.68   50.67
   4   2   3  498.01   46.03
  -4   2  -3  583.19   49.98
   4   2   3  528.12   39.38
   4  -2   3  586.51   23.74
  -4  -2  -3  585.07   30.28
   4  -2   3  601.54   23.65
  -4  -2  -3  503.50   33.77
  -4   2  -4  188.47   30.49
  -4   2  -4  126.75   29.15
  -4  -2  -4  102.04   24.42
  -4  -2  -4  111.84   17.33
   4  -2   4  121.88    9.42
   4  -2   4  129.74    9.86
  -4   2  -5  479.43   46.89
  -4   2  -5  474.84   49.09
  -4  -2  -5  443.04   29.18
  -4  -2  -5  533.61   43.64
  -4  -2  -5  452.10   28.58
  -4  -2  -5  436.76   30.70
  -4   2  -6  112.65   20.20
  -4   2  -6  110.73   19.39
  -4  -2  -6   89.19   15.52
  -4  -2  -6  124.11   24.29
  -4  -2  -6  127.12   22.03
  -4  -2  -6  125.55   25.47
  -4   2  -7    2.36   23.75
  -4   2  -7   -6.26   23.20
  -4  -2  -7  -12.43   11.16
  -4  -2  -7    2.77   13.90
  -4  -2  -7   40.85   19.08
  -4  -2  -7   24.18   19.17
  -4   2  -8   77.25   31.13
  -4   2  -8  116.43   31.73
  -4  -2  -8   52.75   25.30
  -4  -2  -8   47.58   13.94
  -4  -2  -8   47.59   17.35
  -4  -2  -8   39.03   25.27
  -4   2  -9   11.59   29.60
  -4   2  -9    9.05   17.09
  -4  -2  -9    4.12   23.67
  -4  -2  -9    3.18   16.84
  -4  -2  -9   -1.58   14.30
  -4  -2  -9   -5.53   23.03
  -4   2 -10  604.69   72.15
  -4   2 -10  588.24   78.14
  -4  -2 -10  490.06   42.38
  -4  -2 -10  425.62   64.72
  -4   2 -11   55.05   39.93
  -4   2 -11   16.56   21.84
  -4  -2 -11   29.68   16.71
  -4  -2 -11   31.92   29.67
  -4  -2 -11   27.66   21.07
  -4  -2 -11   17.15   31.86
  -4   2 -12  455.31   50.16
  -4   2 -12  334.76   67.99
  -4  -2 -12  284.71   34.15
  -4  -2 -12  352.70   63.58
  -4  -2 -12  323.48   39.73
  -4   2 -13   46.98   32.19
  -4   2 -13   71.78   30.25
  -4  -2 -13   62.39   19.29
  -4  -2 -13  100.91   41.66
  -4  -2 -13   94.77   39.59
  -4  -2 -13   51.63   24.23
  -4   2 -14   -5.27   43.77
  -4   2 -14    2.01   46.56
  -4  -2 -14    9.87   36.95
  -4  -2 -14  -70.26   35.80
  -4   2 -15    7.25   47.32
  -4   2 -15  -30.52   51.30
  -4  -2 -15   11.27   39.37
  -4  -2 -15   68.99   39.15
  -4   2 -16  -76.50   53.98
  -4   2 -16   63.38   47.51
  -4  -2 -16  -41.45   39.60
  -4  -2 -16    9.39   40.77
   4  -3 -19  -45.46   45.12
  -4   3  18   54.42   39.58
  -4  -3  18   17.67   35.20
   4  -3 -18  105.71   44.20
  -4   3  17   85.75   34.64
   4   3 -17   -1.07   31.09
  -4  -3  17  -15.76   27.09
   4  -3 -17   95.58   40.96
   4   3 -16   23.07   29.30
  -4   3  16   30.15   31.77
   4  -3 -16   19.53   34.29
  -4  -3  16   17.24   23.12
   4   3 -15   -4.31   27.28
  -4   3  15  -21.89   28.28
  -4  -3  15   11.40   22.35
   4  -3 -15   33.07   30.25
  -4   3  14  -22.34   26.67
   4   3 -14   -4.01   25.95
  -4  -3  14    5.46   24.98
   4  -3 -14   -0.72   19.18
  -4   3  13   51.51   27.67
   4   3 -13   22.85   27.30
   4  -3 -13   20.26   30.53
  -4  -3  13  -31.27   29.04
  -4   3  12  436.33   31.28
  -4   3  12  417.58   54.11
  -4  -3  12  406.56   40.48
   4  -3 -12  386.51   60.00
  -4   3  11   38.94   21.12
  -4   3  11   50.48   26.06
   4   3 -11   14.35   27.10
  -4  -3  11   39.35   30.96
   4  -3 -11   31.03   29.10
  -4   3  10   34.33   18.50
   4   3 -10   40.79   25.20
  -4   3  10   16.36   23.88
   4  -3 -10   28.39   16.85
   4  -3 -10   28.85   26.68
  -4  -3  10  -11.67   29.04
  -4   3   9   74.16   16.25
   4   3  -9   48.02   16.91
  -4   3   9   55.19   17.71
   4  -3  -9   57.34   17.44
   4  -3  -9   40.23   16.84
  -4  -3   9   17.17   19.45
  -4  -3   9   76.41   16.56
  -4   3   8  564.56   34.55
   4   3  -8  469.68   55.79
  -4   3   8  523.19   33.32
   4  -3  -8  540.38   32.94
  -4  -3   8  554.21   49.70
   4  -3  -8  541.66   55.48
   4   3  -7   28.51   19.11
  -4   3   7   -3.03   12.08
  -4   3   7   25.96   12.82
   4   3  -7   -7.02   23.11
   4  -3  -7   16.07   11.72
  -4  -3   7   -2.12   19.62
  -4  -3   7   -0.55   15.57
   4  -3  -7   17.86   14.73
   4   3  -6  288.25   22.28
   4   3  -6  303.01   42.68
  -4   3   6  336.93   22.25
  -4   3   6  321.15   25.59
   4  -3  -6  424.45   43.85
  -4  -3   6  304.40   33.98
  -4  -3   6  291.94   29.86
   4  -3  -6  345.53   22.58
  -4   3   5  856.99   45.43
  -4   3   5  909.18   37.80
   4   3  -5  853.38   38.97
   4   3  -5  851.70   75.00
  -4  -3   5  869.68   77.70
  -4  -3   5  870.02   55.51
   4  -3  -5  858.15   49.28
   4  -3  -5  870.68   39.28
  -4   3   4    9.93   21.19
   4   3  -4   -6.76   16.51
   4   3  -4   38.81   15.12
  -4   3   4   18.68    9.62
  -4  -3   4  -26.72   23.74
   4  -3  -4    4.61   10.46
  -4  -3   4   36.32   16.00
   4  -3  -4   -4.21   22.44
   4   3  -3  327.52   29.54
  -4   3   3  345.04   27.26
   4   3  -3  329.26   43.53
  -4   3   3  356.10   37.69
   4  -3  -3  312.84   39.48
   4  -3  -3  324.02   21.59
  -4  -3   3  327.40   28.88
  -4  -3   3  315.99   46.85
  -4   3   2   -0.93   19.31
  -4   3   2    9.99   11.33
   4   3  -2   24.34   24.80
   4   3  -2   28.36   14.47
   4  -3  -2  -12.17   19.79
  -4  -3   2   -9.46   24.17
   4  -3  -2   16.07   16.30
  -4  -3   2   21.69   13.96
  -4   3   1  414.75   25.10
   4   3  -1  394.35   30.59
  -4   3   1  439.28   28.71
   4   3  -1  342.90   46.17
   4  -3  -1  417.79   28.47
   4  -3  -1  394.90   36.95
  -4  -3   1  361.57   28.70
  -4  -3   1  387.79   46.31
  -4   3   0  135.85   21.90
  -4   3   0  140.78   14.49
   4   3   0  154.05   19.90
   4   3   0  102.31   19.43
   4  -3   0  135.24   22.56
  -4  -3   0  160.35   20.00
   4  -3   0  128.44   19.80
  -4  -3   0  127.28   29.85
   4   3   1  459.69   34.05
  -4   3  -1  589.61   41.30
   4   3   1  490.46   36.34
  -4  -3  -1  537.37   34.92
   4  -3   1  533.15   33.36
  -4  -3  -1  480.41   45.76
   4   3   2  875.46   69.95
  -4   3  -2 1027.40   62.49
  -4   3  -2  980.29   45.28
   4   3   2  937.16   58.94
   4  -3   2  975.13   46.73
  -4  -3  -2 1005.72   49.73
   4  -3   2  989.09   55.87
  -4  -3  -2  966.17   55.86
   4   3   3  487.63   39.96
  -4   3  -3  551.05   46.09
  -4   3  -3  562.97   45.06
   4   3   3  469.35   45.62
  -4  -3  -3  526.98   37.80
   4  -3   3  560.27   27.34
   4  -3   3  490.76   26.64
  -4  -3  -3  544.68   40.91
  -4   3  -4  345.81   36.56
  -4   3  -4  310.08   38.44
   4  -3   4  273.61   20.82
  -4  -3  -4  291.17   28.53
  -4  -3  -4  281.21   26.81
   4  -3   4  301.92   22.54
  -4   3  -5  434.80   30.74
  -4   3  -5  479.62   47.00
  -4  -3  -5  413.66   31.17
   4  -3   5  371.91   20.59
  -4  -3  -5  413.57   34.31
  -4  -3  -5  506.97   33.90
  -4  -3  -5  422.51   35.46
  -4   3  -6   13.40   14.41
  -4   3  -6   10.93   22.33
   4  -3   6    3.35    6.07
   4  -3   6   11.29    8.71
  -4  -3  -6    5.12   14.81
  -4  -3  -6    3.96   12.74
  -4  -3  -6   27.34   16.02
  -4  -3  -6   17.55   14.90
  -4   3  -7   53.06   28.73
  -4   3  -7   90.98   29.78
  -4  -3  -7   56.23   17.92
  -4  -3  -7   39.15   13.42
  -4  -3  -7   32.34   16.38
  -4  -3  -7   65.24   19.64
  -4   3  -8  132.02   36.90
  -4   3  -8  218.84   39.03
  -4  -3  -8  107.43   28.74
  -4  -3  -8  115.79   27.31
  -4  -3  -8  128.32   21.91
  -4  -3  -8   82.89   21.05
  -4   3  -9  335.83   51.35
  -4   3  -9  280.26   46.41
  -4  -3  -9  169.94   25.92
  -4  -3  -9  182.11   35.74
  -4  -3  -9  240.83   36.91
  -4   3 -10  265.15   48.68
  -4   3 -10  219.19   54.03
  -4  -3 -10  148.94   24.97
  -4  -3 -10  211.27   37.98
  -4  -3 -10  191.36   37.06
  -4  -3 -10  155.37   28.41
  -4   3 -11  120.09   43.36
  -4   3 -11   69.48   38.41
  -4  -3 -11   39.31   26.24
  -4  -3 -11   13.44   17.98
  -4  -3 -11   56.36   18.32
  -4  -3 -11   50.65   29.60
  -4   3 -12   13.10   36.35
  -4   3 -12   46.91   39.69
  -4  -3 -12   28.67   17.68
  -4  -3 -12   -8.44   17.46
  -4  -3 -12   -8.61   28.25
  -4  -3 -12   20.03   20.14
  -4   3 -13   26.96   27.14
  -4   3 -13   17.78   24.27
  -4  -3 -13   -6.47   30.17
  -4  -3 -13   23.51   15.02
  -4  -3 -13    2.64   17.85
  -4  -3 -13  -15.43   18.13
  -4   3 -14   -0.34   31.18
  -4   3 -14   53.83   45.67
  -4  -3 -14    8.26   21.71
  -4  -3 -14  -29.47   35.92
  -4  -3 -14   70.33   19.79
  -4  -3 -14   38.14   34.56
  -4   3 -15   -9.73   55.27
  -4   3 -15   56.34   31.05
  -4  -3 -15   15.32   37.28
  -4  -3 -15   33.65   37.70
  -4   3 -16    1.15   59.29
  -4   3 -16   14.15   52.71
  -4  -3 -16  -10.95   39.63
  -4  -3 -16   67.64   37.66
  -4   4  18   29.28   39.01
  -4   4  18   55.04   39.78
   4   4 -18   33.28   29.09
  -4  -4  18  -11.21   31.44
   4  -4 -18   -8.83   41.99
   4  -4 -18   30.98   21.86
   4   4 -17   -5.64   30.44
  -4   4  17   11.70   35.43
   4  -4 -17   73.90   39.41
  -4  -4  17    9.49   22.44
  -4   4  16    9.72   20.54
   4   4 -16  -13.21   29.66
   4  -4 -16   37.89   23.87
  -4  -4  16    6.25   29.15
  -4   4  15  159.43   44.03
   4  -4 -15  163.71   48.62
  -4  -4  15   22.04   44.64
   4   4 -14   23.41   29.34
  -4   4  14   42.45   32.02
   4  -4 -14   26.00   36.08
  -4  -4  14  -27.28   35.96
  -4   4  13  266.14   51.55
   4  -4 -13  317.43   56.78
   4   4 -12   44.16   36.39
  -4  -4  12  107.98   45.04
   4  -4 -12  188.55   42.75
   4   4 -11    0.77   29.01
  -4   4  11   89.88   29.98
  -4  -4  11    3.30   37.06
   4  -4 -11   62.62   21.61
   4   4 -10   46.61   32.90
  -4   4  10   77.12   33.14
  -4   4  10  102.83   20.30
   4  -4 -10  124.74   35.43
   4  -4 -10  112.84   18.92
  -4  -4  10  112.65   21.30
  -4  -4  10   47.29   38.95
  -4   4   9  498.15   57.26
   4  -4  -9  568.51   33.77
   4  -4  -9  542.43   42.58
   4   4  -8   62.08   31.21
  -4   4   8  105.76   15.62
  -4   4   8   88.44   30.43
   4  -4  -8  103.65   34.17
   4  -4  -8  107.35   14.71
  -4  -4   8  116.25   35.15
   4   4  -7  358.19   53.63
   4   4  -7  519.06   43.02
  -4   4   7  449.21   49.62
  -4   4   7  491.83   25.55
   4  -4  -7  486.64   57.18
   4  -4  -7  480.67   32.11
  -4  -4   7  365.83   59.44
   4   4  -6  108.69   20.24
   4   4  -6  141.83   24.25
  -4   4   6  128.74   15.94
  -4   4   6  110.82   30.65
  -4  -4   6  114.67   33.31
   4  -4  -6  112.51   33.41
   4  -4  -6  142.80   17.16
  -4  -4   6  115.99   23.86
  -4   4   5  490.47   34.25
  -4   4   5  516.85   22.10
   4   4  -5  515.73   39.28
   4   4  -5  486.35   57.79
  -4  -4   5  484.85   61.63
   4  -4  -5  544.73   30.36
   4  -4  -5  539.00   55.21
  -4  -4   5  576.32   39.60
  -4   4   4  273.18   36.76
  -4   4   4  231.27   17.41
   4   4  -4  249.36   27.57
   4   4  -4  270.11   25.93
   4  -4  -4  279.82   25.03
  -4  -4   4  265.26   42.36
  -4  -4   4  272.03   26.09
   4  -4  -4  219.51   19.84
  -4   4   3  422.38   25.06
   4   4  -3  405.24   30.66
   4   4  -3  373.59   50.58
  -4   4   3  398.77   44.93
   4  -4  -3  400.55   46.09
  -4  -4   3  352.47   52.52
  -4  -4   3  391.18   28.99
   4  -4  -3  419.03   21.29
   4   4  -2   82.76   28.94
   4   4  -2   75.10   16.32
  -4   4   2  100.20   25.60
  -4   4   2   84.79   15.82
   4  -4  -2   59.03   11.14
   4  -4  -2  110.61   16.11
  -4  -4   2   42.25   14.91
  -4  -4   2   59.53   29.88
  -4   4   1   18.19   11.10
   4   4  -1    5.61   12.66
   4   4  -1   44.56   23.23
  -4   4   1    6.25   12.16
  -4  -4   1  -10.82   23.21
   4  -4  -1    8.96   19.12
   4  -4  -1   -3.07   10.06
  -4  -4   1   15.78   11.14
  -4   4   0    1.02   12.82
   4   4   0   11.81   22.33
   4   4   0    2.16   11.29
  -4  -4   0  -16.71   13.10
   4  -4   0    9.31   16.86
  -4  -4   0   -1.70   10.58
  -4   4  -1   40.70   16.53
   4   4   1   28.02   14.11
  -4   4  -1   30.11   15.43
   4   4   1   21.00   25.21
   4  -4   1   21.54   17.52
  -4  -4  -1   50.19   23.99
  -4  -4  -1   41.16   12.99
   4  -4   1   33.46   16.41
   4   4   2  159.23   32.40
   4   4   2  126.87   19.96
  -4   4  -2  152.07   22.57
  -4   4  -2  168.07   23.30
  -4  -4  -2  177.56   31.80
   4  -4   2  166.26   20.51
  -4  -4  -2  158.05   24.08
   4  -4   2  185.71   21.23
  -4   4  -3  111.63   21.77
   4   4   3   43.52   16.31
   4   4   3   61.03   26.44
  -4   4  -3   91.30   20.76
  -4  -4  -3   55.84   19.98
  -4  -4  -3  120.10   23.43
   4  -4   3   77.38   21.63
   4  -4   3   65.12   16.01
  -4   4  -4  385.60   39.30
  -4   4  -4  367.55   36.26
   4  -4   4  282.02   32.19
  -4  -4  -4  314.30   26.81
  -4  -4  -4  302.34   36.55
  -4   4  -5  -14.93   11.70
  -4   4  -5    2.24   20.48
   4  -4   5   12.22   11.16
  -4  -4  -5    9.20   13.68
  -4  -4  -5   10.26   17.02
  -4  -4  -5   11.21   16.63
   4  -4   5    6.15   12.88
  -4  -4  -5   20.58   18.07
  -4   4  -6   94.87   17.50
  -4   4  -6   95.70   26.84
  -4  -4  -6   66.17   16.63
  -4  -4  -6   42.95   21.32
  -4  -4  -6   55.69   17.35
   4  -4   6   17.94   18.16
  -4  -4  -6   57.69   20.22
  -4  -4  -7  321.84   38.65
  -4  -4  -7  325.29   35.32
  -4  -4  -7  360.87   32.94
  -4  -4  -7  315.77   33.30
  -4   4  -8  279.60   45.11
  -4   4  -8  303.43   47.60
  -4  -4  -8  189.36   28.49
  -4  -4  -8  178.79   29.35
  -4  -4  -8  162.53   31.22
  -4  -4  -8  188.21   28.15
  -4   4  -9  361.38   54.45
  -4   4  -9  308.38   32.85
  -4  -4  -9  228.49   32.87
  -4  -4  -9  171.24   33.17
  -4  -4  -9  193.19   31.07
  -4  -4  -9  175.47   33.41
  -4   4 -10   40.53   33.76
  -4   4 -10   45.90   31.98
  -4  -4 -10    3.70   19.75
  -4  -4 -10   -4.23   17.26
  -4  -4 -10   -7.14   20.30
  -4  -4 -10    0.22   18.52
  -4   4 -11    2.60   36.08
  -4   4 -11    1.74   37.90
  -4  -4 -11   22.53   14.76
  -4  -4 -11   46.21   23.28
  -4  -4 -11   29.54   19.34
  -4  -4 -11  -30.75   19.07
  -4   4 -12  -38.11   22.95
  -4   4 -12    8.52   24.31
  -4  -4 -12    7.85   18.04
  -4  -4 -12   26.19   24.05
  -4  -4 -12   15.69   24.26
  -4  -4 -12    4.55   19.43
  -4   4 -13   51.04   28.96
  -4   4 -13   23.42   41.85
  -4  -4 -13   23.19   22.85
  -4  -4 -13   34.36   19.84
  -4  -4 -13   24.65   29.03
  -4  -4 -13   -9.27   29.59
  -4   4 -14   84.39   27.81
  -4   4 -14  -19.49   49.89
  -4  -4 -14  -10.14   31.03
  -4  -4 -14    0.28   20.25
  -4  -4 -14    8.27   30.70
  -4  -4 -14   27.04   29.89
  -4   4 -15   -9.34   55.80
  -4   4 -15   58.48   48.85
  -4  -4 -15  -23.95   33.43
  -4  -4 -15   43.84   22.09
   4   5 -17   23.32   33.38
  -4  -5  17  -23.40   39.38
   4  -5 -17   22.29   41.60
  -4   5  16   -9.43   22.02
   4   5 -16   19.21   32.05
  -4  -5  16    2.18   39.60
   4  -5 -16   19.05   38.75
  -4   5  15  -51.92   34.30
   4   5 -15   -6.01   31.55
   4  -5 -15    4.93   39.10
  -4  -5  15   29.08   37.77
   4   5 -14    0.70   29.38
  -4   5  14   -3.76   31.64
   4  -5 -14   -2.77   21.44
  -4  -5  14   17.05   36.47
  -4   5  13  157.82   42.70
   4   5 -13   35.40   39.10
   4  -5 -13  188.12   45.70
  -4  -5  13  -12.61   49.85
  -4   5  12   33.20   20.41
   4   5 -12   10.31   30.77
   4  -5 -12   28.50   35.88
  -4  -5  12    4.74   38.42
   4   5 -11   44.60   29.39
  -4   5  11    4.98   19.55
  -4  -5  11  -31.44   35.65
   4  -5 -11   42.98   33.46
   4   5 -10   59.12   17.71
  -4   5  10   49.63   20.24
   4   5 -10   15.85   31.98
   4  -5 -10   37.71   36.92
   4  -5 -10   42.01   14.74
  -4  -5  10   26.53   37.41
  -4   5   9   61.43   13.08
  -4   5   9   37.12   20.17
   4   5  -9  -14.82   32.35
   4  -5  -9   33.30   22.43
   4  -5  -9   52.01   12.69
  -4  -5   9   -5.99   35.62
  -4  -5   9   68.04   16.94
   4   5  -8  -14.50   16.25
  -4   5   8   -4.63   16.00
  -4   5   8    0.43    9.00
   4  -5  -8    6.02   27.04
  -4  -5   8    2.52   28.20
  -4   5   7  220.64   26.40
  -4   5   7  227.00   13.72
   4   5  -7  141.62   44.38
   4  -5  -7  236.91   28.45
  -4  -5   7  111.38   43.20
   4  -5  -7  223.30   19.19
   4   5  -6   87.14   32.81
   4   5  -6  106.52   22.40
  -4   5   6   83.45   11.16
  -4   5   6   77.87   32.61
  -4  -5   6   14.50   34.70
   4  -5  -6  134.56   33.56
  -4  -5   6   90.77   22.26
   4  -5  -6   98.59   12.82
  -4   5   5   46.73    8.35
  -4   5   5   48.38   28.95
   4   5  -5   57.52   18.42
   4   5  -5   15.35   18.76
  -4  -5   5  -24.88   31.19
   4  -5  -5   60.70   18.56
  -4  -5   5   44.18   18.21
   4  -5  -5   54.53    9.56
   4   5  -4    1.23   24.31
  -4   5   4  -25.05   23.37
   4   5  -4   15.03   13.73
  -4   5   4    3.91    6.35
  -4  -5   4   -4.77   13.59
  -4  -5   4   42.43   25.71
   4  -5  -4   35.07   23.56
   4  -5  -4    5.68    7.01
   4   5  -3   18.07   13.27
   4   5  -3   27.58   25.71
  -4   5   3   10.57    8.18
  -4  -5   3   67.58   26.14
   4  -5  -3   20.73   15.06
   4  -5  -3   11.70    7.45
  -4  -5   3   26.80   12.89
  -4   5   2    8.08    7.53
   4   5  -2  -27.13   24.30
   4   5  -2   -1.25   11.86
  -4  -5   2   35.36   15.14
  -4  -5   2   -2.10   14.20
   4  -5  -2  -18.16   22.50
   4   5  -1  991.21   87.42
   4   5  -1 1072.60   60.85
  -4   5   1  911.84   52.32
  -4  -5   1 1038.43   45.01
  -4  -5   1  909.30   84.87
   4  -5  -1  944.30   68.08
   4  -5  -1  946.40   53.49
  -4   5   0    6.58   13.55
   4   5   0   -1.16   14.64
   4   5   0   34.70   25.54
  -4   5   0   16.14   12.16
   4  -5   0  -25.61   18.88
  -4  -5   0   15.27    9.57
   4  -5   0   22.01   19.94
  -4  -5   0   37.38   23.83
   4   5   1  572.44   49.20
  -4   5  -1  664.73   38.05
  -4   5  -1  720.61   42.61
   4   5   1  510.68   47.12
  -4  -5  -1  715.01   40.69
   4  -5   1  662.29   52.88
   4  -5   1  675.61   36.21
  -4  -5  -1  698.29   47.19
   4   5   2   21.57   15.00
   4   5   2    6.59   10.60
  -4   5  -2    3.83   14.38
  -4   5  -2   -9.03   13.62
   4  -5   2   23.00   16.90
  -4  -5  -2    4.57   22.96
  -4  -5  -2   18.08   13.84
   4  -5   2    9.19   16.28
   4   5   3  204.02   28.62
  -4   5  -3  350.47   32.77
  -4   5  -3  298.23   30.05
   4   5   3  237.17   44.48
  -4  -5  -3  300.24   22.37
  -4  -5  -3  278.73   40.86
   4  -5   3  299.61   31.41
   4  -5   3  239.54   30.29
  -4   5  -4   -0.17   16.33
  -4   5  -4   12.05   18.44
   4  -5   4  -20.20   19.00
  -4  -5  -4   -1.19   10.60
   4  -5   4   10.67   13.63
  -4  -5  -4  -18.32   20.96
  -4  -5  -5  251.64   24.97
  -4  -5  -5  361.58   47.74
   4  -5   5  234.02   27.53
  -4  -5  -5  247.74   26.74
  -4   5  -6    1.57   22.90
  -4   5  -6  -18.85   22.09
  -4  -5  -6   37.35   24.11
  -4  -5  -6    2.41   16.92
  -4  -5  -6   17.17   21.19
   4  -5   6   -6.72   12.37
   4  -5   6    8.72   14.59
  -4  -5  -6   10.09   13.11
  -4  -5  -7  231.21   27.93
   4  -5   7  144.29   21.01
  -4  -5  -7  215.55   33.72
  -4   5  -8   11.77   16.29
  -4   5  -8   -4.79   17.98
   4  -5   8    1.69   13.28
  -4  -5  -8   14.53   15.10
   4  -5   8  -15.06   19.77
  -4  -5  -8    9.68   12.30
  -4  -5  -8    0.87   21.96
  -4  -5  -8  -13.01   15.02
  -4   5  -9  154.79   38.01
  -4   5  -9  165.38   41.42
  -4  -5  -9   57.86   21.48
  -4  -5  -9   50.45   22.70
  -4  -5  -9  105.34   17.63
  -4  -5  -9   78.99   28.23
   4  -5   9   32.48   25.80
  -4   5 -10    6.54   20.99
  -4   5 -10   28.44   31.47
  -4  -5 -10   21.65   17.62
  -4  -5 -10   23.18   17.50
  -4  -5 -10    4.58   21.55
  -4  -5 -10   24.53   19.69
   4  -5  10   -2.17    9.14
   4  -5  10   -0.25    8.98
  -4   5 -11   49.88   38.19
  -4   5 -11   42.00   25.48
  -4  -5 -11   21.92   22.27
  -4  -5 -11   11.27   23.72
  -4  -5 -11   -3.72   20.64
  -4  -5 -11   35.94   20.98
  -4   5 -12  -27.71   38.43
  -4   5 -12   45.14   25.90
  -4  -5 -12   39.98   21.05
  -4  -5 -12  -10.59   22.02
  -4  -5 -12   29.01   24.17
  -4  -5 -12    3.91   13.74
  -4   5 -13   22.85   29.02
  -4   5 -13   19.53   26.73
  -4  -5 -13   -2.59   22.61
  -4  -5 -13   27.38   23.75
  -4  -5 -13    4.71   24.48
  -4  -5 -13   31.31   24.72
  -4   5 -14   14.63   48.83
  -4   5 -14   71.73   45.28
  -4  -5 -14    5.83   25.66
  -4  -5 -14   15.25   22.36
  -4  -5 -14   14.87   24.88
  -4  -5 -14  -19.38   26.45
  -4   5 -15   38.43   41.67
  -4   5 -15  -39.04   49.38
  -4  -5 -15   -6.79   26.21
  -4  -5 -15    3.38   26.71
   4   6 -17   44.12   32.05
  -4  -6  17   71.07   48.02
   4  -6 -17   27.67   38.56
   4  -6 -17   24.64   31.23
   4   6 -16  -29.23   34.40
  -4  -6  16   23.73   42.22
   4  -6 -16   64.70   43.51
   4   6 -15   37.05   37.24
  -4  -6  15    0.17   46.30
   4  -6 -15   57.48   46.43
   4   6 -14   40.10   37.27
  -4  -6  14   37.70   48.43
   4  -6 -14   78.65   46.50
   4   6 -13  -29.46   35.49
  -4  -6  13  -40.54   44.73
   4   6 -12   -8.67   34.76
  -4  -6  12   12.45   42.02
   4  -6 -12   58.47   25.48
  -4   6  11  423.74   46.76
   4  -6 -11  425.43   76.08
   4   6 -10   17.34   30.22
  -4   6  10   -4.92   19.74
  -4  -6  10   -0.45   34.23
   4  -6 -10   13.30   21.33
  -4   6   9  230.45   15.88
  -4   6   9  206.54   34.26
   4  -6  -9  286.30   22.98
   4  -6  -9  203.35   54.60
   4   6  -8   25.84   32.20
  -4  -6   8   20.46   33.57
   4   6  -7   19.44   30.93
  -4   6   7   27.90    6.06
   4  -6  -7   18.65    7.85
  -4  -6   7   53.86   32.37
   4  -6  -7   47.53   32.56
   4   6  -6   47.07   20.42
   4   6  -6   74.37   20.69
   4  -6  -6   15.82   21.17
  -4  -6   6   29.08   35.47
   4   6  -5  271.14   29.26
   4   6  -5  203.18   49.94
  -4  -6   5  287.06   28.76
  -4  -6   5  178.47   34.87
   4  -6  -5  300.50   50.32
   4   6  -4  292.26   26.03
   4   6  -4  192.77   32.38
   4  -6  -4  283.27   28.66
   4  -6  -4  309.04   30.96
  -4  -6   4  184.82   48.89
   4   6  -3  147.82   25.23
   4   6  -3   96.08   41.83
  -4  -6   3  154.64   17.53
  -4  -6   3   63.05   38.84
   4  -6  -3  158.41   34.37
   4  -6  -3  151.07   37.01
   4   6  -2   12.65   15.69
   4   6  -2   -2.38   15.04
  -4   6   2   -5.12    6.42
  -4   6   2   -0.93   10.43
   4  -6  -2   -2.06   22.06
  -4  -6   2   19.36   13.42
   4  -6  -2   18.22   14.92
  -4  -6   2   -8.76   26.77
   4   6  -1   47.42   12.94
   4   6  -1   44.93   29.94
  -4   6   1   30.68   10.36
  -4   6   1   19.32   10.46
   4  -6  -1   29.32   26.16
  -4  -6   1   27.08   10.61
  -4  -6   1    9.84   30.53
   4  -6  -1   41.10   24.60
  -4   6   0   79.13   20.17
  -4   6   0   77.59   12.10
   4   6   0   84.32   14.60
   4   6   0   54.21   22.39
   4  -6   0  116.23   29.94
  -4  -6   0   87.55   14.92
   4  -6   0  122.72   26.78
  -4  -6   0  126.78   34.80
  -4   6  -1   15.51   11.53
   4   6   1   24.28   10.88
   4   6   1   11.72   29.65
  -4   6  -1    5.53   17.79
  -4  -6  -1  -11.04   18.01
   4  -6   1   27.37   13.34
   4  -6   1   25.64   13.49
  -4  -6  -1   14.30   11.63
  -4   6  -2   -0.94   17.12
  -4   6  -2  -10.16   14.89
   4   6   2   -5.11    9.31
   4  -6   2  -20.54   19.90
  -4  -6  -2  -59.26   27.93
  -4  -6  -2    2.72   11.01
   4  -6   2   -9.44   19.84
  -4   6  -3   41.98   16.36
  -4   6  -3   35.64   17.83
   4  -6   3    6.96   13.21
   4  -6   3   14.77   20.66
  -4  -6  -3   23.84   13.79
  -4   6  -4   80.84   20.05
  -4   6  -4   65.64   23.24
   4  -6   4   28.54   21.19
  -4  -6  -4   58.56   12.40
  -4  -6  -4   73.39   20.06
  -4  -6  -4   69.95   22.86
   4  -6   4   27.55   21.55
  -4  -6  -4   27.70   16.19
  -4   6  -5   38.70   19.69
  -4   6  -5   10.90   22.57
   4  -6   5   15.11   17.32
  -4  -6  -5    2.39   15.34
   4  -6   5   17.17   18.35
  -4  -6  -5    3.31   10.68
  -4   6  -6   44.80   23.64
  -4   6  -6   70.76   27.25
  -4  -6  -6   26.29   12.81
   4  -6   6    1.50   20.08
  -4  -6  -6   23.53   12.65
  -4  -6  -6   60.40   32.37
   4  -6   6    2.96   17.16
  -4   6  -7   91.03   28.87
  -4   6  -7   56.35   27.54
  -4  -6  -7   14.48   14.80
   4  -6   7   19.15   16.82
  -4  -6  -7   46.66   14.75
  -4  -6  -7   20.22   33.19
   4  -6   7    5.86   21.22
  -4   6  -8   32.44   27.01
  -4   6  -8   47.08   29.64
  -4  -6  -8  -18.28   26.73
  -4  -6  -8    2.78   14.80
  -4  -6  -8   15.16   14.49
  -4  -6  -8   21.85   29.49
   4  -6   8   34.47   18.04
   4  -6   8  -17.61   14.04
  -4   6  -9  140.87   36.95
  -4   6  -9  127.53   33.76
   4  -6   9   15.49   21.92
  -4  -6  -9   28.04   29.14
   4  -6   9   14.30   18.93
  -4  -6  -9    9.83   18.76
  -4  -6  -9   67.58   32.46
  -4   6 -10   -0.95   31.26
  -4   6 -10    3.95   34.21
  -4  -6 -10   15.33   21.45
   4  -6  10    7.57   23.37
  -4  -6 -10   24.02   25.34
   4  -6  10    0.67   10.71
  -4  -6 -10  -18.83   16.22
  -4  -6 -10    5.11   23.15
  -4   6 -11   20.29   34.35
  -4   6 -11   29.66   38.66
   4  -6  11   -4.28   14.21
  -4  -6 -11    4.38   18.43
   4  -6  11   12.15    8.88
  -4  -6 -11    4.72   26.89
  -4  -6 -11   49.23   23.57
  -4  -6 -11   -6.69   18.32
  -4   6 -12  -27.92   40.87
  -4   6 -12   19.06   23.36
  -4  -6 -12   25.67   25.74
  -4  -6 -12   -3.73   16.35
  -4  -6 -12    3.93   24.53
  -4  -6 -12    5.81   19.79
  -4   6 -13   18.59   47.81
  -4   6 -13  -37.47   43.40
  -4  -6 -13   21.78   22.41
  -4  -6 -13   28.99   28.96
  -4  -6 -13   13.55   26.05
  -4  -6 -13   25.35   21.94
  -4   6 -14   20.14   47.78
  -4   6 -14   38.59   42.66
  -4  -6 -14    7.33   23.34
  -4  -6 -14   -1.58   23.32
  -4  -6 -14    1.04   27.32
  -4  -6 -14   11.11   25.13
   4   7 -16  -26.65   46.75
  -4  -7  16  -29.32   42.42
   4  -7 -16   16.08   44.76
   4  -7 -16   27.30   36.30
   4   7 -15   -5.47   35.83
   4  -7 -15   -2.45   36.47
  -4  -7  15  -51.97   45.06
   4  -7 -15   28.60   45.67
   4   7 -14   35.01   34.56
  -4  -7  14  -20.80   43.27
   4  -7 -14    6.97   35.50
   4  -7 -14  -27.36   43.43
   4   7 -13  -39.61   38.86
  -4  -7  13  -63.56   45.67
   4  -7 -13   -9.96   39.20
   4  -7 -13  -18.39   47.37
   4   7 -12  -32.87   33.17
   4  -7 -12    6.25   20.86
   4  -7 -12   13.18   39.32
  -4  -7  12   -2.44   39.15
   4   7 -11   19.91   34.81
   4  -7 -11    4.85   21.83
   4  -7 -11    6.77   26.14
  -4  -7  11   59.02   40.16
   4   7 -10   16.06   34.24
   4  -7 -10   12.77   40.28
   4  -7 -10   11.61   20.53
  -4  -7  10   -5.24   37.36
   4   7  -9   16.43   34.20
   4  -7  -9   -6.46   23.07
   4  -7  -9   17.26   20.20
  -4  -7   9   39.78   37.09
   4   7  -8   10.47   34.51
   4  -7  -8  -15.78   37.30
  -4  -7   8   25.99   14.68
  -4  -7   8   12.38   21.45
   4  -7  -8   24.07   20.28
   4   7  -7   36.38   22.70
  -4  -7   7  -12.14   39.47
   4  -7  -7   35.57   34.11
   4   7  -6   23.95   37.42
   4  -7  -6   67.34   35.15
   4  -7  -6   87.56   39.46
  -4  -7   6  -13.32   38.11
   4   7  -5  120.58   50.58
   4   7  -5  217.59   27.39
   4  -7  -5  202.51   48.33
  -4  -7   5  113.77   52.47
   4  -7  -5  207.44   46.74
   4   7  -4   25.97   14.92
   4   7  -4   34.49   20.52
  -4  -7   4   34.09   20.01
   4  -7  -4  -14.27   18.14
  -4  -7   4    4.71   15.05
   4  -7  -4  -12.34   31.49
   4   7  -3   44.65   32.86
   4   7  -3   -1.08   18.44
   4  -7  -3    8.71   31.16
   4  -7  -3   -0.79   28.38
  -4  -7   3    0.45   32.56
  -4  -7   3   30.46   13.08
  -4   7   2    9.85    4.69
   4   7  -2  -30.86   19.24
  -4   7   2    8.65    5.75
   4   7  -2   20.54   16.47
   4  -7  -2   30.20   17.80
  -4  -7   2   11.95   10.74
  -4  -7   2   48.19   32.63
   4  -7  -2   -7.46   26.47
   4   7  -1  110.20   42.46
   4   7  -1   90.79   16.53
  -4   7   1   86.69   17.35
  -4  -7   1  112.63   41.72
   4  -7  -1  165.86   35.56
  -4  -7   1  117.48   17.20
   4  -7  -1  173.21   37.64
  -4   7   0   26.97   12.73
   4   7   0   15.00   12.35
  -4   7   0   36.79   12.55
   4   7   0   34.88   21.55
   4  -7   0   53.18   29.43
  -4  -7   0   36.53   11.51
   4  -7   0    6.21   17.20
  -4   7  -1  326.21   25.43
  -4   7  -1  316.48   31.98
  -4  -7  -1  376.88   18.26
   4  -7   1  318.69   51.54
   4  -7   1  352.42   36.28
   4   7   2  161.72   31.97
  -4   7  -2  175.55   20.89
  -4   7  -2  194.12   24.89
   4  -7   2   98.44   37.27
   4  -7   2  157.06   38.45
  -4  -7  -2  136.57   14.45
  -4  -7  -2  199.93   32.68
  -4   7  -3  109.87   20.78
  -4  -7  -3   39.45   11.41
   4  -7   3   29.86   27.27
  -4  -7  -3   49.17   11.42
   4  -7   3   60.66   27.47
  -4   7  -4   24.06   19.85
  -4   7  -4   17.18   17.40
   4  -7   4   40.51   22.30
  -4  -7  -4   12.53    8.50
  -4  -7  -4    5.59    9.90
  -4   7  -5   70.12   24.60
  -4   7  -5   52.18   20.87
   4  -7   5   52.14   24.03
  -4  -7  -5   26.79   21.09
  -4  -7  -5   11.54   11.86
  -4  -7  -5   14.86   13.71
  -4  -7  -5   43.15   24.63
   4  -7   5    9.21   22.29
  -4   7  -6    5.18   20.91
  -4   7  -6   22.66   16.01
   4  -7   6    9.07   18.94
  -4  -7  -6   -5.25   12.40
  -4  -7  -6    2.31   10.67
   4  -7   6    9.09   21.19
  -4  -7  -7   10.65   15.55
  -4  -7  -7   13.70   15.15
   4  -7   7   -3.09   21.87
   4  -7   7    7.08   19.32
  -4   7  -8   11.44   31.45
  -4   7  -8   17.12   26.80
   4  -7   8   10.63   22.59
  -4  -7  -8   40.39   31.45
   4  -7   8   22.39   17.59
  -4  -7  -8    7.94   12.90
  -4  -7  -8   -7.70   17.13
  -4  -7  -8   28.50   36.34
  -4  -7  -9   19.04   17.05
  -4  -7  -9   25.17   16.27
   4  -7   9  -22.01   24.47
  -4  -7  -9   89.08   39.40
  -4  -7  -9   84.28   35.09
   4  -7   9   13.10   24.27
  -4   7 -10   24.42   36.55
  -4   7 -10    5.77   32.62
  -4  -7 -10   33.80   21.01
   4  -7  10   23.76   15.06
  -4  -7 -10  -50.58   30.81
   4  -7  10  -19.07   22.17
  -4  -7 -10   46.72   21.24
  -4  -7 -10   -7.65   20.33
  -4   7 -11   -8.70   34.49
  -4   7 -11   56.89   38.86
  -4  -7 -11   -8.11   17.36
  -4  -7 -11   10.97   16.63
  -4  -7 -11   28.95   29.56
  -4  -7 -11   40.48   32.39
  -4   7 -12   39.72   51.17
  -4   7 -12  -29.28   43.31
  -4  -7 -12   37.97   37.00
  -4  -7 -12   21.26   33.34
  -4  -7 -12   79.74   26.64
  -4  -7 -12   86.52   20.65
  -4   7 -13   38.39   24.94
  -4   7 -13   16.96   48.83
  -4  -7 -13    7.53   18.70
  -4  -7 -13   -7.88   32.64
   4   8 -14   63.33   43.90
   4  -8 -14   -7.27   57.58
   4  -8 -14   73.05   48.42
  -4  -8  14   22.54   52.48
   4   8 -13   28.30   39.22
  -4  -8  13  -24.62   44.90
   4  -8 -13   30.77   26.22
   4  -8 -13   -8.94   50.71
   4   8 -12    3.24   36.78
  -4  -8  12   15.11   42.50
   4  -8 -12   18.33   24.48
   4  -8 -12  -53.12   46.73
   4   8 -11   13.13   51.61
   4  -8 -11  146.17   64.20
   4  -8 -11  144.66   33.27
   4   8 -10   24.99   36.33
  -4  -8  10   24.58   39.91
   4  -8 -10   -3.16   22.78
   4  -8 -10  -13.37   42.63
   4   8  -9  -31.86   45.11
  -4  -8   9   31.04   46.06
   4  -8  -9  103.97   29.39
   4  -8  -9  139.14   52.19
   4   8  -8    3.15   24.58
   4  -8  -8   63.50   24.46
  -4  -8   8  -31.95   40.32
   4  -8  -8   49.97   45.20
   4   8  -7    2.08   39.45
   4  -8  -7   42.99   26.67
  -4  -8   7   31.93   42.27
   4  -8  -7   27.88   38.68
   4   8  -6   -7.54   43.63
   4  -8  -6   95.27   46.29
   4  -8  -6   78.31   42.26
  -4  -8   6   58.70   45.08
   4   8  -5  -11.13   34.87
  -4  -8   5   22.77   16.69
   4  -8  -5  -20.30   22.43
   4  -8  -5   -9.51   33.88
  -4  -8   5   34.96   36.81
   4   8  -4    3.60   15.81
   4   8  -4   63.25   23.36
   4  -8  -4    2.18   20.45
  -4  -8   4   16.68   15.18
   4  -8  -4   16.72   35.93
  -4  -8   4    4.73   22.59
   4   8  -3  115.22   45.25
   4   8  -3  103.04   21.28
  -4  -8   3   22.37   45.50
   4  -8  -3   49.03   39.62
  -4  -8   3   74.50   16.83
   4  -8  -3  104.75   44.03
   4   8  -2    5.39   16.57
   4   8  -2   27.22   34.25
  -4  -8   2  -11.94   35.31
   4  -8  -2  -35.60   30.87
  -4  -8   2    1.13   14.01
   4  -8  -2   12.06   19.77
  -4   8   1    8.44    7.26
  -4   8   1    8.65    9.27
   4   8  -1   21.64   12.52
   4   8  -1   39.38   36.83
  -4  -8   1  -10.29   35.51
   4  -8  -1   -7.29   32.26
   4  -8  -1   -9.31   31.46
  -4  -8   1   16.26    9.22
  -4   8   0   41.92   16.42
   4   8   0   14.46   14.93
   4  -8   0   14.73   33.30
   4  -8   0   63.88   34.58
  -4  -8   0   70.59   24.99
  -4  -8   0   37.23   12.78
   4   8   1   -1.52    8.26
  -4   8  -1   17.49   17.85
   4   8   1   27.49   22.43
  -4   8  -1   14.16   13.56
  -4  -8  -1    1.45    7.76
   4  -8   1   15.46   28.32
   4  -8   1   40.73   29.13
  -4   8  -2    4.21   14.95
  -4   8  -2    5.01   11.88
   4  -8   2    4.12   16.82
  -4   8  -3   15.00   17.52
  -4   8  -3   15.45   14.69
   4  -8   3  -14.91   16.58
  -4   8  -4   20.00   17.27
  -4   8  -4   37.38   19.93
   4  -8   4  -11.54   30.42
  -4   8  -5   -1.48   20.95
  -4   8  -5   -0.79   18.01
   4  -8   5    9.35   24.44
   4  -8   5    6.30   23.15
  -4   8  -6   -4.85   26.16
  -4   8  -6   28.53   21.46
   4  -8   6  -13.90   24.22
   4  -8   6   27.37   26.50
  -4  -8  -6   54.10   26.90
  -4   8  -7    4.84   24.67
  -4   8  -7  -14.71   31.39
   4  -8   7   20.96   23.64
  -4  -8  -7   32.30    9.58
   4  -8   7   -3.42   25.99
  -4  -8  -7   38.40   23.63
  -4  -8  -7   26.84   10.32
  -4   8  -8   79.46   32.84
  -4   8  -8    2.64   25.00
   4  -8   8  -23.08   24.77
   4  -8   8   -6.81   20.82
  -4  -8  -8   25.21   21.80
  -4  -8  -8   29.12   42.12
  -4   8  -9   28.28   23.84
  -4   8  -9   20.94   27.92
  -4  -8  -9   10.30   22.58
  -4  -8  -9    7.00   41.78
   4  -8   9   -0.47   20.03
   4  -8   9    5.58   23.72
  -4   8 -10   11.33   18.26
  -4   8 -10  -24.28   23.41
   4  -8  10    7.96   18.37
   4  -8  10  -29.74   23.91
  -4  -8 -10   -6.56   21.63
  -4  -8 -10  -42.85   38.31
  -4   8 -11   84.19   38.42
  -4   8 -11   43.35   30.40
  -4  -8 -11   25.18   45.53
  -4  -8 -11   59.46   40.79
  -4   8 -12   93.47   42.23
  -4  -8 -12   28.67   45.74
  -4  -8 -12   44.57   39.91
   4   9 -13   40.74   44.39
  -4  -9  13  -32.72   49.71
   4  -9 -13   83.83   47.81
   4  -9 -13  -21.19   58.93
   4   9 -12   85.63   43.48
   4  -9 -12  -27.76   34.68
  -4  -9  12   46.50   47.31
   4  -9 -12    6.45   47.26
   4   9 -11   89.36   49.25
   4  -9 -11   66.82   62.47
  -4  -9  11   34.26   51.22
   4  -9 -11   49.42   51.00
   4   9 -10   18.07   39.37
   4  -9 -10   32.90   41.47
   4  -9 -10  -44.22   47.45
  -4  -9  10   -9.91   41.54
   4   9  -9   71.65   45.36
   4  -9  -9   73.99   53.21
  -4  -9   9   49.77   46.00
   4  -9  -9    6.54   28.08
   4   9  -8   49.75   26.65
  -4  -9   8    3.43   45.23
   4  -9  -8   14.02   25.90
   4  -9  -8  -17.64   48.99
   4   9  -7  -25.12   39.44
   4  -9  -7   23.18   24.76
   4  -9  -7   16.45   28.25
  -4  -9   7  -20.15   42.92
   4   9  -6   20.07   43.99
   4  -9  -6  117.31   42.95
  -4  -9   6    8.80   28.00
   4  -9  -6    6.39   45.38
   4   9  -5   52.35   39.18
  -4  -9   5  -12.25   39.70
   4  -9  -5  -13.97   37.34
  -4  -9   5    6.86   20.29
   4  -9  -5   -1.62   25.13
   4   9  -4   85.83   19.20
   4   9  -4   75.57   52.86
  -4  -9   4   11.88   32.23
  -4  -9   4  144.13   23.53
   4  -9  -4   99.97   49.19
   4  -9  -4  118.20   52.54
   4   9  -3  172.58   20.85
   4   9  -3  117.22   59.77
   4  -9  -3   94.73   57.92
   4  -9  -3  171.77   53.89
  -4  -9   3   47.70   58.32
   4   9  -2   23.44   16.19
   4  -9  -2   11.73   41.00
   4  -9  -2   35.71   26.92
  -4  -9   2   -2.40   27.95
  -4  -9   2   58.13   16.67
   4   9  -1    8.92   10.85
  -4  -9   1   12.68    8.20
   4  -9  -1   57.51   37.95
   4  -9  -1   20.30   22.98
  -4   9   0    7.20    9.25
  -4   9   0   13.58   12.58
   4  -9   0   29.71   35.30
  -4   9  -1    4.46   12.85
  -4   9  -1   11.92   16.38
   4  -9   1    0.19   30.63
   4  -9   1  -56.14   32.09
  -4   9  -2   40.56   17.20
  -4   9  -2   15.73   13.21
  -4   9  -3   10.91   17.56
  -4   9  -3    9.81   19.02
  -4   9  -4   13.19   22.20
  -4   9  -4   24.06   17.70
   4  -9   4   29.20   20.46
  -4  -9  -4   76.47   28.84
  -4   9  -5   39.92   21.13
  -4   9  -5   78.95   26.63
   4  -9   5   -2.76   20.25
   4  -9   5   59.09   33.12
  -4   9  -6    4.02   26.82
   4  -9   6   97.66   29.51
   4  -9   6  -16.09   31.23
  -4   9  -7   12.69   29.38
   4  -9   7   41.22   26.80
  -4  -9  -7    2.16   31.41
   4  -9   7    0.43   28.61
  -4   9  -8   -4.73   24.89
  -4   9  -8    5.83   32.73
   4  -9   8   18.19   25.23
  -4  -9  -8   35.54   41.09
   4  -9   8   30.70   28.67
  -4  -9  -8   -9.24   49.71
  -4   9  -9   26.57   27.57
  -4   9  -9   16.74   36.82
   4  -9   9   18.31   24.03
  -4  -9  -9   27.26   40.63
  -4  -9  -9   33.46   48.63
   4  -9   9  -23.93   26.56
  -4   9 -10  -14.54   29.80
  -4   9 -10   -6.29   41.51
  -4  -9 -10   24.30   39.05
   4  -9  10    5.21   21.24
  -4  -9 -10   34.61   28.28
   4  10 -11    5.72   46.92
   4 -10 -11   43.28   58.46
  -4 -10  11   52.70   47.98
   4 -10 -11  -53.11   49.27
   4  10 -10  -58.67   49.63
   4 -10 -10   53.82   50.99
   4 -10 -10  -83.12   36.89
  -4 -10  10   26.66   50.30
   4  10  -9    5.67   45.93
  -4 -10   9  -21.64   28.05
   4 -10  -9   54.61   47.41
   4 -10  -9   53.89   52.55
   4  10  -8  -23.15   28.77
   4 -10  -8  -17.11   50.76
   4 -10  -8    0.62   45.25
  -4 -10   8   45.18   46.97
   4  10  -7  -24.54   28.49
  -4 -10   7   12.31   46.58
   4 -10  -7   38.58   27.65
   4 -10  -7    4.19   30.97
   4  10  -6  -39.56   52.14
  -4 -10   6   34.24   51.66
   4 -10  -6   96.30   56.10
   4 -10  -6   54.64   31.11
   4  10  -5   14.68   46.28
   4 -10  -5   16.80   47.62
  -4 -10   5  -57.41   47.25
   4 -10  -5   63.43   43.22
   4  10  -4   18.88   42.85
   4  10  -4   -5.26   17.16
  -4 -10   4   23.42   26.43
   4 -10  -4   37.69   41.59
   4 -10  -4  -29.05   27.27
   4  10  -3  -13.38   27.29
   4  10  -3  -14.89   22.10
   4 -10  -3   36.88   44.57
   4 -10  -3   -6.42   25.67
  -4 -10   3  -22.03   45.40
  -4 -10   3   -8.31    9.03
   4  10  -2   28.75   16.66
   4 -10  -2    8.24   45.55
  -4 -10   2   74.68   30.34
   4 -10  -2   -8.01   48.34
   4 -10  -1    5.07   44.42
  -4 -10   1   30.55   51.66
   4 -10  -1   64.01   29.72
   4 -10   0  -12.24   25.75
   4 -10   0   57.29   37.24
  -4  10  -1    1.46   10.54
   4 -10   1  -27.60   34.96
   4 -10   1   -4.37   36.52
  -4  10  -2   15.94   11.81
  -4  10  -2    3.70   19.87
  -4  10  -3   11.86   18.14
  -4  10  -3    9.32   14.24
   4 -10   3   35.08   23.68
  -4  10  -4   -3.33   18.70
  -4  10  -4   12.64   15.69
   4 -10   4  -22.06   33.09
  -4  10  -5   -4.84   21.98
  -4  10  -5   22.31   23.82
   4 -10   5   -2.40   34.40
  -4  10  -6   -5.34   20.20
  -4  10  -6  -42.35   25.39
   4 -10   6   -0.64   30.84
   4 -10   6   42.40   32.08
  -4  10  -7   14.16   28.82
  -4  10  -7   15.40   21.82
  -4 -10  -7  -15.32   30.15
   4 -10   7    0.44   29.92
   4 -10   7    9.69   31.66
  -4  10  -8    4.31   23.77
  -4  10  -8   -3.92   29.93
   4 -10   8  -35.72   30.86
   4 -10   8   31.52   27.77
  -4 -10  -8    0.33   51.61
   4  11  -8   67.46   55.65
   4 -11  -8   96.21   65.32
   4 -11  -8  -29.81   57.79
   4  11  -7    6.27   29.68
   4 -11  -7   12.41   33.58
   4 -11  -7  -25.36   48.57
  -4 -11   7  -22.39   49.76
   4  11  -6  -50.66   31.39
   4 -11  -6   54.95   53.30
  -4 -11   6   39.11   49.82
   4 -11  -6   -0.59   31.56
   4 -11  -5  -35.50   56.46
   4 -11  -5   31.00   31.49
  -4 -11   5   52.16   55.02
   4 -11  -4   38.06   54.33
   4 -11  -4   42.65   36.26
  -4 -11   4   66.10   55.63
  -4 -11   3   22.81   49.58
   4 -11  -3  -32.72   46.54
   4 -11  -3   52.71   50.76
  -4 -11   2  -39.40   35.62
   4 -11  -2   -1.28   47.98
   4 -11  -2    7.42   28.13
  -4 -11   1   17.87   57.66
   4 -11  -1   12.73   45.03
   4 -11  -1  -61.31   48.89
   4 -11   0  -15.41   27.39
   4 -11   0   -5.00   48.67
   4 -11   1   19.60   31.28
   4 -11   1   25.88   44.67
   4 -11   2   16.57   27.57
   4 -11   2   23.90   27.56
   4 -11   3   -3.73   39.25
   4 -11   4  -12.51   36.92
   4 -11   4    9.84   35.98
   4 -11   5  -29.07   39.21
   4 -11   5  -19.27   25.35
  -5   0  19   46.59   35.43
   5   0 -19   14.63   37.15
   5   0 -18   45.84   35.25
  -5   0  18   -2.15   32.71
   5   0 -17  -33.88   30.19
  -5   0  17   29.05   27.64
   5   0 -16  177.54   52.68
  -5   0  16  242.10   46.91
   5   0 -15   -9.42   17.57
   5   0 -15   35.64   27.84
  -5   0  15   -6.18   24.20
   5   0 -14  240.94   48.78
  -5   0  14  253.27   44.42
  -5   0  13    6.88   24.01
   5   0 -13   23.99   26.42
   5   0 -13   -3.24   15.45
   5   0 -12   92.64   18.96
   5   0 -12   98.66   32.52
  -5   0  12   44.21   18.40
  -5   0  11    5.33   22.41
  -5   0  11   19.15   15.13
   5   0 -11    9.86   25.51
   5   0 -10   81.73   30.84
  -5   0  10   92.13   27.82
  -5   0   9  -14.50   19.95
   5   0  -9    7.90   17.99
  -5   0   9   19.38   18.74
   5   0  -9  -20.68   21.41
   5   0  -8  280.70   40.62
  -5   0   8  268.07   33.23
   5   0  -8  230.00   31.77
  -5   0   8  257.26   36.78
  -5   0   7    3.80   13.65
   5   0  -7   -7.78   10.61
  -5   0   7   19.80   11.50
   5   0  -7    0.79   13.95
  -5   0   6 1530.39  105.69
   5   0  -6 1398.71   62.45
   5   0  -6 1471.93   74.99
  -5   0   6 1459.89   86.84
   5   0  -5   -6.99   22.27
  -5   0   5   -0.82   17.85
  -5   0   5    9.03   14.52
   5   0  -5  -25.27   17.47
  -5   0   4 1012.23   66.07
   5   0  -4 1042.68   80.29
   5   0  -4  974.07   46.77
  -5   0   4 1061.49   80.82
  -5   0   3   14.51   19.68
  -5   0   3  -16.62   23.31
   5   0  -3  -19.68   19.96
   5   0  -3   -8.03   13.81
  -5   0   2 2304.36  136.52
   5   0  -2 2306.44  141.88
  -5   0   2 2380.20  149.04
   5   0  -2 2336.35  143.93
   5   0  -1   -1.37   20.91
  -5   0   1   -7.55   21.41
   5   0  -1   21.91   17.72
  -5   0   1  -10.35   18.78
  -5   0   0  660.76   43.90
  -5   0   0  616.58   37.48
   5   0   0  618.22   43.16
   5   0   0  629.27   59.55
  -5   0  -1    8.60   12.53
   5   0   1   18.40   22.85
  -5   0  -1   -4.86   13.36
   5   0   1   18.27   16.47
   5   0   2   17.25   23.04
  -5   0  -2   -2.03   22.69
  -5   0  -2   25.16   13.48
   5   0   2   10.45   12.92
  -5   0  -3   -6.21    9.00
  -5   0  -3    6.36   19.89
   5   0   3    3.64   12.89
   5   0   3    1.18   10.13
  -5   0  -4 1081.55   77.66
  -5   0  -4  920.19   35.32
  -5   0  -5   12.68   24.00
  -5   0  -5   14.41   22.67
  -5   0  -6  825.92   72.65
  -5   0  -6  916.20   77.69
  -5   0  -7   -2.37   24.21
  -5   0  -7   -0.76   23.04
  -5   0  -8   30.93   27.50
  -5   0  -8    1.90   15.96
  -5   0  -9   18.70   28.75
  -5   0  -9    3.94   18.50
  -5   0 -10  -13.89   31.04
  -5   0 -10   -3.35   19.74
  -5   0 -11  -19.89   21.24
  -5   0 -11   12.28   19.39
  -5   0 -12  260.68   61.00
  -5   0 -12  249.95   42.72
  -5   0 -13  -10.64   23.10
  -5   0 -13   41.88   39.36
  -5   0 -14  129.54   55.29
  -5   0 -14   98.91   60.20
  -5   0 -15   35.12   52.25
  -5   0 -15   29.40   47.88
  -5   0 -16   61.79   49.28
  -5   0 -16  -25.68   49.74
  -5   1  19   32.83   34.21
   5   1 -19   11.53   32.46
  -5  -1  19    3.99   33.20
   5  -1 -19   -2.41   37.27
   5   1 -18    7.09   30.82
  -5   1  18   20.30   31.62
  -5  -1  18   -5.18   29.97
   5  -1 -18    2.83   33.53
   5   1 -17    4.44   30.91
  -5   1  17  -35.12   30.24
  -5  -1  17  -27.52   27.71
   5  -1 -17   28.96   32.97
  -5   1  16   25.98   29.61
   5   1 -16   -0.23   30.22
  -5  -1  16    8.40   27.74
   5  -1 -16   32.93   33.18
   5   1 -15  124.73   37.14
  -5   1  15   93.19   35.17
  -5  -1  15   78.08   32.79
   5  -1 -15   94.98   39.95
  -5   1  14   85.01   34.17
   5   1 -14   84.72   36.66
  -5  -1  14   99.43   31.06
   5  -1 -14   74.64   37.09
  -5  -1  14  113.15   26.91
  -5   1  13   20.59   25.64
   5   1 -13    9.37   28.02
  -5  -1  13   34.80   24.65
   5  -1 -13   17.39   29.49
   5   1 -12  811.55   85.56
  -5   1  12 1038.92   56.44
  -5   1  12  906.83   78.28
  -5  -1  12  689.45   76.70
   5  -1 -12  838.38   84.89
   5   1 -11  304.96   34.00
  -5   1  11  403.71   47.97
   5   1 -11  405.29   31.14
  -5  -1  11  421.73   33.42
   5  -1 -11  370.72   50.24
  -5  -1  11  326.45   48.25
  -5   1  10 1321.93   85.26
   5   1 -10 1150.01   72.49
  -5   1  10 1263.19   93.62
  -5  -1  10 1104.34   92.78
   5  -1 -10 1295.94   79.07
   5  -1 -10 1238.31   92.50
  -5   1   9  549.69   43.45
  -5   1   9  532.16   49.11
   5   1  -9  517.16   46.14
   5   1  -9  466.52   56.26
  -5  -1   9  474.65   36.14
   5  -1  -9  477.52   34.66
   5  -1  -9  504.00   42.05
   5   1  -8 1073.88   50.97
  -5   1   8 1036.63   66.04
  -5   1   8 1001.86   55.61
   5   1  -8 1051.68   85.37
   5  -1  -8  990.25   63.64
   5  -1  -8 1032.42   78.82
  -5  -1   8 1052.60   72.62
  -5  -1   8 1038.64   83.40
   5   1  -7  341.98   38.65
  -5   1   7  357.66   35.44
  -5   1   7  323.49   42.58
   5   1  -7  363.98   30.95
  -5  -1   7  367.06   39.71
  -5  -1   7  314.50   48.39
   5  -1  -7  352.50   43.71
   5  -1  -7  351.01   33.13
   5   1  -6  831.68   59.60
   5   1  -6  879.87   51.33
  -5   1   6  863.23   52.78
  -5   1   6  832.55   68.33
   5  -1  -6  835.50   71.70
  -5  -1   6  827.27   40.89
   5  -1  -6  774.15   52.05
  -5  -1   6  835.46   75.87
  -5   1   5   18.91   17.97
   5   1  -5   22.72   12.33
  -5   1   5   42.12   15.21
   5   1  -5   32.92   27.80
  -5  -1   5   65.16   21.33
  -5  -1   5   31.00   28.34
   5  -1  -5   39.22   18.32
   5  -1  -5   40.14   15.45
  -5   1   4 1052.48   45.55
  -5   1   4 1090.67   54.72
   5   1  -4 1036.08   69.30
   5   1  -4 1018.47   58.68
   5  -1  -4 1084.02   54.84
  -5  -1   4 1065.95   69.87
   5  -1  -4 1044.97   64.33
  -5  -1   4 1120.29   63.01
  -5   1   3 2787.75  168.82
  -5   1   3 2808.30  153.48
   5   1  -3 2703.98  161.37
   5   1  -3 2805.62  188.03
   5  -1  -3 2803.14  158.18
  -5  -1   3 2863.34  150.67
  -5  -1   3 2732.75  159.38
   5  -1  -3 2782.82  133.15
   5   1  -2 3157.18  201.68
  -5   1   2 3129.18  181.72
  -5   1   2 3124.38  178.65
   5   1  -2 3162.29  190.91
   5  -1  -2 3167.68  182.88
   5  -1  -2 3153.60  151.70
  -5  -1   2 3143.40  147.99
  -5  -1   2 3422.72  219.63
   5   1  -1   14.71   20.95
   5   1  -1   -0.41   22.79
  -5   1   1   17.40   21.16
  -5   1   1   12.23   17.64
  -5  -1   1   27.97   20.23
   5  -1  -1    7.00   17.52
  -5  -1   1   10.91   22.14
   5  -1  -1   17.49   20.66
  -5   1   0  830.10   45.56
  -5   1   0  903.09   46.40
   5   1   0  867.03   63.17
   5   1   0  803.50   66.85
   5  -1   0  853.63   45.47
   5  -1   0  844.51   45.21
  -5  -1   0  948.56   61.57
  -5  -1   0  830.80   65.83
   5   1   1  120.13   21.20
  -5   1  -1  128.62   29.51
  -5   1  -1  104.21   18.34
   5   1   1  112.83   16.81
  -5  -1  -1  109.17   19.92
   5  -1   1  121.73   14.54
  -5  -1  -1  100.76   28.23
   5  -1   1  107.39   17.65
  -5   1  -2   14.96   12.11
   5   1   2  -13.88   12.37
   5   1   2   -0.51   11.77
  -5   1  -2   -2.99    8.69
   5  -1   2    0.57    9.71
  -5  -1  -2   18.34   11.72
   5  -1   2    8.80   21.06
  -5  -1  -2   17.75   19.71
   5   1   3   37.49   12.20
  -5   1  -3   44.14   15.19
  -5   1  -3   48.23    6.96
   5   1   3   25.70   23.81
  -5  -1  -3   19.48   11.31
   5  -1   3   68.39   14.98
  -5  -1  -3   45.58   22.84
   5   1   4    5.55   12.50
  -5   1  -4   21.68   22.16
  -5   1  -4   34.45   14.24
   5   1   4    7.32   11.79
  -5  -1  -4    3.95    9.40
  -5  -1  -4   18.40   20.48
  -5   1  -5   53.83   25.03
  -5   1  -5   49.16   16.08
  -5  -1  -5   25.10   14.37
  -5  -1  -5   21.23   11.64
  -5  -1  -5  -12.00   23.82
  -5  -1  -5   28.06   12.39
  -5   1  -6   45.65   15.34
  -5   1  -6   33.80   25.84
  -5  -1  -6   -3.77   21.77
  -5  -1  -6   43.18   23.45
  -5  -1  -6    6.18   11.69
  -5  -1  -6    8.01   10.01
  -5   1  -7   -9.93   16.29
  -5   1  -7   24.44   24.68
  -5  -1  -7    2.35   10.06
  -5  -1  -7   31.23   14.04
  -5  -1  -7   -5.60   13.97
  -5  -1  -7    1.09    9.20
  -5   1  -8  -13.93   26.53
  -5   1  -8   -1.97   17.59
  -5  -1  -8   30.28   14.75
  -5  -1  -8   -1.09   10.39
  -5  -1  -8   15.12   24.34
  -5  -1  -8    0.18    9.26
  -5   1  -9   76.97   31.80
  -5   1  -9   17.76   17.29
  -5  -1  -9   -3.15    9.76
  -5  -1  -9   -0.42    8.50
  -5  -1  -9    8.90   26.64
  -5  -1  -9   14.64   26.69
  -5   1 -10  182.45   48.19
  -5   1 -10  152.78   51.46
  -5  -1 -10  144.89   45.13
  -5  -1 -10  173.58   44.77
  -5   1 -11   -7.10   37.20
  -5   1 -11   10.37   34.36
  -5  -1 -11   -9.55   19.78
  -5  -1 -11  -16.76   31.79
  -5   1 -12  153.18   56.64
  -5   1 -12  214.65   60.90
  -5  -1 -12  174.27   51.57
  -5  -1 -12  141.97   51.70
  -5   1 -13   64.20   42.30
  -5   1 -13   15.63   29.18
  -5  -1 -13    2.28   24.44
  -5  -1 -13   83.82   40.85
  -5   1 -14   53.49   45.30
  -5   1 -14   -0.55   31.35
  -5  -1 -14   50.88   42.73
  -5  -1 -14   29.88   41.32
  -5   1 -15   -7.76   47.04
  -5   1 -15  -41.10   45.65
  -5  -1 -15   -2.63   42.73
  -5  -1 -15   16.65   41.32
  -5   1 -16   11.56   51.97
  -5   1 -16   51.76   55.96
  -5  -1 -16   18.43   30.24
  -5  -1 -16   23.66   47.38
  -5   2  19    4.07   34.00
   5   2 -19  -14.64   30.72
  -5  -2  19   11.83   30.40
   5  -2 -19    8.49   39.72
  -5   2  18   74.77   38.82
   5   2 -18   27.76   37.96
  -5  -2  18    2.39   34.35
   5  -2 -18   99.79   42.36
  -5   2  17  111.66   39.16
   5   2 -17   -1.64   39.17
   5  -2 -17  121.87   41.31
  -5  -2  17   31.60   31.60
   5   2 -16    3.98   29.95
  -5  -2  16    5.10   25.95
   5  -2 -16   61.05   35.10
  -5   2  15    5.52   30.64
   5   2 -15   26.40   29.42
  -5  -2  15   34.39   25.45
   5   2 -14   55.67   33.36
  -5   2  14  109.80   32.65
  -5  -2  14   38.40   19.44
   5  -2 -14  113.54   37.14
  -5   2  13    4.23   24.80
  -5   2  13  -14.74   15.39
   5   2 -13   10.39   24.80
  -5  -2  13    8.79   24.93
   5  -2 -13    8.23   16.64
  -5   2  12  116.91   30.71
   5   2 -12   58.10   20.67
   5   2 -12   60.02   31.64
   5  -2 -12   51.52   33.47
  -5  -2  12   77.23   33.60
   5   2 -11   75.85   31.78
   5   2 -11   42.92   20.16
  -5   2  11   95.68   18.35
  -5  -2  11   92.17   33.41
   5  -2 -11   84.02   15.10
   5  -2 -11  102.68   20.57
   5   2 -10  313.03   51.13
  -5   2  10  406.16   40.20
  -5   2  10  397.44   45.60
   5  -2 -10  405.59   36.51
   5  -2 -10  400.39   50.95
  -5  -2  10  340.79   52.90
  -5   2   9  195.59   27.39
   5   2  -9  142.16   37.87
  -5   2   9  214.66   33.07
  -5  -2   9  203.42   40.10
   5  -2  -9  194.13   25.63
   5  -2  -9  190.62   37.07
  -5   2   8    6.23   21.98
   5   2  -8   34.16   24.62
   5   2  -8   11.99   13.08
  -5   2   8   26.88   16.76
   5  -2  -8   12.68   15.84
  -5  -2   8   12.56   16.60
   5  -2  -8   41.97   24.60
  -5  -2   8   37.73   22.42
  -5   2   7   32.67   14.12
   5   2  -7   21.70   21.38
  -5   2   7   41.38   10.18
   5   2  -7   22.03   24.46
  -5  -2   7   -1.40   21.79
  -5  -2   7   29.25   17.91
   5  -2  -7   14.73   15.86
   5  -2  -7   54.53   24.89
   5   2  -6   59.06   24.69
   5   2  -6  110.31   18.63
  -5   2   6  100.16   18.51
  -5   2   6   97.47   16.84
   5  -2  -6   90.91   17.71
  -5  -2   6   63.68   34.36
   5  -2  -6   73.55   19.09
  -5  -2   6  114.68   24.49
   5   2  -5 1199.72   91.37
   5   2  -5 1173.83   73.55
  -5   2   5 1221.80   61.26
  -5   2   5 1168.21   57.45
   5  -2  -5 1217.98   62.53
  -5  -2   5 1197.06   52.60
   5  -2  -5 1110.55   84.20
  -5  -2   5 1271.30  102.24
   5   2  -4  206.21   24.51
  -5   2   4  161.80   19.48
   5   2  -4  154.98   17.04
  -5   2   4  188.06   22.13
   5  -2  -4  196.08   23.05
  -5  -2   4  174.77   28.07
   5  -2  -4  169.95   32.96
  -5  -2   4  176.62   39.37
  -5   2   3  286.65   34.61
  -5   2   3  306.94   28.37
   5   2  -3  258.31   20.63
   5   2  -3  287.60   44.85
  -5  -2   3  290.71   31.93
  -5  -2   3  298.33   45.18
   5  -2  -3  306.47   29.01
   5  -2  -3  287.84   22.68
   5   2  -2   22.66   24.87
  -5   2   2   16.44   10.42
   5   2  -2   30.56   11.51
  -5   2   2   15.26   19.29
   5  -2  -2   30.66   11.96
  -5  -2   2   -4.52   23.84
   5  -2  -2   28.63   18.36
  -5  -2   2   40.43   19.13
  -5   2   1  137.71   25.38
   5   2  -1  112.58   24.95
  -5   2   1  123.14   13.59
   5   2  -1  115.36   19.35
   5  -2  -1  142.60   25.78
  -5  -2   1  107.85   31.37
   5  -2  -1  134.82   22.30
  -5  -2   1  118.17   25.26
   5   2   0  425.86   45.31
  -5   2   0  478.50   43.59
  -5   2   0  449.63   30.33
   5   2   0  423.94   27.74
   5  -2   0  468.16   30.95
  -5  -2   0  463.98   42.86
  -5  -2   0  460.23   40.18
   5  -2   0  476.81   43.55
  -5   2  -1   12.74   19.82
   5   2   1  -24.28   18.74
  -5   2  -1   11.47   10.84
   5   2   1    9.08   17.99
   5  -2   1   32.09   19.94
  -5  -2  -1   -7.11   17.66
   5  -2   1    8.88   11.05
  -5  -2  -1   34.66   18.05
   5   2   2  655.97   57.51
   5   2   2  684.82   51.38
  -5   2  -2  827.59   37.43
  -5   2  -2  790.13   61.18
  -5  -2  -2  662.19   45.49
   5  -2   2  777.88   37.10
  -5  -2  -2  693.94   55.43
   5  -2   2  712.64   58.45
   5   2   3  350.48   35.68
  -5   2  -3  505.20   45.09
   5   2   3  423.71   45.70
  -5  -2  -3  476.87   30.10
  -5  -2  -3  475.38   41.67
  -5   2  -4    5.06   25.17
   5   2   4   34.72   21.52
  -5   2  -4   47.70   24.33
   5   2   4   17.79   15.13
  -5  -2  -4   27.35   22.07
   5  -2   4   47.22    5.93
  -5  -2  -4   60.33   13.18
   5  -2   4   38.19    5.87
  -5   2  -5  398.20   46.36
  -5   2  -5  346.16   43.57
  -5  -2  -5  318.84   27.19
  -5  -2  -5  357.11   38.82
  -5  -2  -5  396.77   28.38
  -5  -2  -5  297.42   25.74
  -5   2  -6  -20.17   23.65
  -5   2  -6   11.82   15.48
  -5  -2  -6   13.06   20.64
  -5  -2  -6    0.35   11.03
  -5  -2  -6   16.30   13.22
  -5  -2  -6    6.80   11.15
  -5   2  -7    3.03   28.84
  -5   2  -7   14.70   16.75
  -5  -2  -7   36.47   15.42
  -5  -2  -7   -5.94   15.59
  -5  -2  -7    7.19   22.89
  -5  -2  -7   18.73   14.28
  -5   2  -8  441.53   59.95
  -5   2  -8  512.19   65.51
  -5  -2  -8  326.45   50.40
  -5  -2  -8  436.31   53.16
  -5   2  -9  -41.85   29.72
  -5   2  -9  -29.34   32.49
  -5  -2  -9  -15.34   14.09
  -5  -2  -9   61.22   25.07
  -5  -2  -9   29.58   24.24
  -5  -2  -9   -4.12   15.67
  -5   2 -10  187.99   48.63
  -5   2 -10  144.16   28.25
  -5  -2 -10   74.11   18.21
  -5  -2 -10   80.44   36.76
  -5  -2 -10  121.92   37.83
  -5   2 -11   50.77   41.57
  -5   2 -11    2.29   39.40
  -5  -2 -11   44.06   19.26
  -5  -2 -11   34.13   21.13
  -5  -2 -11   23.74   21.18
  -5  -2 -11   26.18   12.22
  -5   2 -12   18.04   46.14
  -5   2 -12   42.34   24.41
  -5  -2 -12    2.84   19.21
  -5  -2 -12   23.50   21.31
  -5  -2 -12   36.14   14.82
  -5  -2 -12  -12.16   34.76
  -5   2 -13   24.97   49.15
  -5   2 -13   52.87   42.92
  -5  -2 -13   19.41   23.57
  -5  -2 -13   28.49   37.82
  -5   2 -14   -2.43   29.64
  -5   2 -14   -7.25   26.59
  -5  -2 -14   56.92   37.03
  -5  -2 -14  -78.68   36.75
  -5   2 -15   37.15   33.97
  -5   2 -15    2.47   52.11
  -5  -2 -15    9.86   42.83
  -5  -2 -15   52.31   42.91
  -5   2 -16   -2.91   50.04
  -5  -2 -16   24.39   42.57
  -5   3  19   31.73   41.06
   5   3 -19   37.59   35.76
  -5  -3  19   39.43   36.46
   5  -3 -19   11.46   46.00
  -5   3  18  -14.78   36.10
   5   3 -18   28.43   32.17
   5  -3 -18   36.07   41.10
  -5  -3  18    6.89   26.27
   5   3 -17   17.27   30.01
  -5   3  17   -0.87   33.16
  -5  -3  17   -1.85   23.83
   5  -3 -17    8.53   36.24
   5   3 -16  -52.04   33.67
  -5   3  16   79.72   34.78
  -5  -3  16    5.86   28.91
   5  -3 -16   83.43   36.79
  -5   3  15   93.11   36.89
   5   3 -15   18.25   36.11
  -5  -3  15    5.79   36.12
   5  -3 -15  119.00   39.35
   5   3 -14   48.22   33.31
   5   3 -14   68.10   23.46
  -5   3  14   53.84   33.64
   5  -3 -14   54.20   38.33
  -5  -3  14   -2.24   36.03
   5   3 -13    4.08   20.74
  -5   3  13   24.52   30.08
   5   3 -13   81.05   30.39
   5  -3 -13   19.50   34.83
  -5  -3  13   54.07   34.41
   5   3 -12  105.20   38.47
   5   3 -12  105.29   25.09
  -5   3  12  143.87   23.61
  -5  -3  12  132.05   26.40
   5  -3 -12  124.89   41.28
  -5  -3  12   61.46   43.17
   5   3 -11   44.91   19.18
   5   3 -11   60.57   32.73
  -5   3  11   63.78   31.16
  -5   3  11   56.29   14.84
  -5  -3  11   45.60   37.03
   5  -3 -11  107.29   21.47
   5  -3 -11   88.70   34.25
   5   3 -10  114.27   40.46
  -5   3  10  209.02   26.40
  -5   3  10  159.35   35.82
   5  -3 -10  168.06   25.26
   5  -3 -10  197.09   24.50
  -5  -3  10   87.48   28.94
   5   3  -9  959.30  101.27
  -5   3   9 1266.74   91.46
  -5   3   9 1358.64   71.96
  -5  -3   9 1239.79   64.75
   5  -3  -9 1279.67   65.87
  -5  -3   9  929.92   82.52
   5  -3  -9 1309.82  100.29
   5   3  -8  416.31   57.75
   5   3  -8  510.23   30.80
  -5   3   8  450.35   50.31
  -5   3   8  502.52   33.11
   5  -3  -8  492.87   32.16
   5  -3  -8  549.06   54.60
  -5  -3   8  377.46   41.43
  -5  -3   8  521.06   31.52
   5   3  -7  703.91   54.07
  -5   3   7  754.03   40.51
  -5   3   7  698.78   61.16
   5   3  -7  613.99   47.67
  -5  -3   7  737.46   54.55
   5  -3  -7  708.72   39.40
   5  -3  -7  732.58   65.07
  -5  -3   7  653.01   75.86
  -5   3   6 1635.23  106.65
  -5   3   6 1721.75   76.85
   5   3  -6 1737.54  132.33
   5   3  -6 1583.39   99.52
  -5  -3   6 1644.06   99.90
  -5  -3   6 1670.25  135.72
   5  -3  -6 1711.89  116.95
   5  -3  -6 1683.22   79.57
   5   3  -5  262.68   30.50
   5   3  -5  240.94   26.85
  -5   3   5  219.79   20.08
  -5   3   5  230.17   34.94
  -5  -3   5  207.31   44.65
   5  -3  -5  236.85   21.76
  -5  -3   5  265.78   19.05
   5  -3  -5  243.64   38.22
   5   3  -4  292.16   20.46
   5   3  -4  281.45   45.81
  -5   3   4  293.78   22.64
  -5   3   4  339.52   37.86
  -5  -3   4  276.82   31.00
   5  -3  -4  323.28   32.34
  -5  -3   4  271.02   44.33
   5  -3  -4  298.54   40.70
  -5   3   3   55.12   14.53
  -5   3   3   62.22   14.61
   5   3  -3   54.37   29.90
   5   3  -3   58.33   19.73
  -5  -3   3   57.73   18.92
   5  -3  -3   61.01   15.64
   5  -3  -3   55.51   16.07
  -5  -3   3   62.94   29.37
   5   3  -2  196.51   24.61
   5   3  -2  183.59   22.78
  -5   3   2  172.57   20.91
  -5   3   2  187.53   27.98
  -5  -3   2  203.13   36.29
   5  -3  -2  155.88   29.78
   5  -3  -2  138.27   22.73
  -5  -3   2  168.39   23.51
  -5   3   1 2099.77  112.21
   5   3  -1 2026.60  112.55
  -5   3   1 2154.21   90.61
   5   3  -1 2119.87  117.48
  -5  -3   1 2054.30  141.71
   5  -3  -1 1999.54  111.74
   5  -3  -1 2062.02  113.30
  -5  -3   1 2030.89  108.72
  -5   3   0   29.98   10.44
  -5   3   0   37.86   18.38
   5   3   0  -15.18   23.77
   5   3   0   26.93   17.44
  -5  -3   0   18.72   16.68
   5  -3   0   39.02   15.78
  -5  -3   0   20.84   14.06
   5  -3   0   30.81   17.72
  -5   3  -1  606.77   34.45
   5   3   1  456.51   40.66
  -5   3  -1  538.39   42.98
   5   3   1  462.45   49.55
  -5  -3  -1  447.56   30.79
   5  -3   1  486.99   40.61
   5  -3   1  531.15   31.47
  -5  -3  -1  464.20   39.23
   5   3   2  354.88   44.54
  -5   3  -2  468.99   43.11
   5   3   2  446.86   39.91
  -5  -3  -2  413.18   39.78
   5  -3   2  485.42   32.69
  -5  -3  -2  455.11   37.57
   5   3   3  152.96   27.29
  -5   3  -3  198.40   30.39
  -5   3  -3  168.09   29.70
   5   3   3  151.83   17.43
  -5  -3  -3  141.36   25.41
   5  -3   3  181.88   18.08
  -5  -3  -3  167.06   25.37
   5  -3   3  195.93   18.18
  -5   3  -4   13.19   20.28
  -5   3  -4    6.53   20.41
   5   3   4   26.81   16.40
   5   3   4  -20.80   17.39
  -5  -3  -4   10.58   14.89
  -5  -3  -4   33.28   16.64
   5  -3   4   17.35    9.54
   5  -3   4    1.14    9.76
  -5   3  -5  164.50   35.20
  -5   3  -5  167.37   32.38
  -5  -3  -5  175.88   17.42
   5  -3   5  144.81   12.25
  -5  -3  -5  175.84   26.95
  -5  -3  -5  146.86   21.55
  -5   3  -6   79.45   17.70
  -5   3  -6   52.48   19.21
  -5  -3  -6   28.57   21.96
  -5  -3  -6   78.20   22.74
  -5  -3  -6   53.19   17.17
  -5  -3  -6   81.46   19.48
  -5   3  -7  158.79   37.05
  -5   3  -7  159.33   34.03
  -5  -3  -7   92.44   27.04
  -5  -3  -7   84.94   18.58
  -5  -3  -7   48.71   27.70
  -5  -3  -7  130.01   26.94
  -5   3  -8   14.26   30.16
  -5   3  -8    2.17   27.46
  -5  -3  -8    0.83   21.44
  -5  -3  -8   -2.73   13.43
  -5  -3  -8   15.08   14.99
  -5  -3  -8   -2.78   13.60
  -5   3  -9  122.45   40.89
  -5   3  -9  135.42   44.60
  -5  -3  -9  142.59   32.41
  -5  -3  -9   70.90   20.23
  -5  -3  -9  110.47   33.00
  -5  -3  -9   68.33   28.00
  -5   3 -10    1.79   33.31
  -5   3 -10   -7.12   34.40
  -5  -3 -10   -2.03   16.28
  -5  -3 -10    5.20   25.71
  -5  -3 -10   10.26   13.96
  -5  -3 -10   11.20   15.35
  -5  -3 -10    2.55   25.83
  -5   3 -11   66.98   40.93
  -5   3 -11  134.71   45.99
  -5  -3 -11   71.05   32.75
  -5  -3 -11   28.76   33.60
  -5  -3 -11   30.79   18.13
  -5  -3 -11   38.57   19.55
  -5   3 -12   -7.04   46.63
  -5   3 -12  -22.79   40.04
  -5  -3 -12   17.25   31.16
  -5  -3 -12   44.85   17.64
  -5  -3 -12    1.40   21.39
  -5  -3 -12   41.86   32.52
  -5   3 -13  -16.86   43.72
  -5   3 -13   65.15   38.64
  -5  -3 -13    2.97   30.11
  -5  -3 -13  -17.85   30.24
  -5  -3 -13   11.87   13.68
  -5  -3 -13  -21.60   16.48
  -5   3 -14   33.98   48.90
  -5   3 -14  -22.35   53.69
  -5  -3 -14   24.56   23.58
  -5  -3 -14   41.95   37.86
  -5   3 -15    5.76   37.12
  -5   3 -15  -27.93   52.07
  -5  -3 -15   42.77   39.97
  -5  -3 -15   80.01   40.19
   5   4 -18   -8.28   33.66
  -5   4  18   -4.24   24.33
  -5  -4  18   -7.49   27.55
   5  -4 -18  -39.24   41.40
  -5   4  17   23.48   40.98
   5   4 -17   41.57   36.92
   5  -4 -17   50.78   44.06
  -5  -4  17   49.71   39.75
  -5   4  16   56.78   34.76
   5   4 -16    9.53   31.09
   5  -4 -16  -17.29   39.83
  -5  -4  16  -30.82   37.67
  -5   4  15   92.05   24.36
   5   4 -15   18.12   36.38
   5  -4 -15   36.55   44.92
  -5  -4  15   38.51   46.89
  -5   4  14   32.54   30.26
   5  -4 -14   -5.70   21.35
  -5  -4  14  -32.49   35.50
  -5   4  13   96.33   36.75
   5   4 -13    6.07   36.08
  -5  -4  13   15.60   45.31
   5  -4 -13  103.72   42.33
  -5  -4  13   83.32   25.87
   5   4 -12   51.72   34.86
  -5  -4  12   39.07   43.60
  -5   4  11   78.80   20.98
  -5   4  11   45.97   20.57
   5   4 -11   59.88   32.63
  -5  -4  11   44.18   40.15
   5  -4 -11   36.75   36.46
   5  -4 -11   46.73   19.60
  -5   4  10   -8.56   17.12
  -5   4  10   31.18   16.30
   5   4 -10   31.74   28.67
   5  -4 -10    2.94   18.59
  -5  -4  10   39.52   33.06
   5  -4 -10   25.43   15.17
  -5   4   9  124.09   22.53
   5   4  -9   46.04   37.14
   5   4  -9  137.70   20.30
   5  -4  -9  177.14   39.47
   5  -4  -9  154.28   19.07
  -5  -4   9   72.98   42.47
  -5   4   8   62.85   15.32
  -5   4   8  109.15   18.96
   5   4  -8   52.68   31.06
   5  -4  -8   48.06   14.87
   5  -4  -8   80.33   20.14
  -5  -4   8   71.00   34.93
  -5   4   7   53.63   13.04
  -5   4   7   64.01   16.82
   5   4  -7   36.79   13.85
   5   4  -7   25.41   18.56
   5  -4  -7   70.17   29.82
  -5  -4   7   79.11   30.85
  -5  -4   7   40.26   13.99
   5  -4  -7   63.38   13.23
  -5   4   6  237.10   17.70
   5   4  -6  235.19   44.81
  -5   4   6  249.20   24.80
   5   4  -6  233.96   31.03
   5  -4  -6  263.87   28.20
   5  -4  -6  263.87   19.33
  -5  -4   6  239.55   44.53
  -5  -4   6  238.10   19.89
   5   4  -5  349.15   34.28
  -5   4   5  408.54   26.79
  -5   4   5  446.01   45.61
   5   4  -5  325.15   33.58
   5  -4  -5  398.96   31.79
  -5  -4   5  384.16   35.33
   5  -4  -5  430.04   50.92
   5   4  -4   38.68   29.07
  -5   4   4   31.20   23.84
  -5   4   4   53.21   14.03
   5   4  -4   32.49   17.35
  -5  -4   4   18.65   16.59
   5  -4  -4   52.01   15.70
  -5  -4   4   37.44   18.22
   5  -4  -4   24.63   16.02
   5   4  -3   19.47   16.05
  -5   4   3   36.34   13.24
   5   4  -3    4.15   27.77
  -5   4   3   16.36   10.90
   5  -4  -3   12.58   11.88
  -5  -4   3    5.81   26.36
  -5  -4   3   29.07   15.13
   5  -4  -3   24.25   22.22
   5   4  -2  597.36   46.23
  -5   4   2  702.48   52.84
  -5   4   2  626.56   36.67
   5   4  -2  691.98   43.42
  -5  -4   2  670.99   39.61
  -5  -4   2  602.34   62.87
   5  -4  -2  700.70   54.37
   5  -4  -2  613.63   35.76
  -5   4   1  745.76   53.45
   5   4  -1  590.41   66.90
   5   4  -1  689.75   56.80
  -5   4   1  683.94   42.92
   5  -4  -1  658.83   40.94
   5  -4  -1  736.71   36.83
  -5  -4   1  681.99   66.13
  -5  -4   1  668.69   40.02
   5   4   0   71.41   18.61
  -5   4   0   98.33   20.29
   5   4   0  112.48   31.42
  -5   4   0  124.38   14.67
  -5  -4   0   85.16   18.22
  -5  -4   0   92.53   17.88
   5  -4   0  107.82   22.37
   5  -4   0   67.13   17.52
  -5   4  -1 1010.26   62.53
   5   4   1  861.42   81.28
  -5   4  -1  973.77   47.03
   5   4   1  900.06   60.75
  -5  -4  -1 1029.87   58.11
   5  -4   1 1070.91   58.02
  -5  -4  -1  920.06   75.87
   5  -4   1 1039.15   56.52
   5   4   2  138.17   31.26
   5   4   2  100.78   22.56
  -5   4  -2  162.96   15.82
  -5   4  -2  131.36   25.54
  -5  -4  -2  125.18   28.40
   5  -4   2  137.15   18.94
   5  -4   2  138.21   19.13
  -5  -4  -2  132.78   20.75
   5   4   3   89.98   21.62
  -5   4  -3  108.58   24.56
  -5   4  -3  130.19   23.88
   5   4   3   82.77   28.21
   5  -4   3  119.33   16.35
  -5  -4  -3   97.86   20.01
   5  -4   3  112.11   16.29
  -5  -4  -3   63.78   26.84
  -5   4  -4   20.11   22.41
   5   4   4   18.27   16.86
   5   4   4    3.33   22.58
  -5   4  -4   25.19   22.09
  -5  -4  -4   51.34   15.61
   5  -4   4   29.01   11.98
  -5  -4  -4   29.87   12.86
   5  -4   4   42.47   11.30
  -5   4  -5   71.56   26.41
  -5   4  -5   85.79   27.84
  -5  -4  -5   85.59   14.73
  -5  -4  -5   60.34   18.89
   5  -4   5   39.81   16.50
  -5  -4  -5   73.68   18.49
   5  -4   5   39.03   11.15
  -5  -4  -5   58.08   22.10
  -5   4  -6   79.98   28.69
  -5  -4  -6   46.36   19.81
  -5  -4  -6   76.67   20.28
   5  -4   6   39.82   16.60
  -5  -4  -6   78.58   20.00
  -5  -4  -6   43.22   22.64
  -5   4  -7   64.69   29.76
  -5   4  -7   91.73   32.10
  -5  -4  -7   35.71   20.51
   5  -4   7   19.33   13.66
  -5  -4  -7   24.89   19.85
  -5  -4  -7   50.32   21.08
  -5  -4  -7   30.50   18.68
  -5   4  -8  -10.61   18.22
  -5   4  -8  -27.87   31.79
  -5  -4  -8    9.18   18.44
  -5  -4  -8    7.13   18.51
  -5  -4  -8  -14.99   16.45
  -5  -4  -8  -18.31   19.68
  -5   4  -9   94.69   44.48
  -5   4  -9  205.47   46.98
  -5  -4  -9  143.14   28.53
  -5  -4  -9   79.36   27.26
  -5  -4  -9   91.53   29.35
  -5   4 -10   50.77   39.85
  -5   4 -10   40.22   34.97
  -5  -4 -10    8.33   20.26
  -5  -4 -10   17.24   24.01
  -5  -4 -10   26.26   23.77
  -5  -4 -10   18.87   18.67
  -5   4 -11   72.24   46.31
  -5   4 -11   54.77   38.79
  -5  -4 -11   49.41   27.71
  -5  -4 -11   15.84   20.69
  -5  -4 -11   37.44   21.16
  -5  -4 -11   51.64   27.31
  -5   4 -12   26.44   42.97
  -5   4 -12   22.43   38.79
  -5  -4 -12   -6.83   26.78
  -5  -4 -12   54.60   26.39
  -5  -4 -12  -10.01   19.41
  -5  -4 -12    1.72   19.53
  -5   4 -13   31.03   27.25
  -5   4 -13   38.22   49.69
  -5  -4 -13   23.52   29.95
  -5  -4 -13   26.95   19.98
  -5  -4 -13   -0.01   21.64
  -5  -4 -13   37.85   30.38
  -5   4 -14   18.17   48.50
  -5   4 -14   43.44   55.85
  -5  -4 -14   15.00   34.14
  -5  -4 -14   37.66   33.15
  -5   4 -15   59.01   33.95
  -5   4 -15   22.25   30.46
  -5  -4 -15    2.99   33.05
  -5  -4 -15  -42.98   33.32
  -5   5  18   -8.57   27.08
   5   5 -18   34.23   38.62
   5  -5 -18   26.89   46.83
  -5  -5  18   77.74   45.77
  -5   5  17   10.06   41.40
   5   5 -17   12.10   36.57
   5  -5 -17   26.52   28.98
  -5  -5  17   27.50   46.19
   5   5 -16  -27.74   33.27
  -5   5  16    3.74   36.75
  -5  -5  16  -43.50   42.93
   5  -5 -16   49.67   41.08
  -5   5  15   41.41   24.12
   5   5 -15   10.98   34.68
  -5  -5  15   10.58   44.38
   5  -5 -15   -4.13   42.91
   5   5 -14  -35.88   30.05
  -5   5  14   38.73   34.07
   5  -5 -14    5.38   37.13
  -5  -5  14   -3.61   24.79
   5   5 -13  -34.94   33.86
  -5  -5  13   -1.20   26.76
  -5   5  12   -8.55   32.05
   5   5 -12   18.42   18.97
  -5  -5  12   25.73   38.85
   5  -5 -12    7.71   22.49
  -5   5  11  122.92   35.59
   5   5 -11   39.82   22.42
   5  -5 -11   54.85   41.26
  -5  -5  11   18.43   42.93
  -5   5  10   17.32   13.97
   5   5 -10    2.84   30.18
  -5   5  10   59.68   29.90
   5   5 -10   -4.06   16.05
  -5  -5  10   39.11   36.02
   5  -5 -10   23.98   21.22
   5  -5 -10    0.22   20.55
  -5   5   9   78.07   15.41
  -5   5   9   85.52   35.10
   5   5  -9   66.13   35.13
   5  -5  -9  117.95   20.81
   5  -5  -9   62.42   40.15
  -5  -5   9   64.75   19.29
  -5  -5   9   66.22   41.13
  -5   5   8  137.72   38.02
  -5   5   8  145.94   20.31
   5   5  -8   58.15   41.96
   5  -5  -8  144.58   16.11
   5  -5  -8  166.14   27.45
  -5  -5   8   60.21   44.02
   5   5  -7  588.85   49.53
  -5   5   7  578.03   64.41
  -5   5   7  574.48   27.28
   5   5  -7  369.53   70.91
   5  -5  -7  561.47   29.63
   5  -5  -7  585.14   71.70
  -5   5   6  206.88   38.65
  -5   5   6  182.78   13.41
   5   5  -6  121.24   44.05
   5   5  -6  175.72   27.43
   5  -5  -6  168.39   19.32
  -5  -5   6  120.93   41.59
   5  -5  -6  196.54   26.56
  -5  -5   6  159.98   27.30
   5   5  -5  979.22   61.69
  -5   5   5 1056.55   84.76
  -5   5   5  941.54   43.12
   5   5  -5  940.05   95.04
  -5  -5   5 1030.55   45.15
   5  -5  -5 1076.15   86.61
   5  -5  -5 1064.42   49.46
  -5  -5   5  877.46   73.46
   5   5  -4  -11.27   14.08
  -5   5   4   -1.32    9.27
  -5   5   4   10.79   13.78
   5   5  -4   17.38   15.70
   5  -5  -4   -2.40    7.61
  -5  -5   4    1.31   13.96
  -5  -5   4  -20.73   25.78
   5  -5  -4   34.21   23.42
  -5   5   3  418.47   29.16
  -5   5   3  534.84   51.54
   5   5  -3  430.96   60.23
   5   5  -3  494.98   33.69
  -5  -5   3  480.76   59.48
   5  -5  -3  393.09   29.80
   5  -5  -3  515.25   35.23
  -5  -5   3  479.42   31.83
  -5   5   2  120.14   21.67
   5   5  -2  118.18   39.32
  -5   5   2  179.23   20.65
   5   5  -2  161.94   21.14
   5  -5  -2  172.63   32.26
  -5  -5   2  177.14   18.70
  -5  -5   2  156.66   37.95
  -5   5   1   97.96   22.21
   5   5  -1   99.12   22.16
   5   5  -1   95.61   18.12
  -5  -5   1  114.18   15.63
  -5  -5   1   65.46   20.30
   5  -5  -1  130.49   27.23
   5   5   0   15.46   26.13
  -5   5   0    7.13   18.88
   5   5   0    4.95   13.82
  -5   5   0   30.80   12.32
   5  -5   0   -0.73   17.80
  -5  -5   0    6.88   11.58
   5  -5   0   18.29   19.11
  -5  -5   0  -50.90   24.45
   5   5   1  228.65   45.00
   5   5   1  239.78   33.47
  -5   5  -1  234.96   27.77
  -5   5  -1  255.44   24.99
  -5  -5  -1  278.96   27.82
   5  -5   1  268.47   30.52
   5  -5   1  274.62   31.07
  -5  -5  -1  229.97   29.54
  -5   5  -2   38.23   19.68
  -5   5  -2   35.36   17.66
   5   5   2   12.62   29.00
   5   5   2   47.02   16.00
  -5  -5  -2   29.05   19.35
   5  -5   2   49.88   18.04
  -5  -5  -2   74.92   26.73
   5  -5   2   51.96   18.87
  -5   5  -3  760.68   41.76
  -5   5  -3  833.37   58.54
   5  -5   3  714.23   51.45
  -5  -5  -3  574.64   46.96
  -5  -5  -3  659.07   70.45
   5  -5   3  655.02   50.95
  -5   5  -4    3.38   17.96
  -5   5  -4   -3.87   19.62
   5  -5   4    5.77   12.93
  -5  -5  -4   12.47   13.07
   5  -5   4  -14.38   13.55
  -5   5  -5  110.02   28.33
  -5   5  -5   83.48   25.54
  -5  -5  -5   41.36   18.33
   5  -5   5   49.94   15.10
  -5  -5  -5   49.70   17.60
   5  -5   5   30.53   17.34
  -5  -5  -5   52.38   30.40
  -5   5  -6   13.46   15.86
  -5   5  -6   11.99   23.89
   5  -5   6   -6.83   11.32
  -5  -5  -6    8.39   24.24
  -5  -5  -6    6.49   14.97
   5  -5   6    8.29   13.13
  -5  -5  -6   18.97   15.62
  -5   5  -7   78.84   19.75
  -5   5  -7   57.67   34.27
   5  -5   7   39.44   21.48
  -5  -5  -7   74.68   19.54
   5  -5   7   11.13   15.42
  -5  -5  -7   13.44   26.14
  -5  -5  -7   49.69   19.08
  -5   5  -8   31.44   28.25
  -5   5  -8   40.91   31.14
  -5  -5  -8  -21.57   21.63
  -5  -5  -8   11.79   16.49
   5  -5   8    2.45   10.86
  -5  -5  -8   -0.37   20.75
  -5  -5  -8   16.61   22.04
   5  -5   8  -11.47   17.40
  -5   5  -9   45.09   34.87
  -5   5  -9   25.34   20.09
  -5  -5  -9   30.25   20.43
   5  -5   9    7.42    8.21
  -5  -5  -9   31.18   19.25
  -5  -5  -9    7.79   18.49
  -5  -5  -9   16.44   22.67
   5  -5   9   -1.02   12.16
  -5   5 -10   33.20   39.30
  -5   5 -10   17.39   35.48
  -5  -5 -10   18.33   22.70
  -5  -5 -10   36.65   20.20
  -5  -5 -10    4.82   21.13
  -5  -5 -10    3.99   20.73
  -5   5 -11   26.55   38.91
  -5   5 -11   13.65   43.52
  -5  -5 -11   42.71   21.15
  -5  -5 -11   11.24   13.97
  -5  -5 -11   15.35   22.52
  -5  -5 -11   10.69   23.27
  -5   5 -12  -10.77   39.30
  -5   5 -12   40.40   43.60
  -5  -5 -12   12.26   23.15
  -5  -5 -12  -46.31   20.81
  -5  -5 -12    2.14   23.18
  -5  -5 -12  -12.69   23.50
  -5   5 -13   30.55   42.76
  -5   5 -13  110.01   46.23
  -5  -5 -13  -22.50   22.08
  -5  -5 -13  -18.00   25.23
  -5  -5 -13    2.71   23.13
  -5  -5 -13   19.94   24.89
  -5   5 -14  -17.28   28.59
  -5   5 -14    9.50   33.16
  -5  -5 -14   -5.84   29.22
  -5  -5 -14  -17.85   29.19
  -5  -5 -14   87.95   29.87
  -5  -5 -14   33.34   21.91
   5   6 -17   -9.52   40.76
  -5  -6  17   10.91   51.38
   5  -6 -17  106.02   50.83
   5   6 -16   63.69   41.60
   5  -6 -16   29.98   53.65
  -5  -6  16   44.28   52.93
   5   6 -15   57.53   40.53
  -5   6  15   86.80   28.25
  -5  -6  15  -24.11   52.27
   5  -6 -15   17.32   31.01
   5   6 -14  -35.20   35.46
  -5   6  14   12.08   38.66
  -5  -6  14   17.63   28.17
   5  -6 -14   78.36   41.77
   5   6 -13   34.77   41.65
  -5   6  13  104.37   45.49
  -5  -6  13   -6.60   52.37
   5  -6 -13  111.51   31.29
   5   6 -12   12.31   35.81
  -5   6  12   45.78   15.95
  -5   6  12   36.41   39.59
  -5  -6  12  -83.35   44.71
   5  -6 -12   54.08   41.87
  -5   6  11  139.05   45.49
   5   6 -11   41.00   43.30
  -5   6  11   98.25   17.31
   5  -6 -11  130.88   29.76
  -5  -6  11   54.51   51.54
  -5   6  10   63.89   38.31
   5   6 -10    6.19   38.22
  -5  -6  10  -25.76   42.64
   5  -6 -10  139.60   41.18
  -5   6   9  -25.43   32.29
  -5   6   9   -4.42    9.04
   5   6  -9   26.47   31.12
   5  -6  -9   -7.83   22.31
   5  -6  -9  -12.23   14.16
  -5  -6   9  -28.70   35.05
  -5   6   8   70.93   38.04
  -5   6   8   76.50   10.03
   5   6  -8   36.50   24.19
   5  -6  -8   89.77   39.60
   5  -6  -8   83.70   15.76
  -5  -6   8   39.47   41.41
  -5   6   7   -1.18    7.82
   5   6  -7   -5.75   29.44
  -5   6   7   21.91   29.14
   5  -6  -7   -9.57   18.59
  -5  -6   7    6.77   18.20
   5  -6  -7   -0.55    9.33
   5   6  -6  421.03   39.67
   5   6  -6  245.95   60.17
  -5   6   6  448.15   38.69
   5  -6  -6  427.28   62.03
  -5  -6   6  221.72   66.33
  -5  -6   6  418.25   38.48
  -5   6   5   28.32    8.13
  -5   6   5   54.75   19.85
   5   6  -5   54.03   20.13
   5   6  -5    6.82   19.02
  -5  -6   5   47.47   34.62
  -5  -6   5   26.42   18.26
   5  -6  -5   72.48   32.91
   5   6  -4   13.22   15.50
   5   6  -4   -6.07   31.15
  -5   6   4   12.21    7.27
  -5  -6   4   35.43   14.70
   5  -6  -4    7.07   28.49
  -5  -6   4   -0.35   31.45
  -5   6   3  130.03   15.77
   5   6  -3  182.74   28.10
   5   6  -3  182.89   21.88
   5  -6  -3  170.80   38.90
  -5  -6   3  115.80   27.61
  -5  -6   3  181.81   20.72
  -5   6   2   71.09   10.91
   5   6  -2  105.80   17.97
   5   6  -2   79.24   38.53
  -5  -6   2   87.01   37.13
   5  -6  -2   79.30   20.20
   5  -6  -2  145.54   29.51
  -5  -6   2  115.65   21.06
  -5   6   1  270.45   27.12
   5   6  -1  275.38   38.64
   5   6  -1  333.41   30.42
   5  -6  -1  437.13   30.94
   5  -6  -1  400.37   46.87
  -5  -6   1  345.23   24.67
  -5  -6   1  363.82   38.97
  -5   6   0   -3.45   10.28
   5   6   0   -4.46   26.98
   5   6   0   23.12   17.11
  -5   6   0    8.82   12.74
   5  -6   0  -10.42   20.70
   5  -6   0   -0.01   19.29
  -5  -6   0   -3.58   26.30
  -5  -6   0   -6.53    9.82
  -5   6  -1  591.40   43.97
   5   6   1  489.38   81.24
  -5   6  -1  572.83   51.75
   5  -6   1  707.44   62.88
   5  -6   1  792.42   61.06
  -5  -6  -1  640.39   54.61
  -5  -6  -1  772.11   39.60
  -5   6  -2   39.55   15.79
  -5   6  -2   23.83   17.96
   5   6   2   12.98   18.36
   5   6   2   16.59   19.53
   5  -6   2   28.09   13.44
   5  -6   2   28.61   20.97
  -5  -6  -2   34.49   12.51
   5   6   3   19.93   21.43
  -5   6  -3   89.60   24.23
  -5   6  -3   92.09   21.43
   5   6   3  112.28   36.15
   5  -6   3   70.33   23.34
  -5  -6  -3   58.60   21.02
  -5  -6  -3   48.22   34.25
   5  -6   3   38.42   23.68
  -5   6  -4   23.59   21.24
  -5   6  -4   14.32   19.57
   5  -6   4   24.48   18.63
   5  -6   4   24.36   18.09
  -5  -6  -4    8.76   13.69
  -5   6  -5   59.02   23.22
  -5   6  -5   11.26   25.78
  -5  -6  -5   29.99   15.33
   5  -6   5   14.76   17.73
   5  -6   5    9.09   19.65
  -5  -6  -5   29.25   14.75
  -5   6  -6   17.58   24.84
  -5   6  -6   63.75   28.87
   5  -6   6    9.09   21.76
   5  -6   6   24.99   24.35
  -5  -6  -6   39.41   14.51
  -5  -6  -6    3.51   14.91
  -5   6  -7   83.11   31.51
   5  -6   7   22.74   19.31
  -5  -6  -7   21.84   16.97
  -5  -6  -7   51.50   32.37
  -5  -6  -7   22.88   16.39
   5  -6   7    0.36   15.20
  -5   6  -8  -10.00   19.44
  -5   6  -8  -17.31   28.18
   5  -6   8   11.62   11.81
  -5  -6  -8   -2.97   16.01
  -5  -6  -8   10.02   14.99
  -5  -6  -8  -27.56   27.97
   5  -6   8   25.51   20.54
  -5   6  -9   81.75   33.90
  -5  -6  -9   23.54   19.15
   5  -6   9   13.93   11.47
  -5  -6  -9    8.36   19.68
   5  -6   9    0.65   23.58
  -5  -6  -9   24.93   27.59
  -5  -6  -9   25.40   18.85
  -5   6 -10  -15.22   22.93
  -5   6 -10    6.39   20.71
  -5  -6 -10  -27.15   17.77
   5  -6  10   11.54   17.01
  -5  -6 -10   -3.31   17.56
   5  -6  10   -4.87    7.61
  -5  -6 -10    8.58   15.68
  -5  -6 -10   12.42   23.04
  -5   6 -11   68.49   26.81
  -5   6 -11   17.40   37.74
  -5  -6 -11   -2.64   26.60
  -5  -6 -11    5.04   19.80
  -5  -6 -11   11.57   19.96
  -5  -6 -11    3.60   24.46
  -5   6 -12  -24.20   25.71
  -5   6 -12   33.22   38.08
  -5  -6 -12   -7.09   24.45
  -5  -6 -12    7.99   26.88
  -5  -6 -12   10.66   20.29
  -5  -6 -12   -0.47   24.01
  -5   6 -13   34.12   27.87
  -5   6 -13   15.25   30.37
  -5  -6 -13   26.33   26.29
  -5  -6 -13    9.95   27.32
  -5  -6 -13   16.48   23.88
  -5  -6 -13   -3.85   23.32
   5   7 -16    0.92   39.02
  -5  -7  16   -9.22   48.27
   5  -7 -16   33.45   38.16
   5  -7 -16    1.31   30.12
   5   7 -15   30.15   42.15
   5  -7 -15   22.36   51.81
   5  -7 -15   38.54   27.25
  -5  -7  15   20.03   52.47
   5   7 -14   16.44   24.35
   5  -7 -14   -7.72   29.11
  -5  -7  14   64.91   47.20
   5   7 -13  -34.04   40.54
   5  -7 -13  100.31   48.86
  -5  -7  13   62.18   47.19
   5   7 -12   12.57   36.13
   5  -7 -12   24.48   26.35
  -5  -7  12  -46.15   43.18
   5   7 -11  -30.93   22.56
  -5  -7  11   26.18   41.24
   5  -7 -11   41.23   41.37
   5   7 -10    4.19   16.39
   5   7 -10  -10.01   21.94
  -5  -7  10   15.17   17.47
   5  -7 -10    5.36   11.26
   5  -7 -10    3.83   24.76
  -5  -7  10  -16.75   37.87
   5   7  -9   54.12   39.46
  -5  -7   9    5.44   27.74
   5   7  -8   22.36   40.98
  -5  -7   8   67.63   16.89
  -5  -7   8   37.79   42.22
   5  -7  -8   39.04   26.32
   5   7  -7   93.52   49.25
   5  -7  -7  156.48   47.92
  -5  -7   7   40.36   52.61
  -5  -7   7  170.85   30.60
   5   7  -6   38.52   45.81
   5  -7  -6  149.13   44.60
  -5  -7   6   80.63   48.80
  -5  -7   6  138.51   25.84
   5  -7  -6   79.79   25.34
   5   7  -5   16.47   35.56
   5   7  -5   16.99   17.68
  -5  -7   5   27.46   17.45
   5  -7  -5  -44.95   33.57
  -5  -7   5    4.80   22.13
   5  -7  -5   -3.02   30.08
   5   7  -4   62.62   18.56
   5   7  -4   40.33   38.05
   5  -7  -4   43.14   33.01
   5  -7  -4   25.74   35.77
  -5  -7   4   46.25   16.96
  -5  -7   4  -17.51   38.24
   5   7  -3   81.61   29.36
   5   7  -3  137.61   20.80
  -5  -7   3  126.09   19.02
   5  -7  -3  135.04   24.99
  -5  -7   3   91.30   29.69
   5  -7  -3  133.43   25.83
  -5   7   2   19.79    8.64
   5   7  -2    9.14   14.25
  -5   7   2   10.31   11.30
   5   7  -2   26.27   35.41
  -5  -7   2   37.15   33.47
   5  -7  -2   -8.23   27.10
  -5  -7   2   -9.51   16.16
   5  -7  -2    2.12   28.94
   5   7  -1  262.68   43.04
   5   7  -1  308.43   30.63
  -5  -7   1  317.93   30.88
   5  -7  -1  391.42   54.79
  -5  -7   1  350.06   65.60
   5  -7  -1  362.23   35.42
  -5   7   0    1.47   13.14
   5   7   0  -32.41   32.59
  -5   7   0   -4.95   18.18
   5   7   0    9.00   17.27
   5  -7   0   17.37   23.83
  -5  -7   0   25.84   30.67
   5  -7   0  -21.36   25.77
  -5  -7   0    3.83    9.49
  -5   7  -1   12.55   13.06
   5   7   1   16.54   21.98
  -5   7  -1   26.53   16.77
   5   7   1    0.51   12.98
   5  -7   1   40.87   24.66
  -5  -7  -1   38.23   21.15
   5  -7   1   24.35   15.91
  -5  -7  -1   13.35   13.38
  -5   7  -2   80.45   21.76
  -5   7  -2   77.20   18.30
   5   7   2   23.61   19.49
  -5  -7  -2   55.79   12.98
   5  -7   2   74.28   29.15
   5  -7   2   66.50   29.72
  -5   7  -3   10.20   18.22
  -5   7  -3   -9.47   15.68
   5  -7   3  -11.03   21.32
   5  -7   3   34.83   20.93
  -5  -7  -3   -3.66   13.02
  -5   7  -4   36.29   22.35
  -5  -7  -4    5.57   15.83
  -5  -7  -4    5.31   23.72
   5  -7   4    5.37   21.69
  -5  -7  -4   -1.29   20.30
   5  -7   4   65.54   22.16
  -5  -7  -4   11.39   14.72
  -5   7  -5   12.05   19.23
  -5   7  -5   18.22   22.12
  -5  -7  -5  -12.93   12.25
  -5  -7  -5    5.33   10.29
   5  -7   5   -6.67   20.51
   5  -7   5   -6.82   18.60
  -5   7  -6   26.01   27.76
  -5   7  -6   55.10   24.02
  -5  -7  -6   21.63   16.54
   5  -7   6   -1.70   19.08
  -5  -7  -6    4.99   18.78
   5  -7   6  -16.44   20.77
  -5   7  -7   41.89   26.89
  -5   7  -7   38.11   31.19
   5  -7   7   27.26   24.39
   5  -7   7  -11.22   20.88
  -5  -7  -7   20.13   18.42
  -5  -7  -7   19.26   18.02
  -5   7  -8   -1.89   26.34
  -5   7  -8    8.48   32.45
   5  -7   8    9.24   26.30
  -5  -7  -8  -29.86   34.05
  -5  -7  -8   16.25   17.90
   5  -7   8  -19.27   15.13
  -5  -7  -8    6.13   13.66
  -5   7  -9   25.88   30.48
  -5   7  -9  -10.12   35.38
  -5  -7  -9   26.77   32.96
   5  -7   9   -1.90   14.18
   5  -7   9   30.60   26.35
  -5  -7  -9   12.64   15.48
  -5  -7  -9    0.73   22.92
  -5  -7  -9   -0.07   30.50
  -5   7 -10   -4.33   37.30
  -5   7 -10  -12.73   32.17
  -5  -7 -10   10.90   30.58
  -5  -7 -10   15.78   16.26
  -5  -7 -10   -6.73   16.88
  -5  -7 -10   19.25   31.36
  -5   7 -11   27.10   22.18
  -5   7 -11   65.47   42.55
  -5  -7 -11    2.19   24.27
  -5  -7 -11   43.22   31.90
  -5  -7 -11  -24.35   30.76
  -5  -7 -11   -0.07   18.65
  -5   7 -12    5.73   47.23
  -5   7 -12   25.15   40.93
  -5  -7 -12  -11.24   32.07
  -5  -7 -12   32.16   18.78
  -5  -7 -12    3.28   31.04
  -5  -7 -12   19.55   18.64
   5   8 -14   21.97   40.74
  -5  -8  14   -7.17   47.40
   5  -8 -14    3.67   41.72
   5  -8 -14   -5.56   50.75
   5   8 -13   74.95   49.01
   5  -8 -13  101.98   58.81
   5  -8 -13   70.37   49.11
  -5  -8  13  -19.43   54.93
   5   8 -12    8.94   42.67
   5  -8 -12   38.93   41.34
   5  -8 -12   43.46   49.49
  -5  -8  12    0.80   29.60
   5   8 -11   33.18   38.26
   5  -8 -11   25.94   37.40
  -5  -8  11  -40.79   40.87
   5  -8 -11  -31.63   45.28
   5   8 -10   36.57   47.37
   5  -8 -10   51.19   53.95
  -5  -8  10   27.99   49.19
   5  -8 -10   81.62   44.51
   5   8  -9   25.10   37.72
  -5  -8   9  -20.89   39.59
   5  -8  -9   32.59   39.56
   5  -8  -9  -35.87   35.60
   5   8  -8   52.33   42.86
  -5  -8   8   24.33   42.63
   5  -8  -8   77.06   40.73
   5  -8  -8    3.50   28.06
   5   8  -7   22.82   38.38
   5  -8  -7  -53.62   40.13
  -5  -8   7   -3.89   41.25
   5  -8  -7   -4.74   36.62
   5   8  -6   20.59   24.42
   5   8  -6    5.46   22.00
  -5  -8   6  -55.26   43.34
   5  -8  -6   41.70   25.48
   5  -8  -6   56.31   22.90
   5   8  -5   12.81   19.43
   5   8  -5    4.70   39.93
   5  -8  -5   50.38   36.18
   5  -8  -5   83.15   39.91
  -5  -8   5   21.85   26.50
  -5  -8   5   26.27   18.51
   5   8  -4  -21.65   38.65
   5   8  -4   26.03   15.98
   5  -8  -4   32.88   37.30
  -5  -8   4   -6.33   39.09
   5  -8  -4   49.30   33.76
  -5  -8   4    9.79   15.83
   5   8  -3  118.89   21.05
   5   8  -3   73.99   31.89
   5  -8  -3   94.97   27.98
   5  -8  -3  140.31   30.15
  -5  -8   3  130.76   19.94
  -5  -8   3   91.16   49.19
  -5   8   2    2.64    7.35
  -5   8   2    3.11    5.81
   5   8  -2   -0.35   37.37
   5   8  -2   15.69   19.95
  -5  -8   2   54.04   36.67
   5  -8  -2   36.93   29.55
   5  -8  -2  -14.19   32.15
  -5  -8   2   26.63   15.81
  -5   8   1   45.39   17.95
   5   8  -1   47.08   17.98
   5   8  -1   82.02   46.52
   5  -8  -1   88.38   39.13
  -5  -8   1   68.06   13.57
   5  -8  -1  117.92   36.61
  -5  -8   1   59.13   27.92
   5   8   0   14.52   38.28
  -5   8   0   18.74   17.84
  -5   8   0   -4.35    9.59
   5   8   0   29.14   16.98
  -5  -8   0  -37.08   35.16
   5  -8   0   53.12   28.29
   5  -8   0   78.67   30.14
  -5  -8   0   -3.15    9.21
  -5   8  -1   39.26   17.03
  -5   8  -1   27.33   13.05
   5   8   1   19.51   13.91
   5  -8   1   23.23   19.79
   5  -8   1   33.07   19.46
  -5  -8  -1   43.84   24.15
  -5  -8  -1   16.94    8.70
  -5   8  -2   82.61   27.42
  -5   8  -2   44.80   16.19
  -5  -8  -2   22.99   11.10
   5  -8   2   58.48   30.84
   5  -8   2   38.64   31.15
  -5   8  -3   77.22   18.92
  -5   8  -3   54.12   22.60
   5  -8   3   29.00   30.78
  -5  -8  -3   20.46   11.47
   5  -8   3   32.36   30.55
  -5   8  -4   12.72   22.24
  -5   8  -4   43.18   18.09
  -5  -8  -4    1.39    9.46
   5  -8   4    8.19   26.60
  -5  -8  -4   10.50   10.32
   5  -8   4   24.49   24.49
  -5   8  -5    8.06   20.89
  -5   8  -5   33.69   25.33
  -5  -8  -5    2.56   11.95
   5  -8   5    6.48   24.35
  -5  -8  -5   19.68   10.68
   5  -8   5   14.24   25.44
  -5   8  -6   -6.32   22.16
  -5   8  -6   31.10   25.94
  -5  -8  -6    1.42   11.62
  -5  -8  -6   11.40   23.59
  -5  -8  -6    5.38   10.46
   5  -8   6   18.85   21.91
   5  -8   6   22.80   23.89
  -5   8  -7   17.91   30.33
  -5   8  -7    9.57   25.04
  -5  -8  -7   17.54   12.81
   5  -8   7   13.93   23.33
  -5  -8  -7    7.60    8.83
   5  -8   7    5.67   28.14
  -5   8  -8    4.56   34.50
  -5   8  -8   39.69   17.87
   5  -8   8   -9.68   19.97
   5  -8   8   12.10   24.65
  -5   8  -9   -3.88   31.47
  -5   8  -9   52.59   39.49
  -5  -8  -9   39.87   26.22
   5  -8   9   -7.06   18.59
  -5  -8  -9   79.53   38.06
   5  -8   9   19.80   22.47
  -5   8 -10   52.24   38.02
  -5   8 -10    3.11   32.44
  -5  -8 -10  -25.65   36.12
  -5  -8 -10   27.38   39.05
  -5   8 -11   73.61   44.46
  -5   8 -11    1.83   37.51
  -5  -8 -11   12.82   40.88
  -5  -8 -11   50.44   38.20
   5   9 -13    8.98   47.51
   5  -9 -13   39.72   36.30
  -5  -9  13    3.99   52.25
   5  -9 -13    8.06   48.15
   5   9 -12    5.85   44.93
   5  -9 -12    2.60   54.29
  -5  -9  12    4.37   47.38
   5  -9 -12  -46.52   44.49
   5   9 -11    4.75   54.62
  -5  -9  11   89.29   55.95
   5  -9 -11  104.44   54.75
   5  -9 -11   72.87   41.71
   5   9 -10   16.38   50.69
   5  -9 -10   91.69   49.72
  -5  -9  10   11.56   33.12
   5  -9 -10  128.52   58.32
   5   9  -9   24.22   43.93
   5  -9  -9  -25.89   31.54
   5  -9  -9  -31.11   42.79
  -5  -9   9  -13.81   45.19
   5   9  -8   16.11   50.64
   5  -9  -8   38.76   47.62
  -5  -9   8   72.47   47.81
   5  -9  -8   81.20   53.85
   5   9  -7  -15.40   39.79
   5  -9  -7   22.26   41.42
   5  -9  -7   -9.10   38.37
  -5  -9   7    5.17   26.85
   5   9  -6   71.20   36.15
  -5  -9   6   41.05   58.54
  -5  -9   6  168.28   28.25
   5  -9  -6  124.24   33.27
   5  -9  -6   97.65   37.53
   5   9  -5   26.51   42.70
   5   9  -5   23.09   18.56
   5  -9  -5   -6.02   23.78
  -5  -9   5   -6.73   27.40
   5  -9  -5    3.41   41.64
   5   9  -4   53.17   40.18
   5   9  -4   -2.38   14.09
  -5  -9   4  -72.50   41.66
   5  -9  -4   81.14   35.10
   5  -9  -4   -5.00   39.50
  -5  -9   4   -0.43   18.99
   5   9  -3   31.00   51.53
   5   9  -3   61.48   20.04
  -5  -9   3   83.84   20.77
  -5  -9   3   17.61   32.51
   5  -9  -3  110.96   30.06
   5  -9  -3  108.56   44.96
   5   9  -2  -15.38   14.98
   5   9  -2    4.17   25.36
  -5  -9   2   -8.12   12.43
   5  -9  -2   64.88   35.45
   5  -9  -2   26.64   34.06
  -5  -9   2   46.36   38.90
   5   9  -1   13.51   16.81
  -5  -9   1  -12.79   13.39
   5  -9  -1   19.91   34.42
  -5  -9   1  -20.16   24.60
   5  -9  -1   -5.20   34.45
  -5   9   0   18.32   16.98
   5   9   0    9.25   12.12
  -5   9   0    0.13   11.55
  -5  -9   0    8.64   10.36
   5  -9   0   27.70   34.71
   5  -9   0   42.41   34.72
  -5   9  -1   13.58   10.79
  -5   9  -1    0.25   15.31
   5  -9   1   20.20   32.34
   5  -9   1   43.09   32.40
  -5   9  -2   30.18   22.03
  -5   9  -2   -6.83   16.28
  -5  -9  -2    7.22   24.36
   5  -9   2   17.33   29.46
   5  -9   2  -13.94   18.78
  -5   9  -3    1.89   25.52
  -5   9  -3   -8.17   14.56
   5  -9   3    6.32   18.30
   5  -9   3   39.08   29.37
  -5   9  -4   -1.72   20.16
  -5   9  -4  -14.99   16.50
   5  -9   4   14.97   29.98
   5  -9   4   51.82   27.95
  -5   9  -5    1.15   19.20
  -5   9  -5   -3.33   23.67
   5  -9   5   16.54   17.72
   5  -9   5   10.27   17.31
  -5   9  -6   -9.64   21.46
  -5   9  -6   29.48   28.20
   5  -9   6  -19.18   26.53
   5  -9   6   -6.83   27.97
  -5  -9  -6  -48.36   30.23
  -5   9  -7    6.51   22.96
  -5   9  -7   -8.99   30.25
   5  -9   7   -8.53   26.25
   5  -9   7   -2.83   23.97
  -5   9  -8   45.28   35.52
  -5   9  -8   16.20   17.77
   5  -9   8   48.41   25.76
   5  -9   8   14.73   28.79
  -5  -9  -8   50.87   27.96
  -5   9  -9    2.30   37.10
  -5   9  -9   -5.75   28.65
   5  -9   9   38.05   24.42
  -5  -9  -9   20.24   29.32
   5  -9   9   25.61   21.48
  -5  -9  -9  -35.16   26.86
   5  10 -11   -3.49   49.70
  -5 -10  11   -2.65   50.75
   5 -10 -11    8.12   50.03
   5 -10 -11  -40.57   37.69
   5  10 -10   44.36   53.58
   5 -10 -10    1.59   59.35
  -5 -10  10   33.09   33.89
   5 -10 -10   42.78   51.27
   5  10  -9   46.12   51.46
   5 -10  -9  -16.60   49.93
  -5 -10   9   13.18   51.82
   5 -10  -9   52.85   34.86
   5  10  -8   31.26   48.65
   5 -10  -8   36.24   46.46
   5 -10  -8  -20.30   52.32
  -5 -10   8   -0.85   47.94
   5  10  -7    1.64   50.66
  -5 -10   7   14.81   32.50
   5 -10  -7   75.84   48.27
   5 -10  -7   25.61   54.30
   5  10  -6   60.18   45.48
   5 -10  -6  -22.87   42.64
   5 -10  -6   -6.99   28.80
  -5 -10   6    3.65   45.12
   5  10  -5  -35.27   31.00
   5  10  -5   21.35   19.07
   5 -10  -5   55.79   50.07
   5 -10  -5   61.30   27.52
  -5 -10   5   12.95   31.90
  -5 -10   5   22.54   21.32
   5  10  -4    4.72   23.48
   5  10  -4   63.56   46.54
  -5 -10   4    0.90   16.51
  -5 -10   4   41.61   45.03
   5 -10  -4  -23.62   45.67
   5 -10  -4    4.01   41.34
   5  10  -3   18.87   23.91
   5  10  -3   -7.82   46.92
  -5 -10   3    6.09   28.50
   5 -10  -3  -44.43   44.56
   5 -10  -3   34.35   42.16
   5  10  -2   50.95   32.74
   5  10  -2   24.26   15.93
  -5 -10   2    1.46   50.71
   5 -10  -2   38.62   29.26
   5 -10  -2   67.02   29.57
   5 -10  -1   10.20   38.86
  -5 -10   1  -49.75   45.04
   5 -10  -1   41.82   38.30
   5 -10   0  -20.12   42.75
  -5 -10   0   56.80   52.26
   5 -10   0   57.45   25.56
  -5  10  -1    4.98   13.02
  -5  10  -1   11.16   13.30
   5 -10   1  -13.65   35.80
   5 -10   1   35.38   36.86
  -5  10  -2    2.63   16.28
  -5  10  -2   14.93   16.59
   5 -10   2   -6.10   35.04
   5 -10   2   -6.34   34.52
  -5  10  -3   18.70   14.80
  -5  10  -3   25.59   25.55
   5 -10   3  -32.22   36.16
   5 -10   3  -51.84   33.87
  -5  10  -4    3.99   17.01
  -5  10  -4   10.03   22.83
   5 -10   4    9.38   34.49
   5 -10   4   24.46   33.45
  -5  10  -5   -8.17   18.29
  -5  10  -5   24.97   22.77
   5 -10   5    2.83   30.45
   5 -10   5  -13.87   30.87
  -5  10  -6   46.96   31.30
  -5  10  -6   13.77   29.86
   5 -10   6   35.00   35.18
   5 -10   6   44.49   33.53
  -5  10  -7   -3.67   22.26
  -5  10  -7   20.35   30.04
   5 -10   7    6.39   29.49
  -5 -10  -7   -4.18   34.24
   5 -10   7    4.29   27.53
   5  11  -7   11.91   59.92
   5 -11  -7   31.29   63.17
  -5 -11   7   57.58   37.99
   5 -11  -7   43.99   55.24
   5  11  -6  -20.39   51.34
   5 -11  -6   37.04   51.67
   5 -11  -6   22.16   55.92
  -5 -11   6   11.62   54.25
   5  11  -5   42.28   52.51
   5 -11  -5    9.68   34.62
  -5 -11   5   29.60   33.37
   5 -11  -5  -14.98   50.54
   5  11  -4   38.62   34.99
   5 -11  -4   57.05   56.21
   5 -11  -4   21.71   32.27
  -5 -11   4   54.57   57.52
   5 -11  -3   95.22   51.72
  -5 -11   3   40.89   55.55
   5 -11  -3  -25.48   56.37
   5 -11  -2   35.23   31.59
  -5 -11   2  -32.02   55.53
   5 -11  -2   61.03   48.90
  -5 -11   1   -3.78   34.85
   5 -11  -1  -14.43   42.47
   5 -11  -1    5.14   28.09
   5 -11   0   49.35   41.40
   5 -11   0  -53.84   41.83
   5 -11   1   27.16   40.09
   5 -11   1   -0.81   38.91
  -5 -11  -1  -34.89   51.42
   5 -11   2   16.39   46.26
   5 -11   2   43.74   43.97
   5 -11   3   32.87   40.84
   5 -11   3   19.12   43.29
   5 -11   4   18.40   22.37
   5 -11   4  -39.25   35.81
   6   0 -19   14.39   39.14
  -6   0  19   48.60   37.88
   6   0 -18   48.57   37.82
  -6   0  18   20.98   34.79
   6   0 -17    7.47   33.81
  -6   0  17   11.00   29.71
   6   0 -16  146.53   48.61
  -6   0  16  156.18   42.22
  -6   0  15   -2.94   29.32
   6   0 -15   50.36   32.53
  -6   0  14   40.87   30.44
   6   0 -14   40.13   33.29
   6   0 -13   19.30   30.19
  -6   0  13   12.69   16.03
   6   0 -12 1550.38  136.87
  -6   0  12 1521.68  128.49
   6   0 -12 1654.58   88.74
   6   0 -11    9.30   15.51
  -6   0  11   -2.35   14.38
  -6   0  11    0.43   14.56
   6   0 -10  483.98   47.24
   6   0 -10  452.72   56.43
  -6   0  10  467.65   53.02
  -6   0  10  473.05   33.53
   6   0  -9   36.27   24.48
   6   0  -9    9.19   11.59
  -6   0   9   -5.75   22.08
  -6   0   9   -8.17   11.91
   6   0  -8   85.69   31.14
  -6   0   8   68.40   29.32
  -6   0   8   55.42   15.23
   6   0  -8   62.64   23.41
  -6   0   7   12.00   24.23
   6   0  -7    0.02   18.84
   6   0  -7  -23.12   24.18
  -6   0   7  -17.16   19.34
   6   0  -6 4387.82  272.52
  -6   0   6 4718.14  325.45
  -6   0   6 4604.63  238.51
   6   0  -6 4634.46  322.45
  -6   0   5  -17.74   25.90
  -6   0   5   43.73   19.95
   6   0  -5   14.04   11.59
   6   0  -5  -25.97   25.73
   6   0  -4 5801.35  345.07
  -6   0   4 5753.77  370.12
   6   0  -4 5607.79  367.49
  -6   0   4 5738.51  400.72
   6   0  -3   10.27   22.30
  -6   0   3   -3.70   22.34
  -6   0   3   -6.19   20.10
   6   0  -3  -16.57   20.59
   6   0  -2 1867.71  120.99
  -6   0   2 1964.55  123.19
   6   0  -2 1810.89   87.19
  -6   0   2 1913.63  117.80
  -6   0   1   28.15   19.28
  -6   0   1    3.42   13.80
   6   0  -1   18.68   11.33
   6   0  -1   10.42   13.87
   6   0   0   48.81   15.29
   6   0   0   21.42   17.65
  -6   0   0   30.43   17.78
  -6   0   0   29.75   24.88
  -6   0  -1   -5.59   12.94
  -6   0  -1  -34.05   22.09
   6   0   1    2.06   22.11
   6   0   1    3.34   12.74
   6   0   2  741.53   67.17
   6   0   2  846.84   47.17
  -6   0  -2  730.51   47.90
  -6   0  -2  766.22   66.59
  -6   0  -3    5.32   11.15
  -6   0  -3  -13.73   21.09
   6   0   3    0.18   10.69
   6   0   3   48.09   22.35
  -6   0  -4 3510.10  218.47
   6   0   4 3387.47  188.30
  -6   0  -4 3128.86  134.30
   6   0   4 2681.81  110.25
  -6   0  -5  -21.55   15.56
  -6   0  -5   -4.44   14.91
  -6   0  -6   99.27   35.82
  -6   0  -6  142.73   22.95
  -6   0  -7  -18.06   15.92
  -6   0  -7   50.76   24.81
  -6   0  -8   56.12   21.44
  -6   0  -8   98.77   34.60
  -6   0  -9  -31.42   33.79
  -6   0  -9  -26.73   20.49
  -6   0 -10  -26.11   22.69
  -6   0 -10  -42.51   23.12
  -6   0 -11   18.47   37.75
  -6   0 -11   34.34   38.56
  -6   0 -12  -43.16   26.90
  -6   0 -12  -17.12   42.42
  -6   0 -13   12.04   27.02
  -6   0 -13   20.41   41.12
  -6   0 -14   -7.51   27.10
  -6   0 -14   30.55   42.63
  -6   0 -15   -8.05   27.71
  -6   0 -15   18.48   43.81
   6   1 -19   15.99   35.18
  -6   1  19   32.63   37.53
  -6  -1  19  -13.75   34.86
   6  -1 -19   42.93   39.71
   6   1 -18   85.25   42.30
  -6   1  18   96.66   42.62
  -6  -1  18   15.59   36.48
   6  -1 -18  122.00   44.47
   6   1 -17  -46.58   32.80
  -6   1  17    9.72   31.41
  -6  -1  17   30.51   28.26
   6  -1 -17  -43.25   34.81
  -6   1  16  248.97   46.80
   6   1 -16  124.55   49.39
   6  -1 -16  210.58   52.09
  -6  -1  16  127.26   42.40
  -6   1  15   42.94   31.80
   6   1 -15   27.25   21.13
   6  -1 -15   11.49   19.32
  -6  -1  15   45.94   28.81
   6  -1 -15   74.61   35.83
  -6   1  14  218.91   44.62
   6   1 -14  165.75   49.23
   6  -1 -14  230.08   28.38
  -6  -1  14  196.98   43.53
   6  -1 -14  233.02   50.83
   6   1 -13   17.71   29.16
  -6   1  13   13.72   26.35
   6  -1 -13  -11.43   30.44
  -6  -1  13   22.80   26.36
  -6   1  12  465.12   50.76
   6   1 -12  335.95   57.21
  -6   1  12  387.71   53.29
   6  -1 -12  393.02   56.75
  -6  -1  12  268.66   52.02
   6   1 -11   36.45   15.36
  -6   1  11   19.84   15.16
   6   1 -11   14.55   17.82
  -6   1  11   48.44   27.29
  -6  -1  11   28.33   16.44
   6  -1 -11   23.32   17.74
  -6  -1  11   19.63   17.56
  -6   1  10 1344.28   65.63
   6   1 -10 1220.45   80.66
  -6   1  10 1380.52  100.32
   6  -1 -10 1279.02  105.93
   6  -1 -10 1271.59   62.27
  -6  -1  10 1348.72   69.47
  -6  -1  10 1202.94  107.97
   6   1  -9  237.17   22.37
  -6   1   9  223.21   24.82
  -6   1   9  212.80   20.21
   6   1  -9  216.67   26.76
   6  -1  -9  217.61   30.68
  -6  -1   9  198.05   42.27
   6  -1  -9  227.42   40.33
  -6  -1   9  280.01   37.13
   6   1  -8  489.47   38.99
  -6   1   8  526.61   42.85
   6   1  -8  508.63   47.52
  -6   1   8  500.12   53.05
  -6  -1   8  452.62   37.94
   6  -1  -8  476.98   54.54
   6  -1  -8  481.27   41.40
  -6  -1   8  520.86   32.07
  -6   1   7   17.47   23.88
  -6   1   7   33.04   17.88
   6   1  -7    7.15   20.08
   6   1  -7   11.65   15.80
   6  -1  -7    7.23   14.48
   6  -1  -7   -5.92   17.57
  -6  -1   7    5.24   27.04
  -6  -1   7    9.16   12.05
  -6   1   6  780.55   53.02
  -6   1   6  757.40   45.83
   6   1  -6  749.80   72.25
   6   1  -6  702.90   58.18
  -6  -1   6  772.54   57.15
   6  -1  -6  726.26   45.28
  -6  -1   6  767.54   76.64
   6  -1  -6  791.47   53.13
  -6   1   5  227.42   19.11
  -6   1   5  242.95   38.68
   6   1  -5  261.63   42.49
   6   1  -5  262.59   34.81
  -6  -1   5  287.09   21.45
  -6  -1   5  282.31   28.96
   6  -1  -5  208.13   18.69
   6  -1  -5  217.64   24.88
  -6   1   4  121.92   30.32
   6   1  -4  104.68   20.50
   6   1  -4  110.66   16.99
  -6   1   4  110.17   24.71
   6  -1  -4  120.91   25.10
   6  -1  -4  111.93   18.04
  -6  -1   4  119.72   35.40
  -6  -1   4  131.26   27.07
   6   1  -3  255.56   22.28
   6   1  -3  216.01   41.63
  -6   1   3  238.52   35.84
  -6   1   3  227.46   32.52
  -6  -1   3  250.60   35.41
  -6  -1   3  260.20   43.37
   6  -1  -3  265.97   21.50
   6  -1  -3  249.12   22.30
   6   1  -2  139.14   31.87
   6   1  -2  122.38   18.62
  -6   1   2  140.35   27.68
  -6   1   2  161.71   29.23
   6  -1  -2  165.02   27.34
  -6  -1   2  157.20   30.32
  -6  -1   2  143.09   33.75
   6  -1  -2  142.25   17.93
   6   1  -1   18.11   13.08
  -6   1   1   31.07   17.42
   6   1  -1   31.97   22.80
  -6   1   1    0.62   22.64
  -6  -1   1   35.37   13.50
  -6  -1   1   22.05   22.24
   6  -1  -1   39.06   17.83
   6  -1  -1   -2.12   13.91
   6   1   0  162.12   29.98
   6   1   0  165.79   20.91
  -6   1   0  189.81   21.63
  -6   1   0  226.92   34.67
  -6  -1   0  169.98   29.03
   6  -1   0  177.36   20.75
   6  -1   0  200.63   22.19
  -6  -1   0  185.01   33.32
  -6   1  -1  669.04   32.59
  -6   1  -1  682.73   39.76
   6   1   1  627.80   39.33
   6   1   1  588.20   45.67
  -6  -1  -1  620.44   44.83
   6  -1   1  693.71   42.38
  -6  -1  -1  638.22   57.51
   6  -1   1  633.61   58.98
  -6   1  -2 1532.90   65.34
   6   1   2 1395.52  101.43
  -6   1  -2 1592.18  107.94
   6   1   2 1264.32   96.74
   6  -1   2 1692.85   72.03
  -6  -1  -2 1461.02   94.04
  -6  -1  -2 1412.90  104.67
   6  -1   2 1577.43  111.17
   6   1   3   12.76   11.75
  -6   1  -3   42.63   22.18
  -6   1  -3   13.83    6.90
   6   1   3   -5.06   23.54
  -6  -1  -3   26.24   22.05
  -6  -1  -3    5.78   11.06
   6  -1   3   57.47   24.23
   6  -1   3   19.06    8.90
   6   1   4  626.19   36.07
   6   1   4  514.39   56.97
  -6   1  -4  611.52   41.24
  -6  -1  -4  595.77   55.15
  -6  -1  -4  554.99   35.15
  -6   1  -5  834.42   81.43
  -6   1  -5  908.49   83.78
  -6  -1  -5  824.15   74.53
  -6  -1  -5  916.94   39.97
  -6   1  -6  235.51   41.52
  -6   1  -6  185.35   38.69
  -6  -1  -6  143.98   38.47
  -6  -1  -6  141.68   37.09
  -6   1  -7    9.44   28.79
  -6   1  -7   15.48   17.21
  -6  -1  -7   61.79   25.70
  -6  -1  -7   15.31   16.16
  -6  -1  -7    6.97   10.88
  -6  -1  -7    8.27    8.82
  -6   1  -8  153.04   44.62
  -6   1  -8  196.42   29.18
  -6  -1  -8  179.01   42.67
  -6  -1  -8  123.58   43.25
  -6   1  -9  109.15   40.33
  -6   1  -9   44.87   40.29
  -6  -1  -9  113.23   37.37
  -6  -1  -9   32.90   35.98
  -6   1 -10   48.58   38.64
  -6   1 -10   -9.53   38.12
  -6  -1 -10   61.38   35.00
  -6  -1 -10   35.07   22.52
  -6   1 -11   78.30   42.80
  -6   1 -11   33.91   43.60
  -6  -1 -11   55.85   39.65
  -6  -1 -11   12.81   38.66
  -6   1 -12   37.30   44.83
  -6   1 -12   33.36   46.28
  -6  -1 -12   54.81   40.91
  -6  -1 -12   32.81   41.18
  -6   1 -13   61.63   30.28
  -6   1 -13    6.37   49.15
  -6  -1 -13   25.30   43.99
  -6  -1 -13   40.85   43.88
  -6   1 -14   72.42   53.15
  -6   1 -14    1.73   50.85
  -6  -1 -14   46.97   46.75
  -6  -1 -14   32.99   46.63
  -6   1 -15    9.57   29.83
  -6   1 -15  -16.53   31.14
  -6  -1 -15  -24.74   44.29
  -6  -1 -15    5.68   43.28
   6   2 -19   33.30   36.83
  -6   2  19   58.67   38.44
   6  -2 -19   -4.47   40.59
  -6  -2  19  -26.70   31.56
  -6   2  18    7.44   35.98
   6   2 -18   20.04   35.38
  -6  -2  18    9.10   28.29
   6  -2 -18   20.18   38.45
  -6   2  17   31.27   35.85
   6   2 -17   38.39   33.56
   6  -2 -17   13.43   38.07
  -6  -2  17   20.45   28.89
   6   2 -16  -64.19   31.12
  -6   2  16   67.14   32.79
   6  -2 -16   30.09   35.86
  -6  -2  16   28.87   28.24
  -6   2  15    7.64   19.18
   6   2 -15   51.71   29.25
  -6  -2  15  -19.09   28.83
   6  -2 -15   -6.67   33.21
   6   2 -14   38.28   31.13
  -6   2  14   26.81   31.13
  -6  -2  14   -2.62   30.87
   6  -2 -14   52.49   34.75
   6   2 -13   19.93   30.35
  -6   2  13   -0.51   16.67
  -6   2  13   27.90   28.41
  -6  -2  13    5.84   31.86
   6  -2 -13   71.29   30.50
   6   2 -12   36.37   30.43
  -6   2  12   42.58   28.67
  -6  -2  12   23.50   19.16
   6  -2 -12   38.28   31.00
  -6  -2  12  -17.54   32.85
  -6   2  11  224.58   40.12
   6   2 -11  124.93   43.82
   6   2 -11  203.70   26.65
   6  -2 -11  264.09   32.54
   6  -2 -11  199.96   44.46
  -6  -2  11  166.45   45.37
  -6   2  10  281.42   35.53
  -6   2  10  348.28   43.49
   6   2 -10  240.93   47.81
   6  -2 -10  296.08   30.83
  -6  -2  10  256.21   50.22
   6  -2 -10  300.76   33.65
  -6   2   9  514.96   39.75
   6   2  -9  370.99   55.79
  -6   2   9  453.62   33.48
   6   2  -9  441.88   49.01
   6  -2  -9  434.80   37.41
  -6  -2   9  371.67   59.96
   6  -2  -9  452.53   56.17
   6   2  -8 1998.46  152.25
   6   2  -8 1927.13  122.57
  -6   2   8 1960.88  130.46
  -6   2   8 2099.68  112.11
   6  -2  -8 1917.58  106.30
  -6  -2   8 2019.05  123.22
  -6  -2   8 1791.17  121.65
   6  -2  -8 1977.58  140.38
   6   2  -7  215.02   42.75
  -6   2   7  270.34   27.16
  -6   2   7  272.58   40.06
   6   2  -7  266.63   22.00
  -6  -2   7  257.35   48.31
  -6  -2   7  248.98   34.68
   6  -2  -7  234.90   26.91
   6  -2  -7  240.20   26.98
   6   2  -6  514.65   31.50
  -6   2   6  560.80   55.76
  -6   2   6  583.84   39.71
   6   2  -6  508.86   39.07
  -6  -2   6  546.90   67.02
  -6  -2   6  569.27   46.81
   6  -2  -6  600.86   40.39
   6  -2  -6  538.81   57.38
  -6   2   5 1302.16   72.33
   6   2  -5 1219.71  100.35
   6   2  -5 1260.87   84.30
  -6   2   5 1275.01   93.33
  -6  -2   5 1346.81   80.72
  -6  -2   5 1270.13  110.67
   6  -2  -5 1295.54   92.50
   6  -2  -5 1268.24   72.51
   6   2  -4   -0.32   16.60
  -6   2   4   24.80   22.13
  -6   2   4    7.77   17.41
   6   2  -4   21.95   20.00
   6  -2  -4   14.46   17.01
   6  -2  -4   -6.03   22.22
  -6  -2   4   32.31   27.78
  -6  -2   4   22.27   11.88
   6   2  -3 2643.51  190.27
   6   2  -3 2547.29  155.36
  -6   2   3 2707.18  119.13
  -6   2   3 2577.75  150.70
  -6  -2   3 2676.30  146.87
  -6  -2   3 2613.68  152.42
   6  -2  -3 2551.93  155.07
   6  -2  -3 2694.14  153.84
   6   2  -2  855.29   72.59
   6   2  -2  811.63   59.85
  -6   2   2  740.38   53.79
  -6   2   2  787.24   54.94
   6  -2  -2  813.60   58.71
  -6  -2   2  850.14   58.64
   6  -2  -2  765.13   54.45
  -6  -2   2  796.53   49.21
   6   2  -1   75.30   24.42
  -6   2   1   90.32   19.63
   6   2  -1   91.20   27.81
  -6   2   1   92.67   24.67
  -6  -2   1  119.23   26.47
   6  -2  -1   64.30   20.21
  -6  -2   1   95.78   24.36
   6  -2  -1   56.74   25.40
  -6   2   0  710.97   51.54
   6   2   0  716.69   57.34
  -6   2   0  782.58   62.23
   6   2   0  731.13   60.69
  -6  -2   0  733.10   56.93
   6  -2   0  729.86   60.05
  -6  -2   0  662.46   56.13
   6  -2   0  758.79   43.33
  -6   2  -1  278.14   40.19
  -6   2  -1  306.63   20.86
   6   2   1  330.58   38.78
   6   2   1  272.35   37.37
  -6  -2  -1  316.45   35.64
  -6  -2  -1  295.59   24.45
   6  -2   1  332.04   23.07
   6  -2   1  305.02   39.98
  -6   2  -2  605.88   31.03
  -6   2  -2  569.63   53.39
   6   2   2  513.47   52.56
   6   2   2  422.39   42.28
   6  -2   2  643.00   34.45
  -6  -2  -2  511.30   48.28
   6  -2   2  546.48   36.65
  -6  -2  -2  498.57   41.90
   6   2   3  194.20   26.31
   6   2   3  239.44   23.47
  -6   2  -3  233.13   36.01
  -6  -2  -3  186.10   23.43
  -6  -2  -3  223.85   32.76
   6   2   4   53.12   26.02
  -6   2  -4   98.06   27.77
  -6   2  -4   78.23   28.02
   6   2   4   42.72   16.66
  -6  -2  -4   58.52   14.54
  -6  -2  -4   91.60   24.49
  -6   2  -5  454.97   56.72
  -6   2  -5  545.62   40.55
  -6  -2  -5  455.15   50.76
  -6   2  -6  114.31   21.84
  -6   2  -6   84.76   21.65
  -6  -2  -6  139.97   31.50
  -6  -2  -6  103.97   18.35
  -6  -2  -6   78.39   15.55
  -6   2  -7   41.01   35.13
  -6   2  -7  167.18   35.52
  -6  -2  -7   55.11   14.12
  -6  -2  -7  103.21   29.88
  -6  -2  -7  116.73   30.91
  -6  -2  -7   33.58   20.72
  -6   2  -8  230.97   49.25
  -6   2  -8  215.51   50.86
  -6  -2  -8  168.03   44.68
  -6  -2  -8  214.22   41.81
  -6   2  -9   80.07   41.00
  -6   2  -9   78.97   24.98
  -6  -2  -9   69.18   21.30
  -6  -2  -9   59.34   33.90
  -6  -2  -9   21.68   16.66
  -6   2 -10   10.06   34.95
  -6   2 -10    4.59   37.20
  -6  -2 -10    6.67   18.27
  -6  -2 -10    3.41   11.30
  -6  -2 -10  -14.97   18.51
  -6  -2 -10    9.18    9.98
  -6   2 -11   43.41   40.56
  -6   2 -11   -2.57   23.92
  -6  -2 -11   -2.60   11.59
  -6  -2 -11   30.60   32.55
  -6  -2 -11  -14.96   33.14
  -6  -2 -11   13.65   12.37
  -6   2 -12   47.51   53.14
  -6   2 -12  129.74   49.17
  -6  -2 -12   59.32   14.64
  -6  -2 -12   68.62   42.03
  -6  -2 -12   67.00   41.93
  -6   2 -13   14.09   25.70
  -6   2 -13  -36.96   45.68
  -6  -2 -13    4.81   37.10
  -6  -2 -13   22.28   36.82
  -6   2 -14  -86.58   50.54
  -6   2 -14  -65.68   48.34
  -6  -2 -14  -17.04   43.50
  -6  -2 -14   49.82   42.03
  -6   2 -15  -55.11   33.24
  -6   2 -15  -39.73   54.51
  -6  -2 -15   -8.01   28.95
  -6  -2 -15  -10.93   27.84
   6   3 -19   12.74   39.11
  -6   3  19   74.73   42.94
   6  -3 -19   70.17   48.89
  -6  -3  19   12.57   29.40
   6   3 -18  -22.49   35.93
  -6   3  18   27.17   39.07
  -6  -3  18  -47.64   28.79
   6  -3 -18   26.84   41.51
   6   3 -17    1.29   34.43
  -6  -3  17   10.15   32.53
  -6   3  16   73.97   37.61
   6   3 -16   -9.28   37.44
   6  -3 -16   51.46   40.77
  -6  -3  16   31.78   38.33
   6   3 -15   16.22   36.83
  -6   3  15   54.89   37.15
   6  -3 -15   44.25   24.77
  -6  -3  15   51.58   25.38
  -6   3  14  221.16   44.77
   6   3 -14   37.02   47.07
   6  -3 -14  163.72   49.70
  -6  -3  14  112.32   52.53
  -6   3  13    6.84   31.61
   6   3 -13  -15.49   33.25
  -6  -3  13  -15.94   36.82
   6  -3 -13  -43.49   22.26
   6   3 -12  287.23   64.68
  -6  -3  12  326.40   70.22
   6  -3 -12  536.71   65.25
  -6   3  11  342.67   32.92
  -6   3  11  363.98   40.39
   6   3 -11  347.64   32.46
   6   3 -11  148.03   56.18
   6  -3 -11  332.28   34.83
  -6  -3  11  134.79   62.35
   6  -3 -11  354.62   23.79
  -6   3  10  165.67   24.84
   6   3 -10   67.78   39.22
  -6   3  10  120.98   22.04
   6  -3 -10  129.39   22.82
  -6  -3  10   62.33   26.63
   6  -3 -10  125.10   39.22
  -6   3   9  975.22   78.60
   6   3  -9  774.17   91.73
  -6   3   9  993.76   56.84
  -6  -3   9  638.74   70.25
  -6  -3   9  938.27   51.93
   6  -3  -9  952.45   84.77
   6  -3  -9  911.57   54.93
   6   3  -8   44.51   30.52
   6   3  -8   63.46   23.73
  -6   3   8  -10.30   27.09
  -6   3   8   46.58   16.63
   6  -3  -8   44.41   16.84
   6  -3  -8   19.01   28.64
  -6  -3   8   50.88   15.08
  -6  -3   8   56.47   32.17
   6   3  -7   10.74   12.10
  -6   3   7  -16.95   23.15
  -6   3   7   11.12   13.43
   6   3  -7   13.42   26.84
   6  -3  -7   19.76   13.89
   6  -3  -7    2.39   24.44
  -6  -3   7   11.50   12.28
  -6  -3   7   12.02   28.68
   6   3  -6  747.78   77.94
   6   3  -6  726.27   37.66
  -6   3   6  706.74   63.75
  -6   3   6  726.71   42.33
  -6  -3   6  730.78   78.46
   6  -3  -6  722.95   45.53
   6  -3  -6  743.48   43.42
  -6  -3   6  767.34   38.29
  -6   3   5 1861.25  119.25
  -6   3   5 1860.51   92.96
   6   3  -5 1810.04   83.81
   6   3  -5 1862.42  142.66
  -6  -3   5 1939.68  149.96
  -6  -3   5 1810.75  105.04
   6  -3  -5 1856.86   98.98
   6  -3  -5 1886.22  128.51
   6   3  -4  879.05   84.01
   6   3  -4  878.64   61.97
  -6   3   4  899.98   46.61
  -6   3   4  944.55   51.13
   6  -3  -4  876.47   70.77
   6  -3  -4  918.14   54.22
  -6  -3   4  874.22   59.05
  -6  -3   4  873.89   59.17
  -6   3   3   23.85   21.75
   6   3  -3   10.25   19.51
  -6   3   3   27.34   16.07
   6   3  -3   16.26   16.84
  -6  -3   3   60.35   19.17
   6  -3  -3   66.94   22.54
   6  -3  -3   30.80   17.22
  -6  -3   3   27.42   16.37
   6   3  -2  278.74   47.04
  -6   3   2  306.20   34.57
  -6   3   2  324.90   32.72
   6   3  -2  330.37   22.83
  -6  -3   2  344.31   34.01
   6  -3  -2  334.67   23.64
   6  -3  -2  322.23   33.41
  -6  -3   2  306.86   47.32
   6   3  -1  674.95   66.56
  -6   3   1  679.09   50.34
  -6   3   1  681.16   45.98
   6   3  -1  650.83   49.41
   6  -3  -1  649.80   50.06
   6  -3  -1  651.33   46.39
  -6  -3   1  617.45   63.38
  -6  -3   1  615.91   33.59
  -6   3   0  829.87   59.96
   6   3   0  709.99   67.03
   6   3   0  733.94   56.17
  -6   3   0  853.42   47.71
  -6  -3   0  707.61   46.73
   6  -3   0  756.88   59.77
   6  -3   0  816.15   47.48
  -6  -3   0  759.46   55.63
   6   3   1  397.70   34.12
  -6   3  -1  530.30   47.42
  -6   3  -1  573.13   32.05
   6   3   1  413.37   44.13
  -6  -3  -1  456.10   46.28
   6  -3   1  451.49   30.88
  -6  -3  -1  483.39   44.43
   6  -3   1  529.70   40.12
  -6   3  -2   86.69   15.77
   6   3   2   47.41   23.57
   6   3   2   45.11   25.33
  -6  -3  -2   58.80   22.66
  -6  -3  -2   73.31   14.27
   6  -3   2   98.31   13.88
   6   3   3  254.42   37.95
  -6   3  -3  326.46   41.77
  -6   3  -3  317.98   41.06
   6  -3   3  387.59   24.87
  -6  -3  -3  311.16   35.41
  -6  -3  -3  293.97   33.37
   6  -3   3  345.36   22.44
  -6   3  -4  -11.07   22.55
   6   3   4   27.84   19.21
   6   3   4  -12.09   16.88
  -6   3  -4  -12.07   13.90
   6  -3   4   20.31    9.26
  -6  -3  -4   -2.95   17.97
  -6  -3  -4    3.27   14.61
   6  -3   4    3.03    8.87
  -6   3  -5   96.99   28.14
  -6   3  -5   71.16   17.79
  -6  -3  -5   41.44   16.77
   6  -3   5   54.51    7.66
  -6  -3  -5   66.48   22.65
   6  -3   5   44.52    7.65
  -6   3  -6  180.64   37.11
  -6   3  -6  127.71   35.94
  -6  -3  -6  141.74   30.16
  -6  -3  -6  105.42   31.15
  -6  -3  -6  129.83   31.93
  -6  -3  -6  107.10   19.64
  -6   3  -7   31.04   28.85
  -6   3  -7    4.56   27.74
  -6  -3  -7  -24.72   22.70
  -6  -3  -7    0.38   17.67
  -6  -3  -7   -1.71   15.31
  -6  -3  -7  -33.17   22.93
  -6   3  -8  158.03   43.22
  -6   3  -8  186.08   46.56
  -6  -3  -8   81.73   26.06
  -6  -3  -8  131.88   35.33
  -6  -3  -8   76.93   29.05
  -6  -3  -8  128.20   34.44
  -6   3  -9  177.13   47.51
  -6   3  -9  123.65   42.99
  -6  -3  -9   48.07   26.01
  -6  -3  -9   65.41   36.08
  -6  -3  -9  131.81   34.01
  -6   3 -10    9.88   22.02
  -6   3 -10   21.04   38.98
  -6  -3 -10    4.66   18.21
  -6  -3 -10    8.46   19.31
  -6  -3 -10    1.51   28.52
  -6  -3 -10   17.71   15.50
  -6   3 -11   89.08   50.39
  -6   3 -11  153.16   45.98
  -6  -3 -11   31.13   19.27
  -6  -3 -11   54.02   36.59
  -6  -3 -11   66.56   35.94
  -6   3 -12    5.83   26.79
  -6   3 -12  -29.39   46.10
  -6  -3 -12   28.89   16.12
  -6  -3 -12   21.36   14.61
  -6  -3 -12  -10.68   34.08
  -6  -3 -12   29.90   33.24
  -6   3 -13   42.98   44.86
  -6   3 -13   10.95   48.06
  -6  -3 -13   22.73   21.92
  -6  -3 -13  -19.61   34.40
  -6   3 -14  -28.34   28.41
  -6   3 -14   26.13   48.98
  -6  -3 -14   41.08   34.85
  -6  -3 -14    0.48   36.06
  -6   3 -15   78.33   55.29
  -6   3 -15   -3.23   52.24
  -6  -3 -15   44.08   40.40
  -6  -3 -15  -39.28   39.40
   6   4 -18   24.51   34.06
  -6   4  18  -49.26   37.57
   6  -4 -18   30.34   42.59
  -6  -4  18   -8.35   39.96
  -6   4  17    5.79   25.32
   6   4 -17   -9.54   36.87
   6  -4 -17  -54.04   27.94
  -6  -4  17  -67.64   44.54
   6   4 -16   53.33   38.46
  -6   4  16   79.30   41.90
   6  -4 -16   -7.85   47.10
  -6  -4  16   63.13   48.60
   6   4 -15   67.05   36.39
  -6   4  15   24.74   38.53
   6  -4 -15   21.54   43.37
  -6  -4  15   29.93   46.68
   6   4 -14  -56.88   33.06
  -6   4  14   39.86   33.77
  -6  -4  14  -24.37   39.27
   6  -4 -14   -4.94   38.05
  -6   4  13   31.81   22.18
  -6   4  13  101.36   25.82
   6   4 -13   -7.38   20.92
   6   4 -13   36.15   21.52
   6  -4 -13   36.09   40.21
  -6  -4  13   35.42   43.01
   6   4 -12   30.15   20.82
  -6   4  12   29.67   32.88
   6  -4 -12   27.21   36.64
  -6  -4  12    7.21   41.16
  -6   4  11    4.87   17.36
   6   4 -11    8.85   17.29
  -6   4  11   12.68   27.54
  -6  -4  11  -10.23   34.28
   6  -4 -11   26.46   19.03
   6  -4 -11  -31.50   15.60
  -6  -4  11   -0.78   16.62
  -6   4  10  295.52   30.08
  -6   4  10  253.53   49.19
   6  -4 -10  271.84   28.53
  -6  -4  10  145.43   60.06
   6  -4 -10  277.52   54.76
   6   4  -9  646.82   95.76
  -6   4   9  975.81   55.20
  -6   4   9  995.14   87.82
   6   4  -9  892.51   53.70
   6  -4  -9  961.29   65.02
   6  -4  -9  943.91   54.24
  -6   4   8   20.82   14.34
   6   4  -8   58.25   30.96
  -6   4   8   39.75   28.05
   6   4  -8   17.13   22.99
  -6  -4   8   35.15   33.90
   6  -4  -8    6.23   30.97
   6  -4  -8   29.09   14.31
   6   4  -7 1375.81   95.14
  -6   4   7 1531.73   70.21
  -6   4   7 1494.81  112.72
   6   4  -7 1432.77  129.71
  -6  -4   7 1373.28  102.59
  -6  -4   7 1467.54   96.40
   6  -4  -7 1560.55   76.24
   6  -4  -7 1548.04   87.63
   6   4  -6  201.10   28.95
  -6   4   6  277.29   37.11
   6   4  -6  176.40   30.44
  -6   4   6  207.22   18.92
  -6  -4   6  189.06   45.01
   6  -4  -6  214.23   21.23
   6  -4  -6  267.90   41.65
  -6  -4   6  235.39   30.76
  -6   4   5  668.93   44.24
   6   4  -5  586.50   72.71
   6   4  -5  658.84   49.43
  -6   4   5  681.97   60.86
  -6  -4   5  635.18   71.67
   6  -4  -5  741.79   64.17
  -6  -4   5  693.36   47.85
   6  -4  -5  647.57   39.91
  -6   4   4  209.77   20.63
  -6   4   4  240.06   22.68
   6   4  -4  200.09   28.41
   6   4  -4  187.99   27.43
  -6  -4   4  228.22   26.95
   6  -4  -4  198.30   22.55
   6  -4  -4  266.88   25.40
  -6  -4   4  182.96   41.01
   6   4  -3  400.63   35.80
   6   4  -3  418.89   55.80
  -6   4   3  410.02   42.94
   6  -4  -3  359.49   30.57
  -6  -4   3  401.50   33.98
   6  -4  -3  443.44   46.17
  -6  -4   3  397.46   37.08
  -6   4   2  317.44   35.69
  -6   4   2  289.80   27.81
   6   4  -2  297.68   20.49
   6   4  -2  291.52   49.64
   6  -4  -2  238.90   27.76
   6  -4  -2  331.09   37.78
  -6  -4   2  282.97   46.16
  -6  -4   2  287.38   28.95
   6   4  -1  669.35   34.11
  -6   4   1  731.78   50.17
  -6   4   1  642.63   46.33
   6   4  -1  622.84   69.16
  -6  -4   1  667.82   45.83
   6  -4  -1  574.18   44.32
  -6  -4   1  639.61   68.59
   6  -4  -1  662.87   48.74
  -6   4   0   28.00   17.43
  -6   4   0   11.18   17.69
   6   4   0  -14.56   16.70
   6   4   0   18.55   24.59
   6  -4   0   29.35   16.28
  -6  -4   0   16.26   14.30
  -6  -4   0   -4.07   15.87
   6  -4   0   26.78   16.27
   6   4   1  972.58   98.90
   6   4   1  948.75   79.06
  -6   4  -1 1205.65   80.12
  -6  -4  -1 1218.92   76.05
   6  -4   1 1312.52   65.72
  -6  -4  -1 1068.37   89.81
   6   4   2  110.16   27.12
   6   4   2  137.20   34.28
  -6   4  -2  185.04   28.38
  -6   4  -2  158.32   18.76
  -6  -4  -2  171.05   25.21
   6  -4   2  177.24   19.97
  -6  -4  -2  143.61   20.69
   6  -4   2  186.74   19.42
   6   4   3  167.45   36.84
   6   4   3  153.62   30.08
  -6   4  -3  241.43   32.57
  -6   4  -3  249.94   33.96
  -6  -4  -3  191.72   28.81
   6  -4   3  219.26   19.27
   6  -4   3  223.36   19.53
  -6  -4  -3  175.17   32.37
   6   4   4  116.91   26.41
  -6   4  -4  162.47   20.08
  -6   4  -4  133.21   33.11
   6   4   4   76.10   31.58
  -6  -4  -4  128.56   25.23
  -6  -4  -4  100.76   28.11
   6  -4   4  152.11   16.08
   6  -4   4  137.89   15.97
  -6   4  -5   55.56   23.91
  -6   4  -5   36.33   25.73
  -6  -4  -5  -10.40   19.87
   6  -4   5   20.54   13.55
   6  -4   5   15.36   12.47
  -6  -4  -5   24.13   18.43
  -6   4  -6   28.04   27.68
  -6   4  -6  -16.19   26.30
  -6  -4  -6   21.27   19.36
   6  -4   6    3.90   11.11
   6  -4   6   14.08    9.35
  -6  -4  -6   11.77   16.94
  -6  -4  -6   12.50   19.89
  -6  -4  -6   11.22   19.60
  -6   4  -7  122.67   36.10
  -6   4  -7   33.09   34.66
  -6  -4  -7   25.91   21.12
  -6  -4  -7   52.88   23.21
  -6  -4  -7   51.56   25.02
  -6  -4  -7   87.38   23.94
  -6   4  -8    6.20   34.16
  -6   4  -8    4.33   30.82
  -6  -4  -8    6.68   20.11
  -6  -4  -8   17.66   23.33
  -6  -4  -8   24.48   21.26
  -6  -4  -8    2.54   17.44
  -6   4  -9   15.93   36.01
  -6   4  -9   29.91   20.18
  -6  -4  -9   25.01   23.01
  -6  -4  -9  -18.22   17.30
  -6  -4  -9   -2.18   18.65
  -6  -4  -9   19.09   23.89
  -6   4 -10   45.59   40.57
  -6   4 -10   70.06   44.84
  -6  -4 -10   50.99   20.08
  -6  -4 -10   18.36   22.15
  -6  -4 -10   39.38   29.78
  -6  -4 -10   43.52   30.74
  -6   4 -11   12.98   22.31
  -6   4 -11   -2.34   39.96
  -6  -4 -11  -10.77   17.72
  -6  -4 -11    9.85   16.83
  -6  -4 -11    2.42   16.36
  -6  -4 -11  -34.40   25.32
  -6   4 -12  -17.17   39.49
  -6   4 -12   37.04   42.99
  -6  -4 -12  -10.02   18.66
  -6  -4 -12   20.26   21.79
  -6  -4 -12  -16.03   26.53
  -6  -4 -12   -4.95   28.07
  -6   4 -13   26.01   50.46
  -6   4 -13    8.75   45.39
  -6  -4 -13   24.59   30.72
  -6  -4 -13    0.87   32.68
  -6   4 -14   25.59   46.46
  -6   4 -14   19.43   50.54
  -6  -4 -14    2.56   30.99
  -6  -4 -14  -23.93   32.08
  -6   5  18   60.79   43.52
   6   5 -18   -2.01   37.30
   6  -5 -18  -33.71   46.71
  -6  -5  18   17.85   49.28
  -6   5  17   33.19   27.57
   6   5 -17    0.99   39.82
   6  -5 -17   54.21   30.68
  -6  -5  17  -11.99   52.93
  -6   5  16    6.10   42.05
   6   5 -16   21.31   36.72
   6  -5 -16   14.91   46.24
  -6  -5  16   36.35   49.33
  -6   5  15  196.38   55.10
  -6  -5  15   -9.71   63.28
   6  -5 -15  200.81   39.70
  -6   5  14   93.21   41.92
   6   5 -14   22.45   39.67
  -6  -5  14   14.85   49.38
   6  -5 -14   72.86   46.37
  -6   5  13  449.13   49.79
   6  -5 -13  469.68   55.23
  -6   5  12   15.80   19.51
  -6   5  12   18.45   21.77
   6   5 -12   43.41   33.12
  -6  -5  12   -8.94   42.03
   6   5 -11   25.60   34.03
  -6   5  11    8.07   34.93
  -6   5  11   33.14   18.17
  -6  -5  11  -16.24   41.14
   6  -5 -11   49.10   23.82
   6   5 -10  105.62   45.11
   6   5 -10  177.35   24.33
  -6   5  10  208.70   44.84
  -6   5  10  181.56   22.59
   6  -5 -10  141.75   22.65
  -6  -5  10   41.10   54.61
   6  -5 -10  145.90   51.35
   6   5  -9   22.57   18.57
  -6   5   9    0.30   28.97
  -6   5   9    2.70   13.02
   6  -5  -9   34.19   20.28
   6  -5  -9    1.53   12.95
  -6  -5   9   -4.06   34.50
  -6  -5   9  -10.71   14.69
  -6   5   8  288.22   27.54
   6   5  -8  182.12   35.11
  -6   5   8  242.97   48.65
   6  -5  -8  258.46   29.38
  -6  -5   8  171.66   55.55
   6  -5  -8  266.18   53.47
  -6   5   7  408.55   26.20
  -6   5   7  434.66   38.07
   6   5  -7  257.84   63.13
   6   5  -7  486.62   45.84
   6  -5  -7  410.81   63.31
  -6  -5   7  499.05   44.47
   6  -5  -7  394.51   36.62
  -6   5   6  -16.72   11.95
   6   5  -6   10.09   18.18
  -6   5   6   13.04   16.03
   6   5  -6  -38.08   30.06
   6  -5  -6    1.19   14.40
  -6  -5   6   48.40   27.73
   6  -5  -6   22.56   17.43
  -6  -5   6   15.27   17.89
   6   5  -5  267.78   31.43
  -6   5   5  260.13   41.48
   6   5  -5  213.96   51.30
  -6   5   5  218.66   17.21
  -6  -5   5  175.57   46.73
   6  -5  -5  271.71   43.90
  -6  -5   5  291.51   29.83
  -6   5   4   30.40   24.51
  -6   5   4   17.19   14.05
   6   5  -4  -15.33   17.45
   6   5  -4   26.24   29.37
   6  -5  -4   13.79   14.54
   6  -5  -4   27.83   15.26
  -6  -5   4   36.18   30.45
  -6  -5   4   23.06   15.98
  -6   5   3   88.23   17.92
  -6   5   3   91.13   19.24
   6   5  -3  125.13   35.93
   6   5  -3   89.26   19.83
   6  -5  -3   78.53   29.59
  -6  -5   3   87.92   18.66
  -6  -5   3   62.82   22.08
   6  -5  -3   41.60   18.36
   6   5  -2  -12.75   14.80
  -6   5   2   10.51   12.70
   6   5  -2   22.44   15.82
  -6   5   2  -18.81   20.64
   6  -5  -2   -6.96   20.25
  -6  -5   2    1.66   13.47
   6  -5  -2   -7.06   11.04
  -6  -5   2   20.10   25.83
  -6   5   1  374.88   34.36
   6   5  -1  438.79   36.06
   6   5  -1  468.91   61.55
  -6  -5   1  361.48   37.30
   6  -5  -1  511.59   44.52
  -6  -5   1  461.81   32.69
   6   5   0   32.30   17.45
   6   5   0   51.00   29.57
  -6   5   0   12.97   18.05
  -6  -5   0   26.05   15.43
  -6  -5   0   23.63   26.83
   6  -5   0   32.98   20.51
   6   5   1   -6.28   16.67
   6   5   1   -2.89   27.09
  -6   5  -1   20.77   16.66
  -6   5  -1  -10.65   18.69
   6  -5   1   11.63   16.51
   6  -5   1   21.01   10.82
  -6  -5  -1   -5.21   14.84
  -6  -5  -1   24.18   15.25
   6   5   2   -6.42   15.72
  -6   5  -2   16.05   18.22
  -6   5  -2   -6.68   16.74
   6   5   2  -22.37   15.47
  -6  -5  -2    8.35   14.58
   6  -5   2   -6.88   14.86
  -6  -5  -2   26.79   22.52
   6  -5   2   25.02   15.11
   6   5   3   -2.45   24.11
  -6   5  -3   38.08   22.13
   6   5   3   -6.61   17.00
  -6   5  -3   20.70   20.08
   6  -5   3   37.67   20.31
  -6  -5  -3   18.30   16.96
   6  -5   3   30.24   15.21
  -6  -5  -3  -12.48   25.01
  -6   5  -4   65.73   26.29
   6   5   4   45.81   18.87
   6   5   4   16.61   28.96
  -6   5  -4   37.66   14.88
   6  -5   4   31.16   20.57
   6  -5   4   27.34   19.90
  -6  -5  -4   31.92   18.88
  -6   5  -5  227.27   35.90
  -6   5  -5  202.85   37.11
   6  -5   5   80.77   27.54
   6  -5   5  129.75   20.04
  -6  -5  -5  106.68   34.21
  -6  -5  -5  158.11   25.85
  -6   5  -6   69.60   17.99
  -6   5  -6   74.10   19.55
  -6  -5  -6   32.75   19.11
  -6  -5  -6   28.31   20.82
   6  -5   6   15.32   13.78
  -6  -5  -6    5.31   25.64
   6  -5   6   14.34   15.53
  -6   5  -7  167.27   36.30
  -6  -5  -7   82.98   23.61
  -6  -5  -7   63.20   24.53
   6  -5   7   46.84   20.86
   6  -5   7   44.25   15.65
  -6   5  -8   15.05   32.08
  -6   5  -8   -9.08   19.06
  -6  -5  -8   -5.80   19.20
   6  -5   8    5.22    8.68
   6  -5   8    8.45   12.29
  -6  -5  -8  -10.27   18.38
  -6  -5  -8   38.19   22.49
  -6   5  -9  -14.47   32.28
  -6   5  -9   25.60   35.57
  -6  -5  -9  -17.37   19.98
  -6  -5  -9   16.96   21.39
  -6  -5  -9    0.26   19.72
  -6  -5  -9    4.55   19.48
  -6   5 -10   -6.63   22.01
  -6   5 -10   33.48   37.95
  -6  -5 -10  -13.36   20.54
  -6  -5 -10   35.92   21.08
  -6  -5 -10  -20.22   21.77
  -6  -5 -10   19.62   21.53
  -6   5 -11   69.55   39.70
  -6   5 -11   13.40   43.02
  -6  -5 -11   44.63   24.19
  -6  -5 -11    2.16   21.39
  -6  -5 -11   -2.30   22.78
  -6  -5 -11   -2.81   24.32
  -6   5 -12    6.02   43.46
  -6   5 -12    3.29   38.01
  -6  -5 -12   18.75   21.66
  -6  -5 -12    6.02   19.50
  -6  -5 -12  -20.51   24.55
  -6  -5 -12  -13.98   24.07
  -6   5 -13   46.62   51.62
  -6   5 -13  -13.73   44.79
  -6  -5 -13   18.69   27.75
  -6  -5 -13    2.04   27.84
  -6  -5 -13   11.63   27.75
  -6  -5 -13    9.62   23.06
  -6   6  17    3.38   28.23
   6   6 -17  -10.98   39.19
   6  -6 -17   71.00   49.14
  -6  -6  17    8.46   51.77
   6   6 -16   41.81   43.68
  -6   6  16    1.21   47.10
   6  -6 -16   61.53   52.11
  -6  -6  16   42.21   52.71
   6   6 -15   57.11   40.98
  -6   6  15  -27.11   43.05
  -6  -6  15   28.45   48.56
   6  -6 -15    7.96   45.94
  -6   6  14   30.94   38.63
   6   6 -14  -10.90   37.51
   6  -6 -14  -15.04   42.41
  -6  -6  14   11.65   43.75
   6   6 -13   -1.29   24.31
  -6   6  13   -1.99   18.06
  -6   6  13   24.04   38.84
  -6  -6  13   26.51   28.33
   6  -6 -13   60.51   40.46
  -6   6  12   58.39   23.36
  -6   6  12   12.37   15.81
   6   6 -12  -14.76   23.45
   6  -6 -12    6.95   16.59
   6  -6 -12  -41.64   40.12
  -6  -6  12   12.74   42.37
  -6   6  11   52.83   21.76
   6   6 -11   30.35   20.79
   6   6 -11    6.61   42.50
  -6   6  11   84.01   25.54
  -6  -6  11   33.93   22.10
   6  -6 -11   70.53   45.88
   6  -6 -11   68.86   17.14
  -6  -6  11  -14.13   46.81
   6   6 -10   31.47   36.56
  -6   6  10    8.27   16.05
  -6   6  10   -6.11   21.43
   6  -6 -10   18.97   13.53
   6  -6 -10    6.86   24.06
  -6  -6  10   -6.49   39.57
  -6   6   9  268.48   36.68
  -6   6   9  273.08   25.97
   6   6  -9   69.98   62.56
  -6  -6   9  101.79   62.66
   6  -6  -9  244.07   29.01
   6  -6  -9  316.89   62.90
  -6   6   8   57.41   14.97
  -6   6   8   48.65   23.78
   6   6  -8   18.06   37.59
   6  -6  -8   31.67   16.97
   6  -6  -8   79.38   26.07
  -6  -6   8   -2.50   25.76
  -6   6   7  242.36   24.32
   6   6  -7  371.57   26.65
  -6   6   7  437.73   58.26
   6   6  -7  151.76   61.47
   6  -6  -7  425.73   65.87
  -6  -6   7  135.24   61.75
  -6  -6   7  400.98   40.46
   6   6  -6   27.97   19.01
  -6   6   6   11.80   10.76
   6   6  -6  -33.48   32.31
  -6   6   6   40.89   29.25
   6  -6  -6  -27.41   30.85
   6  -6  -6   -1.60    8.66
  -6  -6   6   33.83   18.59
  -6  -6   6  -61.21   32.47
  -6   6   5  329.12   56.60
   6   6  -5  303.43   36.40
   6   6  -5  222.73   60.22
   6  -6  -5  392.46   37.93
  -6  -6   5  384.63   34.49
  -6  -6   5  252.68   42.70
  -6   6   4  128.61   24.04
   6   6  -4  117.00   23.23
   6   6  -4  123.20   27.43
  -6  -6   4  120.64   22.62
  -6  -6   4   16.40   44.19
   6   6  -3  270.60   56.90
   6   6  -3  273.56   30.81
   6  -6  -3  340.57   48.42
  -6  -6   3  299.66   27.54
  -6  -6   3  212.51   57.37
   6   6  -2   38.36   23.17
   6   6  -2   49.86   18.66
  -6   6   2   29.62   20.07
  -6  -6   2   55.86   21.14
  -6  -6   2   50.79   15.92
   6  -6  -2   67.39   18.56
   6   6  -1  717.40   54.09
   6   6  -1  730.75   88.12
   6  -6  -1  811.60   65.99
   6  -6  -1  807.28   70.54
  -6  -6   1  652.97   47.73
  -6  -6   1  634.89   87.67
  -6   6   0   40.83   23.13
  -6   6   0   16.43   13.59
   6   6   0   13.14   16.49
   6   6   0   -6.27   32.56
   6  -6   0    5.67   21.49
   6  -6   0    7.82   23.17
  -6  -6   0   16.52   18.26
  -6  -6   0   21.40   18.71
   6  -6   0   11.22   22.97
  -6   6  -1  182.54   23.88
   6   6   1  154.05   30.76
  -6   6  -1  150.92   28.73
   6  -6   1  198.85   32.38
  -6  -6  -1  143.04   44.78
  -6  -6  -1  163.80   22.62
   6   6   2    6.31   15.58
  -6   6  -2   21.46   16.91
  -6   6  -2    2.31   19.19
   6   6   2   50.11   31.77
   6  -6   2    2.24   19.09
   6  -6   2   17.63   19.64
  -6  -6  -2   11.33   14.46
  -6  -6  -2   21.59   27.91
  -6   6  -3  -10.18   20.31
  -6   6  -3    4.70   18.06
   6   6   3    0.29   15.15
  -6  -6  -3    2.66   15.17
  -6  -6  -3   15.47   16.78
   6  -6   3    9.46   17.88
   6  -6   3    6.44   17.48
   6  -6   4   63.77   21.12
  -6  -6  -4   35.19   26.78
   6  -6   4   61.33   21.60
  -6   6  -5   99.07   30.36
  -6   6  -5   90.17   27.10
   6  -6   5   16.56   18.13
   6  -6   5   53.83   26.40
  -6  -6  -5   29.14   19.05
   6  -6   5   31.66   18.12
  -6   6  -6  108.29   32.37
  -6   6  -6   80.48   17.92
  -6  -6  -6   53.16   22.60
   6  -6   6    5.37   18.58
  -6  -6  -6    5.04   18.07
  -6  -6  -6   33.44   19.23
  -6   6  -7   19.04   27.95
  -6   6  -7   59.24   19.42
   6  -6   7   16.90   20.85
   6  -6   7   -6.62   12.61
  -6  -6  -7   -3.11   16.61
  -6  -6  -7  -11.22   17.83
  -6   6  -8   34.46   31.81
  -6   6  -8   -3.82   29.69
   6  -6   8    2.34   13.89
   6  -6   8    0.86   13.84
  -6  -6  -8   -5.29   17.84
  -6  -6  -8    6.01   17.02
  -6   6  -9   26.87   33.33
  -6   6  -9   12.71   35.60
  -6  -6  -9   21.12   18.75
  -6  -6  -9   -8.14   25.97
  -6  -6  -9   36.55   27.19
   6  -6   9   13.99   16.40
   6  -6   9    1.17   11.69
  -6  -6  -9   23.80   18.58
  -6   6 -10   27.89   41.47
  -6   6 -10   86.47   38.70
  -6  -6 -10   16.35   26.41
  -6  -6 -10   11.54   21.92
  -6  -6 -10   17.82   21.61
  -6  -6 -10   29.11   27.99
  -6   6 -11    9.52   41.21
  -6   6 -11   20.55   23.92
  -6  -6 -11   20.65   21.09
  -6  -6 -11   21.91   24.71
  -6  -6 -11   -2.75   21.52
  -6  -6 -11  -18.98   25.85
  -6   6 -12  -16.83   44.18
  -6   6 -12   17.13   40.79
  -6  -6 -12   -3.23   22.53
  -6  -6 -12   19.85   24.85
  -6  -6 -12   17.86   23.67
  -6  -6 -12  -14.68   22.41
  -6   6 -13   50.53   48.10
  -6   6 -13   23.95   44.02
  -6  -6 -13   19.04   26.32
  -6  -6 -13  -17.56   24.46
  -6  -6 -13   -0.09   23.88
  -6  -6 -13    8.75   24.87
   6   7 -16   -4.10   39.17
   6  -7 -16  -19.26   47.04
  -6  -7  16   32.31   48.34
   6   7 -15  -13.01   44.59
   6  -7 -15   21.91   53.12
  -6  -7  15  -61.62   33.42
   6   7 -14   18.20   43.96
   6  -7 -14   57.10   51.26
  -6  -7  14   12.98   53.48
   6   7 -13  -51.47   42.12
   6  -7 -13   82.88   48.23
  -6  -7  13   54.46   48.04
  -6   7  12    5.06   25.31
  -6   7  12    7.75   15.88
   6   7 -12   23.99   39.46
  -6  -7  12  -32.13   44.83
   6  -7 -12  107.37   44.27
  -6   7  11   74.08   13.00
   6   7 -11    4.16   49.04
  -6  -7  11   18.67   54.63
   6  -7 -11  118.84   33.26
  -6   7  10   13.80   10.83
  -6   7  10   34.16   24.96
   6   7 -10   -5.18   38.02
   6  -7 -10   45.05   41.30
  -6  -7  10   14.66   26.25
   6  -7 -10    7.52   13.67
   6   7  -9   -4.22   38.76
  -6   7   9   45.32   24.71
  -6   7   9   16.54    9.03
   6  -7  -9   75.17   26.16
  -6  -7   9   16.07   42.73
   6  -7  -9   21.77    7.93
  -6   7   8    3.95    6.39
   6   7  -8   26.82   23.02
   6  -7  -8  -19.19   41.28
  -6  -7   8   38.80   14.70
  -6  -7   8  -13.58   39.74
   6   7  -7   12.38   22.91
   6   7  -7   19.14   22.94
   6  -7  -7   -4.56   37.61
  -6  -7   7   29.87   22.37
  -6  -7   7  -21.58   36.82
   6   7  -6   56.23   23.03
   6   7  -6   31.73   40.78
  -6  -7   6   41.84   22.21
   6  -7  -6   32.78   24.70
  -6  -7   6   14.78   43.50
  -6   7   5    0.24    6.49
   6   7  -5  -29.14   34.18
  -6   7   5   -2.31    5.54
  -6  -7   5   16.50   35.77
  -6  -7   5   30.55   16.71
   6  -7  -5   -4.57   31.10
   6   7  -4  109.14   22.37
   6   7  -4   45.46   29.68
  -6  -7   4   55.63   29.58
   6  -7  -4  130.36   24.13
  -6  -7   4  105.66   21.48
   6  -7  -4  106.81   42.00
   6   7  -3   60.78   18.14
  -6   7   3   16.38   10.43
   6   7  -3   30.79   37.74
  -6   7   3   11.88   13.35
   6  -7  -3    1.24   30.38
  -6  -7   3   44.40   36.98
   6  -7  -3   30.88   20.66
  -6  -7   3   57.73   16.55
   6   7  -2   92.25   30.73
   6   7  -2  138.43   23.27
  -6   7   2   82.24   16.67
  -6  -7   2  124.55   19.59
  -6  -7   2   96.59   29.97
   6  -7  -2  190.34   40.63
  -6   7   1    2.96    9.92
   6   7  -1  -14.36   15.30
   6   7  -1   15.61   33.73
  -6   7   1    6.67   14.06
   6  -7  -1  -31.28   26.70
  -6  -7   1   -3.36   32.01
  -6  -7   1   -9.48   11.86
   6  -7  -1   11.50   25.10
   6   7   0   22.05   17.52
  -6   7   0    8.09   13.58
   6   7   0   25.80   24.09
  -6   7   0   34.68   17.69
   6  -7   0   31.91   26.40
  -6  -7   0   49.18   17.63
  -6  -7   0   28.79   22.55
   6  -7   0   38.41   28.60
   6   7   1  199.18   54.71
  -6   7  -1  135.70   29.27
  -6   7  -1  139.79   23.41
  -6  -7  -1  173.59   49.99
   6  -7   1  204.43   25.74
   6  -7   1  210.33   38.77
  -6   7  -2   26.54   26.50
  -6   7  -2   16.87   16.42
   6   7   2   16.59   14.83
   6  -7   2    1.96   23.25
  -6  -7  -2    6.61   12.63
   6  -7   2   -1.74   23.22
   6   7   3   18.94   16.54
   6   7   3   53.20   26.25
   6  -7   3   43.11   25.92
   6  -7   3   70.73   25.51
  -6  -7  -3   11.73   20.64
  -6  -7  -3   75.29   23.99
  -6   7  -4  -28.86   20.02
  -6   7  -4  -19.66   23.08
  -6  -7  -4  -14.64   14.45
   6  -7   4   17.42   19.89
   6  -7   4   13.79   19.71
  -6   7  -5   11.02   23.36
  -6   7  -5   28.64   17.15
  -6  -7  -5   30.79   21.81
   6  -7   5   22.95   21.91
   6  -7   5   25.11   19.59
  -6  -7  -5   13.51   14.52
  -6   7  -6   14.15   25.73
  -6   7  -6   34.60   30.46
  -6  -7  -6   37.46   20.15
   6  -7   6  -16.10   18.16
  -6  -7  -6   29.97   14.94
   6  -7   6   11.39   20.79
  -6   7  -7    7.33   27.82
  -6   7  -7   44.52   31.32
  -6  -7  -7    3.40   20.73
  -6  -7  -7   16.27   22.31
   6  -7   7   12.48   16.58
  -6  -7  -7   15.42   16.06
   6  -7   7    4.35   18.99
  -6   7  -8   26.59   35.73
  -6   7  -8   34.95   30.74
  -6  -7  -8   20.87   22.11
   6  -7   8   -9.96   19.04
  -6  -7  -8   -0.25   16.95
   6  -7   8   18.63   14.86
  -6   7  -9   82.72   24.38
  -6   7  -9   75.47   25.85
  -6  -7  -9   64.12   36.05
   6  -7   9   24.94   19.20
  -6  -7  -9   48.03   37.41
  -6  -7  -9    6.42   19.89
  -6   7 -10   -2.98   24.41
  -6   7 -10   -0.70   35.44
  -6  -7 -10   -8.62   31.54
  -6  -7 -10   13.65   18.24
  -6  -7 -10   25.52   18.69
  -6  -7 -10   11.85   30.57
  -6   7 -11   45.25   41.09
  -6   7 -11   33.16   27.92
  -6  -7 -11  -10.17   28.14
  -6  -7 -11   16.25   20.66
  -6  -7 -11   20.84   30.88
  -6  -7 -11   44.78   32.17
  -6   7 -12   19.10   29.52
  -6   7 -12  -22.62   27.18
  -6  -7 -12  -24.28   29.95
  -6  -7 -12   53.23   20.67
  -6  -7 -12   51.56   20.09
  -6  -7 -12   15.44   32.61
   6   8 -14  -17.20   41.91
  -6  -8  14   24.86   47.41
   6  -8 -14   -8.30   30.56
   6  -8 -14    9.91   41.58
   6   8 -13  -14.69   43.00
  -6  -8  13   40.00   47.00
   6  -8 -13    9.21   25.98
   6  -8 -13  -20.27   48.84
   6   8 -12   39.09   43.47
   6  -8 -12  -25.75   30.44
  -6  -8  12    1.81   29.49
   6  -8 -12   31.83   25.89
   6   8 -11    2.50   51.88
   6  -8 -11  100.14   30.62
   6  -8 -11   92.33   58.30
  -6  -8  11   37.05   56.68
   6   8 -10    5.03   39.28
  -6  -8  10   21.10   41.79
   6  -8 -10  -20.26   26.69
   6  -8 -10    6.79   22.77
   6   8  -9   83.19   30.70
   6   8  -9   66.05   49.11
  -6  -8   9   21.46   51.30
   6  -8  -9   48.13   54.04
   6  -8  -9   40.35   28.29
   6   8  -8   80.13   34.29
   6  -8  -8  100.20   53.49
  -6  -8   8   55.12   51.54
   6  -8  -8   26.62   47.70
  -6  -8   8  114.27   20.21
   6   8  -7   84.26   28.73
   6   8  -7   27.25   50.46
   6  -8  -7   79.11   29.54
   6  -8  -7   84.69   42.47
  -6  -8   7   80.52   27.54
  -6  -8   7    9.71   48.26
   6   8  -6    0.61   52.29
   6   8  -6  120.37   28.37
  -6  -8   6   51.08   35.03
  -6  -8   6  147.66   35.41
   6  -8  -6  153.55   51.84
   6  -8  -6  115.78   46.41
   6   8  -5   23.09   21.16
   6   8  -5   39.66   43.74
   6  -8  -5   55.17   41.32
  -6  -8   5  -35.60   46.06
  -6  -8   5   53.17   20.07
   6  -8  -5   59.58   37.89
   6   8  -4   18.58   38.83
   6   8  -4   -4.87   16.10
   6  -8  -4   18.51   21.60
  -6  -8   4  -13.95   16.32
   6  -8  -4   24.73   20.89
  -6  -8   4   35.65   38.96
   6   8  -3  183.86   64.68
   6   8  -3  225.30   30.97
  -6  -8   3  235.34   27.92
   6  -8  -3  327.97   55.56
   6  -8  -3  303.10   58.52
  -6  -8   3  115.78   63.66
  -6   8   2   11.83    9.97
   6   8  -2   23.36   24.49
   6   8  -2   18.51   23.68
  -6   8   2   10.95   10.90
  -6  -8   2  -44.44   40.44
   6  -8  -2   50.60   19.59
   6  -8  -2   26.28   33.75
  -6  -8   2   19.80   13.51
  -6   8   1   16.23   12.89
  -6   8   1    2.99   14.69
   6   8  -1   19.56   24.21
   6   8  -1    1.25   40.56
  -6  -8   1   18.26   13.04
   6  -8  -1   32.86   32.61
  -6  -8   1   37.03   39.57
   6  -8  -1   51.34   31.75
   6   8   0   92.57   32.53
  -6   8   0   39.43   19.88
   6   8   0   45.05   21.50
   6  -8   0  109.78   24.56
  -6  -8   0  115.43   31.59
   6  -8   0  134.58   25.33
   6   8   1   43.68   41.20
  -6   8  -1   15.27   17.69
   6   8   1   12.61   13.03
  -6   8  -1  -20.82   23.88
  -6  -8  -1   15.08   10.69
  -6  -8  -1   70.85   38.73
   6  -8   1   -5.11   28.65
   6  -8   1    9.96   17.16
   6   8   2   38.30   26.15
  -6   8  -2   54.67   20.73
   6   8   2    6.93   16.62
  -6   8  -2   10.74   16.33
   6  -8   2  -24.56   27.72
  -6  -8  -2    9.78   14.74
   6  -8   2   46.60   28.15
  -6   8  -3    9.50   17.49
  -6   8  -3   18.11   22.06
   6  -8   3   27.00   25.60
   6  -8   3   21.48   24.96
  -6  -8  -3   -1.10   14.63
  -6   8  -4   29.78   19.57
  -6   8  -4   18.94   23.00
  -6  -8  -4   21.27   11.61
   6  -8   4   39.50   24.53
  -6  -8  -4  -16.79   23.01
   6  -8   4   28.23   23.89
  -6  -8  -4   -4.79   10.77
  -6   8  -5   14.93   21.62
  -6   8  -5   13.89   25.65
   6  -8   5   10.83   23.49
  -6  -8  -5   11.71   14.81
  -6  -8  -5   -0.64   17.01
   6  -8   5    9.06   22.71
  -6   8  -6   13.77   29.26
  -6   8  -6    9.32   14.75
  -6  -8  -6   12.88   11.84
   6  -8   6   -7.36   22.76
   6  -8   6   56.80   21.12
  -6  -8  -6    3.15   13.31
  -6   8  -7   34.05   25.55
  -6   8  -7   18.95   31.56
   6  -8   7    0.42   21.23
  -6  -8  -7  -10.19    9.91
   6  -8   7   -6.94   18.95
  -6  -8  -7   -0.84   10.79
  -6   8  -8  -11.31   29.86
  -6   8  -8  -20.78   36.82
   6  -8   8   17.10   18.44
   6  -8   8   22.04   23.05
  -6  -8  -8   35.13   25.97
  -6   8  -9    1.12   37.79
  -6   8  -9   50.33   30.89
  -6  -8  -9  -56.51   38.89
  -6   8 -10   36.55   22.13
  -6   8 -10   27.71   40.41
  -6  -8 -10   17.74   39.12
  -6  -8 -10  -36.73   35.42
   6   9 -13   68.20   52.76
   6  -9 -13   42.37   62.61
  -6  -9  13   54.19   59.71
   6  -9 -13   30.66   33.29
   6   9 -12   21.01   48.89
   6  -9 -12   35.95   55.61
  -6  -9  12   -4.86   52.46
   6   9 -11  -90.01   46.95
   6  -9 -11    4.79   54.60
  -6  -9  11   15.03   31.15
   6  -9 -11   -8.70   28.73
   6   9 -10   34.05   53.26
   6  -9 -10   62.59   37.40
   6  -9 -10   69.91   31.72
  -6  -9  10  -32.05   55.29
   6   9  -9    8.16   28.38
  -6  -9   9  -30.30   46.52
   6  -9  -9  -40.85   26.64
   6  -9  -9   80.16   48.53
   6   9  -8   12.21   28.06
  -6  -9   8   -8.10   27.39
   6  -9  -8    5.22   25.52
   6  -9  -8   61.81   45.92
   6   9  -7   27.31   25.79
   6   9  -7   20.69   46.78
   6  -9  -7    7.18   30.11
   6  -9  -7    9.47   41.38
  -6  -9   7   48.00   49.00
  -6  -9   7   21.50   24.22
   6   9  -6    6.04   21.21
   6   9  -6   75.27   41.84
   6  -9  -6   39.60   40.84
   6  -9  -6  -29.76   36.87
  -6  -9   6  -15.76   19.78
  -6  -9   6  -17.14   44.26
   6   9  -5  -23.75   18.45
   6   9  -5   48.15   45.03
  -6  -9   5   -3.33   45.99
   6  -9  -5   10.23   39.22
   6  -9  -5   38.57   41.61
  -6  -9   5   43.41   18.91
   6   9  -4   13.51   25.72
   6   9  -4   -1.35   15.39
  -6  -9   4   -4.13   15.85
   6  -9  -4   -1.14   21.93
  -6  -9   4  -33.91   42.92
   6  -9  -4   16.68   24.38
   6   9  -3   28.84   47.99
   6   9  -3   19.02   20.09
   6  -9  -3   45.16   38.75
  -6  -9   3   48.31   22.10
   6  -9  -3   62.91   41.70
  -6  -9   3  -53.12   46.25
   6   9  -2   27.69   17.63
   6   9  -2   35.78   42.19
   6  -9  -2  -16.52   35.75
  -6  -9   2   -6.03   26.06
  -6  -9   2  -11.01   13.05
   6  -9  -2   61.90   35.70
  -6   9   1    2.59   15.19
   6   9  -1   10.78   15.07
   6   9  -1  -33.52   43.34
  -6   9   1   -2.75   10.10
  -6  -9   1   22.81   40.13
   6  -9  -1   40.80   32.87
   6  -9  -1   13.28   33.24
  -6  -9   1   -0.59   17.52
  -6   9   0    2.96    9.77
   6   9   0   -9.64   16.10
  -6   9   0    3.69   14.71
  -6  -9   0   -8.22   10.99
  -6  -9   0   11.51   25.00
   6  -9   0   39.41   31.53
   6  -9   0   24.35   19.90
  -6   9  -1  -17.18   15.69
   6   9   1    5.27    9.02
  -6   9  -1  -16.12   21.69
   6   9   1   -9.33   26.64
   6  -9   1  -14.35   30.19
   6  -9   1  -13.06   18.60
  -6  -9  -1    8.95   11.85
  -6  -9  -1   -6.81   40.64
  -6   9  -2   -8.13   18.84
  -6   9  -2    2.84   13.86
   6  -9   2   31.60   28.53
   6  -9   2  -21.74   28.90
  -6   9  -3    6.60   17.23
  -6   9  -3   31.99   22.37
   6  -9   3   17.05   29.92
  -6  -9  -3   16.20   31.59
   6  -9   3   10.32   19.33
  -6   9  -4   45.37   20.70
  -6   9  -4   37.83   26.45
   6  -9   4   -6.75   30.72
   6  -9   4   16.95   32.20
  -6   9  -5   -5.35   26.03
  -6   9  -5   15.35   21.57
   6  -9   5   22.71   27.50
   6  -9   5    0.81   17.10
  -6   9  -6    2.12   29.46
  -6   9  -6   49.40   24.13
   6  -9   6   -8.97   26.21
   6  -9   6    1.84   37.00
  -6   9  -7    6.99   30.61
  -6   9  -7    4.40   24.65
   6  -9   7  -19.79   22.74
   6  -9   7   21.14   24.39
  -6   9  -8   22.88   38.63
  -6   9  -8    1.88   29.41
   6  -9   8   55.81   26.68
   6  -9   8    2.41   23.10
  -6   9  -9   14.25   28.17
  -6   9  -9   -4.46   24.10
  -6  -9  -9   -7.15   26.83
   6  10 -11   65.22   56.84
   6 -10 -11   29.36   55.31
   6  10 -10  -12.38   48.54
   6 -10 -10   10.69   47.72
  -6 -10  10   19.47   31.76
   6 -10 -10  -35.92   35.37
   6  10  -9   -1.97   31.51
   6 -10  -9   89.43   56.43
   6 -10  -9   -8.64   29.24
  -6 -10   9   39.55   48.84
   6  10  -8    3.45   32.25
   6 -10  -8  -70.68   28.43
  -6 -10   8   32.14   31.33
   6 -10  -8  -41.34   52.57
   6  10  -7  -28.00   49.40
   6  10  -7    6.68   26.18
   6 -10  -7   23.38   48.28
  -6 -10   7   64.61   51.30
   6 -10  -7   -2.99   44.79
   6  10  -6   36.71   52.97
   6  10  -6   34.02   24.99
  -6 -10   6   18.02   56.04
   6 -10  -6   78.96   51.59
   6 -10  -6   -8.99   46.90
  -6 -10   6   23.84   27.70
   6  10  -5   -1.72   15.68
   6  10  -5   67.86   49.37
  -6 -10   5   21.29   22.04
   6 -10  -5   12.79   47.71
   6 -10  -5    4.24   42.71
  -6 -10   5   15.67   48.22
   6  10  -4   36.77   32.97
   6  10  -4   43.99   34.59
   6 -10  -4   50.96   29.50
   6 -10  -4   49.69   31.68
  -6 -10   4   42.50   21.44
  -6 -10   4  -39.95   56.86
   6  10  -3   46.79   52.60
   6  10  -3   25.36   20.65
  -6 -10   3  -25.24   49.82
   6 -10  -3   -2.24   45.21
   6 -10  -3   31.94   42.56
   6  10  -2    3.09   45.87
   6  10  -2   19.19   20.56
  -6 -10   2   -6.98   28.00
   6 -10  -2   -8.37   39.08
   6 -10  -2  -34.57   38.40
   6  10  -1   38.42   30.42
  -6 -10   1  -45.05   49.71
   6 -10  -1   27.48   40.86
   6 -10  -1   35.73   39.82
   6 -10   0   11.40   39.63
   6 -10   0   39.17   39.44
  -6  10  -1   15.18   11.27
  -6  10  -1    0.31   15.89
   6 -10   1   60.23   35.88
   6 -10   1  -38.35   36.06
  -6  10  -2    1.72   17.84
  -6  10  -2    2.99   12.72
   6 -10   2   -3.41   21.14
  -6 -10  -2   28.44   46.18
  -6 -10  -2   52.79   53.09
   6 -10   2  -39.38   33.78
  -6  10  -3   19.18   21.52
   6 -10   3   25.00   35.72
   6 -10   3   -4.58   20.90
  -6  10  -4   11.53   18.13
  -6  10  -4   -5.03   24.13
   6 -10   4   33.66   33.85
   6 -10   4    9.11   31.75
  -6  10  -5  -16.94   25.21
  -6  10  -5    3.41   18.93
   6 -10   5   16.21   29.31
   6 -10   5   -4.44   28.83
  -6  10  -6  -18.10   22.83
   6 -10   6  -20.63   31.01
   6 -10   6  -20.32   29.96
   6  11  -7   -6.75   33.10
   6  11  -7  -12.55   24.66
  -6 -11   7  -19.23   53.67
   6 -11  -7    8.23   33.71
   6 -11  -7   10.40   29.79
   6  11  -6   43.29   58.60
   6 -11  -6   46.94   58.86
   6 -11  -6   47.85   52.41
  -6 -11   6    3.64   36.84
   6  11  -5  -26.57   54.61
   6 -11  -5    6.06   52.21
  -6 -11   5   23.16   52.75
   6 -11  -5  -30.36   46.89
   6  11  -4  -47.21   61.52
   6 -11  -4   71.22   52.83
   6 -11  -4   26.46   36.22
  -6 -11   4   89.61   37.55
   6  11  -3  -10.82   34.33
   6 -11  -3  -23.22   29.29
   6 -11  -3  -18.64   30.85
  -6 -11   3   18.21   55.92
   6 -11  -2   -0.21   44.09
  -6 -11   2  -48.31   50.74
   6 -11  -2   40.00   44.30
   6 -11  -1   -8.15   44.38
   6 -11  -1  -23.80   27.41
  -6 -11   1   -4.57   34.69
  -6 -11   0  -29.26   57.52
   6 -11   0  -22.75   45.51
   6 -11   0   84.24   44.02
  -6 -11   0   35.36   40.88
   6 -11   1    2.53   25.63
   6 -11   1   22.65   40.28
   6 -11   2   50.66   47.87
   6 -11   2   57.78   45.24
   6 -11   3   17.22   41.43
   6 -11   3   18.17   38.98
  -7   0  19   35.37   34.98
   7   0 -19  -74.96   38.74
   7   0 -18    8.73   41.22
  -7   0  18   55.15   35.24
  -7   0  17   -8.45   31.18
   7   0 -17   27.69   22.92
  -7   0  16   14.71   34.50
   7   0 -16   53.67   38.07
  -7   0  15   -7.21   29.80
   7   0 -15  -10.97   33.04
   7   0 -14  133.07   28.53
  -7   0  14  110.37   40.60
   7   0 -13   39.39   32.26
  -7   0  13    0.93   29.72
   7   0 -12  894.32   53.77
  -7   0  12  776.30   59.76
   7   0 -12  738.15   91.65
  -7   0  11  -28.18   14.87
  -7   0  11   29.64   26.10
   7   0 -11   28.50   28.04
   7   0 -10  639.45   57.97
   7   0 -10  623.04   49.43
  -7   0  10  703.78   41.47
  -7   0  10  635.18   46.63
   7   0  -9   -0.26   16.51
  -7   0   9    0.94   12.70
   7   0  -9  -31.95   20.23
  -7   0   9  -15.86   24.82
  -7   0   8  378.33   40.29
  -7   0   8  395.22   33.13
   7   0  -8  335.34   25.22
   7   0  -8  351.73   52.65
   7   0  -7   24.17   26.25
  -7   0   7    1.51   27.16
   7   0  -7   12.24   12.18
  -7   0   7    6.73   20.14
   7   0  -6 2079.04  131.60
  -7   0   6 2156.67  102.12
  -7   0   6 2221.68  123.67
   7   0  -6 2138.93  118.51
  -7   0   5   -2.29   26.96
   7   0  -5  -14.18   20.50
  -7   0   5   -3.39   20.01
   7   0  -5  -10.37   15.47
   7   0  -4 2675.19  136.88
  -7   0   4 2818.83  188.40
  -7   0   4 2782.08  170.06
   7   0  -4 2750.09  187.78
  -7   0   3  -24.58   22.21
   7   0  -3   -9.55   12.69
   7   0  -3   11.71   12.71
  -7   0   3   -1.91   20.30
  -7   0   2    8.25   23.38
   7   0  -2   18.58   22.75
   7   0  -2   54.81   24.45
  -7   0   2   24.44   23.08
  -7   0   1   -5.56   13.62
   7   0  -1   16.16   17.68
   7   0  -1   13.03   22.31
  -7   0   1    1.43   18.82
   7   0   0  110.06   21.53
  -7   0   0  102.07   30.37
  -7   0   0   82.54   29.77
   7   0   0   83.74   31.13
  -7   0  -1   -2.33   14.05
  -7   0  -1   37.23   22.97
   7   0   1  -12.53   13.43
   7   0   1  -23.21   23.31
   7   0   2  574.21   32.92
  -7   0  -2  489.51   40.65
   7   0   2  543.24   58.10
  -7   0  -2  570.11   39.04
   7   0   3    7.86   12.08
  -7   0  -3  -14.77   11.83
  -7   0  -3   -1.44   22.70
   7   0   3   11.78   23.27
  -7   0  -4   53.98   26.63
   7   0   4   28.68   28.58
   7   0   4   32.13    9.87
  -7   0  -4   52.08   10.58
  -7   0  -5    1.65    4.16
  -7   0  -5   -3.32    5.12
  -7   0  -5    0.46   14.55
  -7   0  -6   43.06   31.55
  -7   0  -6   26.89   29.92
  -7   0  -7   28.85   19.55
  -7   0  -7   18.63   32.72
  -7   0  -8   68.94   24.46
  -7   0  -8   95.59   38.97
  -7   0  -9   11.32   22.36
  -7   0  -9   54.07   36.69
  -7   0 -10   99.44   44.33
  -7   0 -10   39.30   45.09
  -7   0 -11    7.75   38.60
  -7   0 -11    3.68   38.16
  -7   0 -12   22.37   49.47
  -7   0 -12   65.82   30.79
  -7   0 -13  -33.74   43.81
  -7   0 -13   17.73   45.47
  -7   0 -14    7.63   56.54
  -7   0 -14   77.22   34.20
  -7   0 -15    4.25   48.32
  -7   0 -15   -1.46   49.56
  -7   1  19    1.35   36.23
   7   1 -19   28.05   37.24
  -7  -1  19  -16.18   19.56
   7  -1 -19  -27.84   39.98
   7   1 -18   17.58   38.80
  -7   1  18   32.01   36.20
  -7  -1  18   49.05   33.02
   7  -1 -18   17.37   25.69
   7   1 -17   18.59   38.13
  -7   1  17  -10.14   35.30
   7  -1 -17   38.65   40.21
  -7  -1  17   61.72   32.32
  -7   1  16   44.10   40.63
   7   1 -16   35.27   42.63
  -7  -1  16   84.22   24.14
   7  -1 -16  143.00   45.25
   7   1 -15   24.68   38.41
  -7   1  15   56.07   22.00
  -7  -1  15   66.18   34.72
   7  -1 -15   50.58   40.44
   7   1 -14   59.88   43.45
  -7   1  14  137.24   38.23
  -7  -1  14   58.73   39.43
   7  -1 -14  113.48   42.40
   7  -1 -14  124.11   23.30
  -7   1  13   55.26   29.09
   7   1 -13  -11.52   31.01
   7  -1 -13   17.34   19.43
   7  -1 -13    9.32   15.07
  -7  -1  13  -28.72   18.04
   7   1 -12  -17.95   32.42
  -7   1  12   52.15   29.22
  -7   1  12   23.08   16.11
   7  -1 -12   31.35   31.70
  -7  -1  12    4.79   17.87
  -7  -1  12   32.08   31.38
  -7   1  11   10.59   25.76
   7   1 -11   12.95   17.24
   7   1 -11  -13.24   14.86
  -7   1  11  -15.77   13.45
  -7  -1  11   30.00   27.34
  -7  -1  11   16.57   15.06
   7  -1 -11   -3.50   26.71
   7   1 -10   28.96   24.22
  -7   1  10   -2.46   13.31
  -7   1  10   34.63   16.42
   7   1 -10   12.38   17.91
   7  -1 -10   23.43   20.90
   7  -1 -10   29.43   16.68
  -7  -1  10    3.14   14.72
  -7  -1  10   -5.82   29.75
  -7   1   9   37.14   22.67
   7   1  -9    7.35   18.18
   7   1  -9   33.34   14.61
  -7   1   9   75.91   27.60
  -7  -1   9   34.46   30.73
   7  -1  -9   43.62   17.81
   7  -1  -9   34.50   12.92
  -7  -1   9   27.60   15.56
   7   1  -8   80.15   23.26
  -7   1   8   52.29   20.91
   7   1  -8   16.07   18.42
  -7   1   8   44.38   27.24
   7  -1  -8   47.83   20.39
  -7  -1   8   25.34   14.68
  -7  -1   8   17.40   18.66
   7  -1  -8   27.22   28.11
   7   1  -7  387.79   53.67
   7   1  -7  363.64   42.34
  -7   1   7  368.69   32.38
  -7   1   7  409.78   37.93
  -7  -1   7  366.41   42.11
  -7  -1   7  381.83   56.96
   7  -1  -7  355.36   37.43
   7  -1  -7  396.96   52.10
   7   1  -6 2254.84  144.39
   7   1  -6 2381.35  177.15
  -7   1   6 2480.16  141.09
  -7   1   6 2493.90  167.07
   7  -1  -6 2314.88  112.62
  -7  -1   6 2374.26  144.88
   7  -1  -6 2356.54  165.03
  -7  -1   6 2357.38  181.47
   7   1  -5  720.86   40.18
   7   1  -5  694.56   71.55
  -7   1   5  710.20   54.70
  -7   1   5  722.14   68.17
   7  -1  -5  743.46   68.92
   7  -1  -5  674.81   55.70
  -7  -1   5  730.68   51.56
  -7  -1   5  725.66   40.07
  -7   1   4 6091.03  366.52
   7   1  -4 6205.81  456.46
   7   1  -4 6125.19  426.96
  -7   1   4 6159.35  381.96
  -7  -1   4 6260.12  427.96
  -7  -1   4 6466.65  492.97
   7  -1  -4 6240.62  438.31
   7  -1  -4 6065.97  377.23
  -7   1   3 2697.38  133.85
   7   1  -3 2804.54  153.88
   7   1  -3 2760.40  145.29
  -7   1   3 2717.81  137.00
  -7  -1   3 2856.03  176.15
  -7  -1   3 2988.88  160.95
   7  -1  -3 2731.38  135.79
   7  -1  -3 2783.28  143.35
   7   1  -2 4908.00  339.04
  -7   1   2 4882.72  273.06
  -7   1   2 5015.04  283.78
   7   1  -2 4942.08  289.15
  -7  -1   2 5354.00  369.46
   7  -1  -2 5064.05  345.95
  -7  -1   2 5035.62  327.80
   7  -1  -2 5137.35  322.18
   7   1  -1  545.69   55.16
  -7   1   1  544.64   43.16
  -7   1   1  566.11   55.74
   7   1  -1  583.87   56.35
   7  -1  -1  515.42   56.46
  -7  -1   1  588.55   54.92
  -7  -1   1  620.21   36.88
   7  -1  -1  552.19   29.74
  -7   1   0  864.60   68.21
  -7   1   0  831.72   47.72
   7   1   0  730.59   60.84
   7   1   0  755.94   68.99
  -7  -1   0  743.06   67.65
  -7  -1   0  757.24   60.93
   7  -1   0  828.55   49.75
   7  -1   0  842.36   48.83
   7   1   1   60.91   19.39
  -7   1  -1   67.09   28.47
   7   1   1   44.31   26.56
  -7   1  -1   51.48   18.59
  -7  -1  -1   67.79   20.32
   7  -1   1   70.38   26.47
  -7  -1  -1   46.10   16.22
   7  -1   1   55.75   14.38
  -7   1  -2   96.11   15.54
   7   1   2   96.42   19.71
  -7   1  -2  143.42   31.37
   7   1   2   94.42   29.26
  -7  -1  -2   94.41   18.78
  -7  -1  -2   62.45   19.65
   7  -1   2  116.59   18.08
   7  -1   2  119.67   20.45
  -7   1  -3 1050.07   42.98
  -7   1  -3 1134.61   91.57
   7   1   3  997.71   66.08
  -7  -1  -3 1079.88   63.88
   7  -1   3 1031.67   92.40
   7  -1   3 1321.87   60.46
   7   1   4 1278.20  104.45
  -7   1  -4 1196.11   70.78
  -7  -1  -4 1238.15   96.41
  -7   1  -5  127.13   36.81
  -7   1  -5  138.65   35.08
  -7  -1  -5   79.19   12.90
  -7  -1  -5  100.57   34.08
  -7   1  -6  235.84   31.29
  -7   1  -6  284.00   34.01
  -7  -1  -6  268.62   46.32
  -7  -1  -6  215.29   28.42
  -7   1  -7   -2.46   30.33
  -7   1  -7  -18.21   30.38
  -7  -1  -7   13.07    9.33
  -7  -1  -7    4.87    8.11
  -7  -1  -7    3.42   30.11
  -7  -1  -7   11.34   27.77
  -7   1  -8   49.43   36.56
  -7   1  -8   54.99   35.61
  -7  -1  -8   16.00    7.95
  -7  -1  -8   -3.93   31.90
  -7  -1  -8   65.64   20.30
  -7   1  -9    1.07   34.47
  -7   1  -9  -29.54   35.78
  -7  -1  -9    6.14   33.14
  -7  -1  -9   48.65   33.00
  -7   1 -10   86.51   42.01
  -7   1 -10   42.86   26.20
  -7  -1 -10   22.63   39.18
  -7  -1 -10   34.66   25.19
  -7   1 -11   24.14   44.41
  -7   1 -11   83.68   45.60
  -7  -1 -11   19.12   42.43
  -7  -1 -11   51.43   26.78
  -7   1 -12    9.57   43.67
  -7   1 -12  -10.63   27.24
  -7  -1 -12   55.98   41.11
  -7  -1 -12   28.25   25.71
  -7   1 -13  -13.84   44.84
  -7   1 -13  -12.45   43.80
  -7  -1 -13  -20.45   26.51
  -7  -1 -13   40.08   41.83
  -7   1 -14    4.46   44.96
  -7   1 -14   -1.87   45.49
  -7  -1 -14   -9.91   26.46
  -7  -1 -14    8.01   26.19
  -7   1 -15   23.10   52.55
  -7  -1 -15    6.78   49.78
  -7   2  19  113.93   44.68
   7   2 -19   -1.75   43.53
  -7  -2  19   41.24   33.55
   7  -2 -19   21.61   47.29
  -7   2  18  116.07   42.22
   7   2 -18  -20.96   39.41
  -7  -2  18  -15.13   33.92
   7  -2 -18  127.87   45.64
  -7   2  17   10.87   35.82
   7   2 -17   35.13   34.20
   7  -2 -17    7.41   38.77
  -7  -2  17   11.64   32.82
  -7   2  16  211.17   47.92
   7   2 -16  101.47   46.69
  -7  -2  16   92.98   46.54
   7  -2 -16  163.39   53.61
   7   2 -15    8.88   32.29
  -7   2  15   44.48   32.48
   7  -2 -15   77.42   35.43
  -7  -2  15  -30.01   21.38
   7   2 -14   54.95   39.14
  -7   2  14   48.46   23.06
  -7  -2  14   47.67   41.91
   7  -2 -14   75.78   25.11
  -7   2  13  125.05   23.00
  -7   2  13  165.01   40.09
   7   2 -13   73.82   43.33
  -7  -2  13   69.42   46.58
   7  -2 -13  134.45   45.66
   7   2 -12   77.02   25.49
  -7   2  12  109.09   37.22
   7  -2 -12  104.01   18.39
  -7  -2  12   94.61   44.40
   7  -2 -12  103.87   39.53
   7   2 -11  236.32   35.85
   7   2 -11  357.76   31.66
  -7   2  11  391.41   40.66
  -7   2  11  311.25   32.31
  -7  -2  11  247.70   59.38
   7  -2 -11  323.58   39.00
   7  -2 -11  291.83   54.28
  -7   2  10 1617.12  121.17
   7   2 -10 1516.17  105.17
   7   2 -10 1596.45  112.87
  -7   2  10 1556.95  102.71
  -7  -2  10 1278.89  145.98
  -7  -2  10 1683.27  117.55
   7  -2 -10 1587.44  131.24
   7  -2 -10 1535.32   75.03
  -7   2   9  244.15   19.65
   7   2  -9  137.15   27.85
  -7   2   9  221.03   40.86
   7   2  -9  202.20   22.28
  -7  -2   9  147.29   47.26
  -7  -2   9  237.20   38.11
   7  -2  -9  221.12   43.34
   7  -2  -9  182.65   29.17
  -7   2   8  578.60   61.17
   7   2  -8  503.35   67.29
   7   2  -8  559.37   52.47
  -7   2   8  579.83   43.13
  -7  -2   8  587.58   54.18
   7  -2  -8  582.26   41.71
  -7  -2   8  519.96   49.28
   7  -2  -8  574.06   44.05
   7   2  -7   49.47   31.89
   7   2  -7   82.85   25.13
  -7   2   7   66.16   18.39
  -7   2   7   65.39   20.27
   7  -2  -7   72.73   20.29
  -7  -2   7   86.02   25.34
   7  -2  -7   20.10   30.86
  -7  -2   7   12.27   35.18
   7   2  -6   66.27   24.74
   7   2  -6   37.00   30.38
  -7   2   6   55.26   18.03
  -7   2   6   72.23   20.25
  -7  -2   6   58.31   35.78
   7  -2  -6   81.50   29.37
  -7  -2   6   79.53   15.24
   7  -2  -6   54.00   12.73
   7   2  -5   14.92   21.01
   7   2  -5    5.21   25.33
  -7   2   5   17.77   14.77
  -7   2   5    3.62   17.85
   7  -2  -5   35.59   24.48
  -7  -2   5   13.81   21.02
  -7  -2   5   -7.65   17.67
   7  -2  -5   30.17   17.88
   7   2  -4 2176.41  159.67
  -7   2   4 2082.20  119.59
   7   2  -4 2026.34  101.62
  -7   2   4 2006.63  102.82
   7  -2  -4 1993.06  136.14
   7  -2  -4 2061.15  126.11
  -7  -2   4 2081.92   98.69
  -7  -2   4 2147.22  163.08
   7   2  -3  367.05   42.34
   7   2  -3  351.56   50.02
  -7   2   3  389.88   37.96
  -7   2   3  403.67   27.28
   7  -2  -3  315.36   38.44
   7  -2  -3  363.81   41.89
  -7  -2   3  330.57   52.54
  -7  -2   3  355.77   41.91
  -7   2   2  553.54   49.84
   7   2  -2  640.70   53.46
   7   2  -2  563.18   62.13
  -7   2   2  528.18   45.45
   7  -2  -2  549.49   47.56
  -7  -2   2  596.65   51.80
  -7  -2   2  571.50   40.64
   7  -2  -2  537.46   34.15
   7   2  -1  -44.66   19.93
  -7   2   1  -17.89   14.80
   7   2  -1    3.58   22.30
  -7   2   1   18.01   20.80
   7  -2  -1    9.95   20.17
  -7  -2   1   -5.46   20.36
  -7  -2   1   37.56   22.19
   7  -2  -1  -18.92   16.77
  -7   2   0   22.87   24.71
   7   2   0   22.18   14.23
   7   2   0   36.54   22.05
  -7   2   0   45.82   14.64
  -7  -2   0   27.75   22.49
   7  -2   0   31.42   16.48
   7  -2   0   26.89   24.37
  -7  -2   0   48.46   22.77
   7   2   1  269.20   39.28
   7   2   1  288.56   40.93
  -7   2  -1  393.23   29.77
  -7   2  -1  362.89   23.10
  -7  -2  -1  296.32   35.27
   7  -2   1  399.38   32.79
  -7  -2  -1  338.99   41.35
   7  -2   1  361.44   44.46
   7   2   2   22.49   26.77
  -7   2  -2   75.27   14.35
  -7   2  -2   43.19   17.31
   7   2   2   33.50   21.05
   7  -2   2   88.75   16.35
   7  -2   2   54.37   27.62
  -7  -2  -2   79.50   15.70
  -7  -2  -2   74.88   19.42
  -7   2  -3  -26.65   24.33
  -7   2  -3   35.49    9.37
   7   2   3   -0.44   17.17
   7   2   3   37.92   23.64
   7  -2   3   23.76   15.31
  -7  -2  -3   10.75   16.36
   7  -2   3   35.02   10.18
  -7  -2  -3    7.45   13.95
  -7   2  -4   -9.91   23.24
   7   2   4   -1.22   13.55
   7   2   4   -5.64   17.52
   7  -2   4   -4.84    4.57
  -7  -2  -4    9.33   12.65
   7  -2   4    2.33    5.54
  -7  -2  -4    3.76   12.52
  -7   2  -5   -4.06   27.59
  -7   2  -5    6.40   16.62
  -7  -2  -5   -1.16   12.40
  -7  -2  -5   54.40   23.47
  -7   2  -6    5.48   29.20
  -7   2  -6    4.31   28.42
  -7  -2  -6   50.85   26.51
  -7  -2  -6    1.56   15.86
  -7  -2  -6    4.05   25.25
  -7  -2  -6    7.78   12.26
  -7   2  -7   82.14   33.16
  -7   2  -7   15.97   34.32
  -7  -2  -7   27.49   16.15
  -7  -2  -7    8.24   29.21
  -7  -2  -7  100.66   32.53
  -7  -2  -7    8.55   18.88
  -7   2  -8  164.87   50.98
  -7   2  -8  237.40   33.86
  -7  -2  -8  159.29   29.45
  -7  -2  -8  175.92   28.64
  -7   2  -9  -48.43   35.36
  -7   2  -9   73.59   35.34
  -7  -2  -9   -3.03   10.54
  -7  -2  -9   -1.35   10.04
  -7  -2  -9  -45.22   29.09
  -7  -2  -9   -5.98   30.97
  -7   2 -10   18.04   25.55
  -7   2 -10   -7.27   41.23
  -7  -2 -10    1.69   17.39
  -7  -2 -10  101.78   33.48
  -7  -2 -10   23.16   34.80
  -7  -2 -10   17.68   14.43
  -7   2 -11   44.42   26.69
  -7   2 -11   -5.25   41.30
  -7  -2 -11    3.77   12.50
  -7  -2 -11    2.02   10.48
  -7  -2 -11   16.74   34.47
  -7  -2 -11   32.90   36.05
  -7   2 -12   25.19   29.40
  -7   2 -12   55.78   47.38
  -7  -2 -12   44.19   25.00
  -7  -2 -12  -25.76   40.49
  -7   2 -13   -7.36   28.21
  -7   2 -13  -49.27   45.49
  -7  -2 -13    1.43   38.39
  -7  -2 -13   23.20   39.49
  -7   2 -14   52.97   55.47
  -7   2 -14  113.33   56.56
  -7  -2 -14   41.02   29.82
  -7  -2 -14  -29.10   47.94
  -7   3  19   -7.60   43.97
   7   3 -19  -20.90   40.58
  -7  -3  19  -61.58   35.98
   7  -3 -19   42.91   45.89
  -7   3  18  -30.19   37.78
   7   3 -18   -2.83   22.50
   7  -3 -18   40.67   40.76
  -7  -3  18    8.14   23.02
   7   3 -17   11.43   41.40
  -7   3  17  145.60   44.22
   7  -3 -17   42.26   46.53
  -7  -3  17  -22.02   44.96
  -7   3  16    7.78   22.38
   7   3 -16   12.52   35.83
   7  -3 -16    3.23   39.51
  -7  -3  16   21.50   40.04
   7   3 -15    7.38   34.65
  -7   3  15    2.31   33.93
   7  -3 -15   18.06   35.38
  -7  -3  15   -1.56   39.70
  -7   3  14  139.26   45.12
   7   3 -14   70.58   47.92
   7  -3 -14  156.63   21.52
  -7  -3  14   23.17   35.22
   7  -3 -14  174.85   49.16
   7   3 -13   32.37   24.63
  -7   3  13   79.14   23.12
   7  -3 -13   67.94   41.50
  -7  -3  13   15.21   43.51
  -7   3  12   61.39   31.86
   7   3 -12   10.11   22.19
   7  -3 -12   59.85   36.54
  -7  -3  12  -21.51   40.96
   7   3 -11  198.06   39.36
  -7   3  11  347.42   51.42
  -7   3  11  321.36   38.26
   7   3 -11  372.43   32.72
  -7  -3  11  161.43   65.58
   7  -3 -11  278.51   36.27
   7  -3 -11  316.64   57.10
  -7   3  10  254.98   43.23
  -7   3  10  194.26   29.90
  -7  -3  10  132.23   33.92
   7  -3 -10  202.45   28.67
   7  -3 -10  248.31   30.91
  -7   3   9  190.39   38.69
   7   3  -9  144.79   28.91
  -7   3   9  219.45   26.53
   7   3  -9  165.29   22.24
   7  -3  -9  183.59   43.25
  -7  -3   9  131.78   49.19
  -7  -3   9  153.31   22.72
   7  -3  -9  177.21   25.94
   7   3  -8  666.44   81.06
  -7   3   8  752.06   47.12
  -7   3   8  703.67   47.51
   7   3  -8  683.81   60.97
  -7  -3   8  735.90   42.96
  -7  -3   8  655.72   84.85
   7  -3  -8  694.13   49.16
   7  -3  -8  705.34   74.14
   7   3  -7  576.72   51.38
   7   3  -7  565.36   69.27
  -7   3   7  595.23   39.05
  -7   3   7  609.28   39.38
  -7  -3   7  501.45   71.03
   7  -3  -7  532.18   41.83
   7  -3  -7  530.07   28.50
  -7  -3   7  587.74   34.59
  -7   3   6  390.02   32.02
  -7   3   6  428.03   30.03
   7   3  -6  310.53   35.98
   7   3  -6  369.89   40.41
   7  -3  -6  355.04   33.35
   7  -3  -6  386.03   48.50
  -7  -3   6  347.41   38.83
  -7  -3   6  365.86   38.74
  -7   3   5  334.40   29.87
  -7   3   5  318.24   27.22
   7   3  -5  305.21   52.18
   7   3  -5  337.45   38.50
  -7  -3   5  329.87   36.80
   7  -3  -5  326.40   43.67
   7  -3  -5  314.88   32.26
  -7  -3   5  302.81   51.18
   7   3  -4  425.15   38.08
   7   3  -4  408.85   42.83
  -7   3   4  478.64   44.86
  -7   3   4  449.11   36.71
   7  -3  -4  450.79   38.57
   7  -3  -4  412.06   47.54
  -7  -3   4  382.56   58.47
  -7  -3   4  461.47   41.15
   7   3  -3   21.21   28.58
  -7   3   3   27.69   21.86
  -7   3   3   56.84   19.30
   7   3  -3   26.36   21.70
  -7  -3   3  -29.49   28.92
   7  -3  -3   67.46   19.97
  -7  -3   3   50.60   20.96
   7  -3  -3   53.51   23.18
  -7   3   2  620.54   31.51
   7   3  -2  539.63   64.61
   7   3  -2  577.41   34.97
  -7   3   2  597.34   49.04
  -7  -3   2  557.17   33.63
  -7  -3   2  545.02   40.55
   7  -3  -2  592.46   48.32
   7  -3  -2  591.88   50.20
  -7   3   1  492.95   49.22
  -7   3   1  594.43   41.24
   7   3  -1  554.39   48.30
   7   3  -1  429.19   58.73
  -7  -3   1  510.19   56.26
   7  -3  -1  498.81   33.67
  -7  -3   1  569.18   48.64
   7  -3  -1  608.77   42.48
  -7   3   0  436.02   31.88
   7   3   0  371.98   41.85
  -7   3   0  387.89   29.70
   7   3   0  359.76   51.16
  -7  -3   0  338.67   32.61
  -7  -3   0  436.61   28.54
   7  -3   0  465.76   32.31
   7  -3   0  364.63   42.93
   7   3   1 1081.21   79.50
  -7   3  -1 1143.00   53.72
   7   3   1  815.20   83.82
  -7   3  -1 1079.88   79.93
   7  -3   1  937.17   76.60
  -7  -3  -1  936.55   79.99
  -7  -3  -1 1063.20   78.38
   7  -3   1 1107.34   53.21
  -7   3  -2  298.07   39.77
   7   3   2  241.27   36.27
   7  -3   2  262.28   37.31
  -7  -3  -2  245.36   34.45
  -7  -3  -2  204.92   33.97
   7   3   3   23.01   24.05
   7   3   3   61.84   26.66
  -7   3  -3   79.46   17.62
   7  -3   3   91.75   16.07
  -7  -3  -3   50.34   21.42
  -7  -3  -3   60.32   23.76
   7   3   4   50.89   17.55
  -7   3  -4   70.69   30.50
   7   3   4   62.03   22.01
  -7   3  -4   73.70   29.56
  -7  -3  -4   40.56   19.90
   7  -3   4   65.86   10.34
  -7  -3  -4   80.01   25.09
   7  -3   4   76.76   12.23
  -7   3  -5   96.85   20.77
  -7   3  -5   94.45   33.77
  -7  -3  -5   28.62   27.07
  -7  -3  -5   34.60   18.86
  -7   3  -6    0.99   18.69
  -7   3  -6    7.81   30.77
  -7  -3  -6   48.49   26.27
  -7  -3  -6    6.48   17.66
  -7  -3  -6   10.08   16.10
  -7  -3  -6   35.48   24.46
  -7   3  -7  235.23   52.22
  -7   3  -7  244.55   52.08
  -7  -3  -7  184.87   43.43
  -7  -3  -7  247.62   47.33
  -7   3  -8   15.92   35.11
  -7   3  -8   41.05   35.83
  -7  -3  -8   16.27   15.11
  -7  -3  -8   35.37   29.11
  -7  -3  -8    2.83   16.50
  -7  -3  -8   45.53   18.75
[truncated: 535,258 more chars]
